# Supplementary material for: Synthesis and crystal structure of di-μ-chlorido-bis­[bis(2,6-di­methyl­pyrazine)­copper(I)] and di-μ-bromido-bis[bis(2,6-di­methyl­pyrazine)copper(I)]
Source: Acta Crystallogr E Crystallogr Commun. 2026 May 7;82(Pt 6):583–7. doi: 10.1107/S2056989026004330 (PMC13238983; doi:10.1107/S2056989026004330)
Supplement: Supplementary file 1 [file e-82-00583-sup1.cif]

##############################################################################
#                                                                            #
# This CIF contains the data in a paper accepted for publication in          #
# Acta Crystallographica Section E. It conforms to the requirements of       #
# Notes for Authors for Acta Crystallographica Section E, and has been       #
# peer reviewed under the auspices of the IUCr Commission on Journals.       #
#                                                                            #
# Full details of the Crystallographic Information File format               #
# are given in the paper "The Crystallographic Information File (CIF):       #
# a New Standard Archive File for Crystallography" by S. R. Hall, F. H.      #
# Allen and I. D. Brown [Acta Cryst. (1991), A47, 655-685].                  #
#                                                                            #
# The current version of the core CIF dictionary is obtainable from          #
# ftp://ftp.iucr.org/pub/cif_core.dic.                                       #
#                                                                            #
# Software is freely available for graphical display of the structure(s)     #
# in this CIF. For information consult the CIF software page                 #
# http://www.iucr.org/resources/cif/software.                                #
#                                                                            #
# This file may be used for bona fide research purposes within the           #
# scientific community so long as proper attribution is given to the journal # 
# article from which it was obtained.                                        #
#                                                                            #
##############################################################################
data_1
_audit_creation_method     'SHELXL-2016/6'
_journal_date_recd_electronic     2026-04-13
_journal_date_accepted     2026-04-24
_journal_name_full     'Acta Crystallographica, Section E'
_journal_year     2026
_journal_volume     82
_journal_issue      1
_journal_page_first     0
_journal_page_last     0
_journal_paper_category     GM
_journal_paper_doi     10.1107/S2056989026004330
_journal_coeditor_code     TX2109
_publ_contact_author_name     'Christian N\"ather'
_publ_contact_author_address
;
Institut f\"ur Anorganische Chemie
Universit\"at Kiel
Max-Eyth.-Str. 2
24118 Kiel
Germany
;
_publ_contact_author_email     'cnaether@ac.uni-kiel.de'
_publ_contact_author_fax     ?
_publ_contact_author_phone     ?
_publ_section_title
;
Synthesis and crystal structure of
di-\m-chlorido-bis[bis(2,6-dimethylpyrazine)copper(I)] and
di-\m-bromido-bis[bis(2,6-dimethylpyrazine)dicopper(I)]
;
_publ_section_title_footnote     .
loop_
    _publ_author_name
    _publ_author_footnote
    _publ_author_address
    'N\"ather, Christian' .
;
Institut f\"ur Anorganische Chemie
Universit\"at Kiel
Max-Eyth.-Str. 2
24118 Kiel
Germany
;
_publ_section_synopsis
;
The crystal structures of [(CuCl)~2~(C~6~H~8~N~2~)~4~] (<b>1</b>) and
[(CuBr)~2~(C~6~H~8~N~2~)~4~] (<b>2</b>) are isotypic and consists of dinuclear
complexes, in which each copper cation is tetrahedrally coordinated by two
\m-1,1 bridging halide anions and two terminally coordinated
2,6-dimethylpyrazine ligands.
;
_chemical_name_systematic
;
Di-\m-chlorido-bis[bis(2,6-dimethylpyrazine)copper(I)]
;
_chemical_name_common     ?
_chemical_formula_moiety     'C24 H32 Cl2 Cu2 N8'
_chemical_formula_sum     'C24 H32 Cl2 Cu2 N8'
_chemical_formula_iupac     '[Cu2 Cl2 (C6 H8 N2)4]'
_chemical_formula_weight     630.55
_chemical_melting_point     ?
_space_group_crystal_system     triclinic
_space_group_name_H-M_alt     'P -1'
_space_group_name_Hall     '-P 1'
loop_
    _space_group_symop_operation_xyz
    'x, y, z'
    '-x, -y, -z'
_cell_length_a     7.9342(9)
_cell_length_b     8.0095(10)
_cell_length_c     11.5556(14)
_cell_angle_alpha     95.882(15)
_cell_angle_beta     98.755(14)
_cell_angle_gamma     106.416(14)
_cell_volume     687.96(15)
_cell_formula_units_Z     1
_cell_measurement_reflns_used     5965
_cell_measurement_theta_min     2.8
_cell_measurement_theta_max     28.0
_cell_measurement_temperature     170(2)
_exptl_crystal_description     block
_exptl_crystal_colour     yellow
_exptl_crystal_size_max     0.2
_exptl_crystal_size_mid     0.2
_exptl_crystal_size_min     0.1
_exptl_crystal_density_diffrn     1.522
_exptl_crystal_density_meas     ?
_exptl_crystal_density_method     ?
_exptl_crystal_F_000     324
_exptl_absorpt_coefficient_mu     1.769
_exptl_absorpt_correction_type     numerical
_exptl_absorpt_process_details
;
(X-Red and X-Shape; Stoe & Cie, 2002)
;
_exptl_absorpt_correction_T_min     0.714
_exptl_absorpt_correction_T_max     0.851
_diffrn_ambient_temperature     170(2)
_diffrn_source     ?
_diffrn_radiation_type     MoK\a
_diffrn_radiation_wavelength     0.71073
_diffrn_measurement_device_type     'Stoe IPDS-I'
_diffrn_measurement_method     'Phi scans'
_diffrn_detector_area_resol_mean     ?
_diffrn_reflns_number     5429
_diffrn_reflns_av_R_equivalents     0.0339
_diffrn_reflns_av_unetI/netI     0.0393
_diffrn_reflns_theta_min     2.683
_diffrn_reflns_theta_max     27.999
_diffrn_reflns_theta_full     25.242
_diffrn_measured_fraction_theta_max     0.950
_diffrn_measured_fraction_theta_full     0.968
_diffrn_reflns_limit_h_min     -10
_diffrn_reflns_limit_h_max     10
_diffrn_reflns_limit_k_min     -10
_diffrn_reflns_limit_k_max     10
_diffrn_reflns_limit_l_min     -15
_diffrn_reflns_limit_l_max     14
_refine_special_details     ?
_reflns_number_total     3171
_reflns_number_gt     2559
_reflns_threshold_expression     'I > 2\s(I)'
_refine_ls_structure_factor_coef     Fsqd
_refine_ls_matrix_type     full
_refine_ls_R_factor_all     0.0444
_refine_ls_R_factor_gt     0.0326
_refine_ls_wR_factor_gt     0.0806
_refine_ls_wR_factor_ref     0.0847
_refine_ls_goodness_of_fit_ref     1.014
_refine_ls_restrained_S_all     1.014
_refine_ls_number_reflns     3171
_refine_ls_number_parameters     168
_refine_ls_number_restraints     0
_refine_ls_hydrogen_treatment     constr
_refine_ls_weighting_scheme     calc
_refine_ls_weighting_details
                      'w=1/[\s^2^(Fo^2^)+(0.0539P)^2^] where P=(Fo^2^+2Fc^2^)/3'
_atom_sites_solution_hydrogens     geom
_atom_sites_solution_primary     ?
_atom_sites_solution_secondary     ?
_refine_ls_shift/su_max     0.000
_refine_ls_shift/su_mean     0.000
_refine_diff_density_max     0.351
_refine_diff_density_min     -0.576
_refine_ls_extinction_method
;
SHELXL-2016/6 (Sheldrick 2015)
;
_refine_ls_extinction_coef     0.030(4)
_refine_ls_extinction_expression
                                  'Fc^*^=kFc[1+0.001xFc^2^\l^3^/sin(2\q)]^-1/4^'
loop_
    _atom_type_symbol
    _atom_type_description
    _atom_type_scat_dispersion_real
    _atom_type_scat_dispersion_imag
    _atom_type_scat_source
    'C' 'C' 0.0033 0.0016
                         'International Tables Vol C Tables 4.2.6.8 and 6.1.1.4'
    'H' 'H' 0.0000 0.0000
                         'International Tables Vol C Tables 4.2.6.8 and 6.1.1.4'
    'Cl' 'Cl' 0.1484 0.1585
                         'International Tables Vol C Tables 4.2.6.8 and 6.1.1.4'
    'Cu' 'Cu' 0.3201 1.2651
                         'International Tables Vol C Tables 4.2.6.8 and 6.1.1.4'
    'N' 'N' 0.0061 0.0033
                         'International Tables Vol C Tables 4.2.6.8 and 6.1.1.4'
_computing_data_collection
;
X-AREA (Stoe & Cie, 2002)
;
_computing_cell_refinement
;
X-AREA (Stoe & Cie, 2002)
;
_computing_data_reduction
;
X-AREA (Stoe & Cie, 2002)
;
_computing_structure_solution
;
<i>SHELXT</i> (Sheldrick, 2015a)
;
_computing_structure_refinement
;
SHELXL (Sheldrick, 2015b)
;
_computing_molecular_graphics
;
DIAMOND (Brandenburg, 1999) and XP in SHELXTL-PC (Sheldrick,
2008)
;
_computing_publication_material
;
publCIF (Westrip, 2010)
;
loop_
    _atom_site_type_symbol
    _atom_site_label
    _atom_site_fract_x
    _atom_site_fract_y
    _atom_site_fract_z
    _atom_site_U_iso_or_equiv
    _atom_site_adp_type
    _atom_site_calc_flag
    _atom_site_occupancy
    _atom_site_disorder_assembly
    _atom_site_disorder_group
    Cu Cu1 0.65195(4) 0.58730(3) 0.44740(2) 0.02227(12) Uani d 1 . .
    Cl Cl1 0.64043(7) 0.36585(7) 0.57225(5) 0.02170(13) Uani d 1 . .
    N N1 0.8283(2) 0.7997(2) 0.55504(15) 0.0185(4) Uani d 1 . .
    C C1 0.7716(3) 0.9041(3) 0.62846(19) 0.0197(4) Uani d 1 . .
    H H1 0.647296 0.891650 0.618220 0.024 Uiso calc 1 . .
    C C2 0.8897(3) 1.0304(3) 0.71942(18) 0.0191(4) Uani d 1 . .
    N N2 1.0668(2) 1.0556(2) 0.73508(15) 0.0193(4) Uani d 1 . .
    C C3 1.1249(3) 0.9534(3) 0.66057(19) 0.0179(4) Uani d 1 . .
    C C4 1.0056(3) 0.8253(3) 0.57177(18) 0.0183(4) Uani d 1 . .
    H H4 1.050947 0.754131 0.521620 0.022 Uiso calc 1 . .
    C C5 0.8231(3) 1.1410(3) 0.8041(2) 0.0287(5) Uani d 1 . .
    H H5A 0.924917 1.220955 0.861577 0.043 Uiso calc 1 . .
    H H5B 0.741903 1.064207 0.846063 0.043 Uiso calc 1 . .
    H H5C 0.759116 1.209900 0.759905 0.043 Uiso calc 1 . .
    C C6 1.3226(3) 0.9814(3) 0.6766(2) 0.0258(5) Uani d 1 . .
    H H6A 1.383392 1.102579 0.667025 0.039 Uiso calc 1 . .
    H H6B 1.346472 0.899086 0.617104 0.039 Uiso calc 1 . .
    H H6C 1.367048 0.960824 0.756053 0.039 Uiso calc 1 . .
    N N11 0.6766(2) 0.4839(2) 0.28719(16) 0.0198(4) Uani d 1 . .
    C C11 0.5341(3) 0.4087(3) 0.20026(19) 0.0236(5) Uani d 1 . .
    H H11 0.420381 0.417133 0.211264 0.028 Uiso calc 1 . .
    C C12 0.5480(3) 0.3180(3) 0.0938(2) 0.0261(5) Uani d 1 . .
    N N12 0.7052(3) 0.3025(3) 0.07479(16) 0.0251(4) Uani d 1 . .
    C C13 0.8491(3) 0.3779(3) 0.16187(19) 0.0206(4) Uani d 1 . .
    C C14 0.8341(3) 0.4689(3) 0.26692(19) 0.0206(4) Uani d 1 . .
    H H14 0.938372 0.522019 0.326098 0.025 Uiso calc 1 . .
    C C15 0.3877(4) 0.2328(5) -0.0039(2) 0.0435(7) Uani d 1 . .
    H H15A 0.420999 0.253686 -0.080588 0.065 Uiso calc 1 . .
    H H15B 0.291496 0.283431 0.007702 0.065 Uiso calc 1 . .
    H H15C 0.346398 0.105722 -0.002240 0.065 Uiso calc 1 . .
    C C16 1.0260(3) 0.3585(3) 0.1424(2) 0.0287(5) Uani d 1 . .
    H H16A 1.012735 0.233860 0.118206 0.043 Uiso calc 1 . .
    H H16B 1.114498 0.403305 0.216083 0.043 Uiso calc 1 . .
    H H16C 1.066046 0.425684 0.080123 0.043 Uiso calc 1 . .
loop_
    _atom_site_aniso_label
    _atom_site_aniso_U_11
    _atom_site_aniso_U_22
    _atom_site_aniso_U_33
    _atom_site_aniso_U_12
    _atom_site_aniso_U_13
    _atom_site_aniso_U_23
    Cu1 0.01979(16) 0.02445(16) 0.01745(15) 0.00281(11) 0.00182(10) -0.00620(10)
    Cl1 0.0167(2) 0.0256(3) 0.0219(3) 0.0066(2) 0.00183(19) 0.00174(19)
    N1 0.0153(8) 0.0194(8) 0.0170(8) 0.0021(7) 0.0006(6) -0.0023(7)
    C1 0.0133(10) 0.0242(10) 0.0194(10) 0.0052(8) 0.0019(8) -0.0035(8)
    C2 0.0186(10) 0.0208(9) 0.0169(10) 0.0062(8) 0.0015(8) 0.0001(8)
    N2 0.0166(8) 0.0213(8) 0.0165(8) 0.0038(7) -0.0009(7) -0.0007(7)
    C3 0.0139(10) 0.0203(9) 0.0183(10) 0.0040(8) 0.0024(7) 0.0016(8)
    C4 0.0156(10) 0.0189(9) 0.0193(10) 0.0044(8) 0.0037(8) -0.0006(7)
    C5 0.0285(12) 0.0332(12) 0.0232(11) 0.0124(10) 0.0029(9) -0.0071(9)
    C6 0.0136(10) 0.0306(11) 0.0294(12) 0.0044(9) 0.0007(8) -0.0013(9)
    N11 0.0183(9) 0.0235(9) 0.0156(8) 0.0056(7) 0.0019(7) -0.0015(7)
    C11 0.0168(10) 0.0335(12) 0.0186(10) 0.0081(9) 0.0017(8) -0.0032(9)
    C12 0.0206(11) 0.0368(12) 0.0190(11) 0.0107(10) -0.0007(8) -0.0038(9)
    N12 0.0242(10) 0.0346(10) 0.0164(9) 0.0128(8) 0.0017(7) -0.0039(8)
    C13 0.0186(10) 0.0250(10) 0.0188(10) 0.0082(8) 0.0043(8) 0.0009(8)
    C14 0.0170(10) 0.0252(10) 0.0178(10) 0.0058(8) 0.0022(8) -0.0013(8)
    C15 0.0259(13) 0.069(2) 0.0280(13) 0.0157(13) -0.0059(10) -0.0163(13)
    C16 0.0233(12) 0.0405(13) 0.0247(12) 0.0146(10) 0.0067(9) -0.0015(10)
_geom_special_details
;
 All esds (except the esd in the dihedral angle between two l.s. planes)
 are estimated using the full covariance matrix.  The cell esds are taken
 into account individually in the estimation of esds in distances, angles
 and torsion angles; correlations between esds in cell parameters are only
 used when they are defined by crystal symmetry.  An approximate (isotropic)
 treatment of cell esds is used for estimating esds involving l.s. planes.
;
loop_
    _geom_bond_atom_site_label_1
    _geom_bond_atom_site_label_2
    _geom_bond_site_symmetry_2
    _geom_bond_distance
    _geom_bond_publ_flag
    Cu1 N11 . 2.0097(18) y
    Cu1 N1 . 2.0222(17) y
    Cu1 Cl1 . 2.3893(7) y
    Cu1 Cl1 2_666 2.4337(7) y
    Cu1 Cu1 2_666 2.9295(7) y
    N1 C4 . 1.343(3) ?
    N1 C1 . 1.344(3) ?
    C1 C2 . 1.398(3) ?
    C1 H1 . 0.9500 ?
    C2 N2 . 1.343(3) ?
    C2 C5 . 1.506(3) ?
    N2 C3 . 1.346(3) ?
    C3 C4 . 1.393(3) ?
    C3 C6 . 1.500(3) ?
    C4 H4 . 0.9500 ?
    C5 H5A . 0.9800 ?
    C5 H5B . 0.9800 ?
    C5 H5C . 0.9800 ?
    C6 H6A . 0.9800 ?
    C6 H6B . 0.9800 ?
    C6 H6C . 0.9800 ?
    N11 C11 . 1.340(3) ?
    N11 C14 . 1.341(3) ?
    C11 C12 . 1.399(3) ?
    C11 H11 . 0.9500 ?
    C12 N12 . 1.336(3) ?
    C12 C15 . 1.507(3) ?
    N12 C13 . 1.348(3) ?
    C13 C14 . 1.389(3) ?
    C13 C16 . 1.502(3) ?
    C14 H14 . 0.9500 ?
    C15 H15A . 0.9800 ?
    C15 H15B . 0.9800 ?
    C15 H15C . 0.9800 ?
    C16 H16A . 0.9800 ?
    C16 H16B . 0.9800 ?
    C16 H16C . 0.9800 ?
loop_
    _geom_angle_atom_site_label_1
    _geom_angle_atom_site_label_2
    _geom_angle_atom_site_label_3
    _geom_angle_site_symmetry_1
    _geom_angle_site_symmetry_3
    _geom_angle
    _geom_angle_publ_flag
    N11 Cu1 N1 . . 126.52(7) y
    N11 Cu1 Cl1 . . 107.27(6) y
    N1 Cu1 Cl1 . . 100.98(6) y
    N11 Cu1 Cl1 . 2_666 107.89(6) y
    N1 Cu1 Cl1 . 2_666 107.07(6) y
    Cl1 Cu1 Cl1 . 2_666 105.20(2) y
    N11 Cu1 Cu1 . 2_666 119.83(5) ?
    N1 Cu1 Cu1 . 2_666 113.52(5) ?
    Cl1 Cu1 Cu1 . 2_666 53.291(18) ?
    Cl1 Cu1 Cu1 2_666 2_666 51.912(17) ?
    Cu1 Cl1 Cu1 . 2_666 74.80(2) ?
    C4 N1 C1 . . 116.54(17) ?
    C4 N1 Cu1 . . 121.87(14) ?
    C1 N1 Cu1 . . 120.60(14) ?
    N1 C1 C2 . . 122.02(19) ?
    N1 C1 H1 . . 119.0 ?
    C2 C1 H1 . . 119.0 ?
    N2 C2 C1 . . 120.97(19) ?
    N2 C2 C5 . . 117.70(18) ?
    C1 C2 C5 . . 121.3(2) ?
    C2 N2 C3 . . 117.29(17) ?
    N2 C3 C4 . . 121.26(19) ?
    N2 C3 C6 . . 117.78(18) ?
    C4 C3 C6 . . 120.95(19) ?
    N1 C4 C3 . . 121.89(19) ?
    N1 C4 H4 . . 119.1 ?
    C3 C4 H4 . . 119.1 ?
    C2 C5 H5A . . 109.5 ?
    C2 C5 H5B . . 109.5 ?
    H5A C5 H5B . . 109.5 ?
    C2 C5 H5C . . 109.5 ?
    H5A C5 H5C . . 109.5 ?
    H5B C5 H5C . . 109.5 ?
    C3 C6 H6A . . 109.5 ?
    C3 C6 H6B . . 109.5 ?
    H6A C6 H6B . . 109.5 ?
    C3 C6 H6C . . 109.5 ?
    H6A C6 H6C . . 109.5 ?
    H6B C6 H6C . . 109.5 ?
    C11 N11 C14 . . 116.68(18) ?
    C11 N11 Cu1 . . 121.77(15) ?
    C14 N11 Cu1 . . 121.12(14) ?
    N11 C11 C12 . . 121.9(2) ?
    N11 C11 H11 . . 119.1 ?
    C12 C11 H11 . . 119.1 ?
    N12 C12 C11 . . 121.0(2) ?
    N12 C12 C15 . . 117.0(2) ?
    C11 C12 C15 . . 121.9(2) ?
    C12 N12 C13 . . 117.40(19) ?
    N12 C13 C14 . . 121.1(2) ?
    N12 C13 C16 . . 117.87(19) ?
    C14 C13 C16 . . 121.0(2) ?
    N11 C14 C13 . . 121.9(2) ?
    N11 C14 H14 . . 119.1 ?
    C13 C14 H14 . . 119.1 ?
    C12 C15 H15A . . 109.5 ?
    C12 C15 H15B . . 109.5 ?
    H15A C15 H15B . . 109.5 ?
    C12 C15 H15C . . 109.5 ?
    H15A C15 H15C . . 109.5 ?
    H15B C15 H15C . . 109.5 ?
    C13 C16 H16A . . 109.5 ?
    C13 C16 H16B . . 109.5 ?
    H16A C16 H16B . . 109.5 ?
    C13 C16 H16C . . 109.5 ?
    H16A C16 H16C . . 109.5 ?
    H16B C16 H16C . . 109.5 ?
loop_
    _geom_torsion_atom_site_label_1
    _geom_torsion_atom_site_label_2
    _geom_torsion_atom_site_label_3
    _geom_torsion_atom_site_label_4
    _geom_torsion_site_symmetry_1
    _geom_torsion_site_symmetry_2
    _geom_torsion_site_symmetry_3
    _geom_torsion_site_symmetry_4
    _geom_torsion
    _geom_torsion_publ_flag
    C4 N1 C1 C2 . . . . -1.4(3) ?
    Cu1 N1 C1 C2 . . . . 167.41(16) ?
    N1 C1 C2 N2 . . . . 1.8(3) ?
    N1 C1 C2 C5 . . . . -177.4(2) ?
    C1 C2 N2 C3 . . . . -0.6(3) ?
    C5 C2 N2 C3 . . . . 178.6(2) ?
    C2 N2 C3 C4 . . . . -0.8(3) ?
    C2 N2 C3 C6 . . . . 179.5(2) ?
    C1 N1 C4 C3 . . . . 0.0(3) ?
    Cu1 N1 C4 C3 . . . . -168.65(16) ?
    N2 C3 C4 N1 . . . . 1.1(3) ?
    C6 C3 C4 N1 . . . . -179.2(2) ?
    C14 N11 C11 C12 . . . . 0.4(3) ?
    Cu1 N11 C11 C12 . . . . -172.15(18) ?
    N11 C11 C12 N12 . . . . 0.2(4) ?
    N11 C11 C12 C15 . . . . 179.8(3) ?
    C11 C12 N12 C13 . . . . -0.2(4) ?
    C15 C12 N12 C13 . . . . -179.8(2) ?
    C12 N12 C13 C14 . . . . -0.3(3) ?
    C12 N12 C13 C16 . . . . 178.9(2) ?
    C11 N11 C14 C13 . . . . -0.9(3) ?
    Cu1 N11 C14 C13 . . . . 171.67(17) ?
    N12 C13 C14 N11 . . . . 0.9(4) ?
    C16 C13 C14 N11 . . . . -178.3(2) ?
loop_
    _geom_hbond_atom_site_label_D
    _geom_hbond_atom_site_label_H
    _geom_hbond_atom_site_label_A
    _geom_hbond_site_symmetry_A
    _geom_hbond_distance_DH
    _geom_hbond_distance_HA
    _geom_hbond_distance_DA
    _geom_hbond_angle_DHA
    C6 H6B Cl1 2_766 0.98 2.92 3.895(3) 171
    C16 H16B Cl1 2_766 0.98 2.96 3.912(3) 163
    C5 H5C Cl1 1_565 0.98 2.78 3.716(3) 159
    C6 H6A Cl1 1_665 0.98 2.92 3.820(2) 153
_shelx_space_group_comment
;
The symmetry employed for this shelxl refinement is uniquely defined
by the following loop, which should always be used as a source of
symmetry information in preference to the above space-group names.
They are only intended as comments.
;
_shelx_estimated_absorpt_T_min     ?
_shelx_estimated_absorpt_T_max     ?
_shelx_hkl_file
;
  -8  -2  -4    8.85   21.44   1-0.16145-0.70472-0.29385-0.16374-0.98748 0.56151
  -8  -2  -3  142.11   15.68   1-0.19696-0.65769-0.36605-0.08177-0.97498 0.61269
  -8  -2  -2   36.33   14.87   1-0.23477-0.60770-0.44285 0.00524-0.95407 0.65527
  -8  -1  -5   54.21   15.20   1-0.10787-0.73918-0.18719-0.18599-0.99490 0.51952
  -8  -1  -4  109.71   15.18   1-0.14961-0.68839-0.26973-0.09421-0.99027 0.57937
  -8  -1  -3  382.99   16.69   1-0.18935-0.63436-0.35035-0.00290-0.97831 0.62873
  -8   0  -6   74.61   15.66   1-0.05726-0.77690-0.08618-0.20391-0.99045 0.46943
  -8   0  -5   -7.24   18.05   1-0.09518-0.72608-0.16201-0.11817-0.99480 0.53606
  -8   0  -4   47.57   14.81   1-0.14135-0.66678-0.25338-0.01685-0.99184 0.59564
  -8   0  -3   53.03   12.26   1-0.19696-0.59911-0.36605 0.10602-0.97498 0.64089
  -8   1  -7    8.68   17.63   1 0.00193-0.82065 0.03187-0.23934-0.97150 0.40144
  -8   1  -6    3.14   14.59   1-0.03259-0.77213-0.03621-0.16089-0.98399 0.47540
  -8   1  -5   21.20   14.83   1-0.08254-0.70967-0.13685-0.04888-0.99402 0.54954
  -8   1  -4   54.15   14.85   1-0.14553-0.63402-0.26157 0.08517-0.99110 0.60876
  -8   1  -3   73.46   15.30   1-0.23101-0.53791-0.43525 0.26919-0.95645 0.63778
  -8   2  -7   72.66   18.61   1 0.03172-0.82178 0.09103-0.20478-0.95636 0.40094
  -8   2  -6   -6.85   17.81   1-0.01106-0.76457 0.00614-0.10956-0.97683 0.48349
  -8   2  -5    7.52   17.80   1-0.08254-0.68119-0.13683 0.04491-0.99403 0.56467
  -8   2  -4   -0.62   18.48   1-0.19308-0.55941-0.35816 0.27582-0.97672 0.61021
  -8   3  -7    6.94   18.01   1-0.40252-0.35746-0.78549 0.76820-0.72885 0.18757
  -8   3  -7   -4.84   17.87   1 0.06503-0.82582 0.15788-0.17792-0.93576 0.39489
  -8   3  -6   19.37   20.58   1 0.00190-0.74989 0.03174-0.04143-0.97149 0.49360
  -8   3  -6   13.75   20.73   1-0.38460-0.36223-0.74825 0.74016-0.76823 0.28994
  -8   3  -5    2.59   21.75   1-0.31934-0.41640-0.61415 0.61582-0.87499 0.45977
  -8   3  -5    2.13   21.73   1-0.12895-0.60684-0.22871 0.23020-0.99356 0.57911
  -8   4  -7   39.43   21.14   1-0.29960-0.43216-0.57390 0.64904-0.89840 0.37202
  -8   4  -7   44.10   21.08   1 0.10264-0.83388 0.23229-0.15826-0.90650 0.38036
  -8   7   5   10.20   17.65   1 0.47735-0.97982 0.94966-0.47537 0.41541-0.14231
  -8   7   6   21.43   20.87   1 0.48012-0.97043 0.95556-0.47191 0.39214-0.05667
  -8   7   7  120.25   22.25   1 0.48106-0.95812 0.95742-0.46280 0.38438 0.01382
  -8   8   3    4.79   22.99   1 0.48860-0.98622 0.97497-0.42632 0.27238-0.11019
  -8   8   4  119.97   24.08   1 0.48908-0.97451 0.97700-0.41797 0.24758-0.02263
  -8   8   5   67.31   22.02   1 0.48897-0.96398 0.97636-0.40823 0.25586 0.03201
  -7  -4  -3   28.44   16.36   1-0.17331-0.64206-0.31810-0.28820-0.98409 0.60926
  -7  -4  -2  171.35   15.70   1-0.20460-0.60009-0.38165-0.21523-0.97142 0.66230
  -7  -4  -1  293.69   15.85   1-0.23477-0.55770-0.44285-0.14351-0.95407 0.70643
  -7  -3  -5  279.26   13.78   1-0.09516-0.71615-0.16181-0.37004-0.99483 0.51027
  -7  -3  -4   89.89   15.07   1-0.12509-0.67595-0.22055-0.30271-0.99400 0.57297
  -7  -3  -3   35.29   14.87   1-0.15759-0.63173-0.28582-0.22718-0.98846 0.63134
  -7  -3  -2   -1.00   11.71   1-0.18935-0.58543-0.35035-0.15187-0.97831 0.68190
  -7  -3  -1   44.19   12.34   1-0.22724-0.53638-0.42768-0.06509-0.95875 0.72622
  -7  -2  -6  120.60   15.58   1-0.04086-0.75529-0.05272-0.39701-0.98639 0.45271
  -7  -2  -5  694.67   17.66   1-0.06575-0.71612-0.10326-0.33562-0.99196 0.52130
  -7  -2  -4  632.88   15.41   1-0.09938-0.67167-0.17037-0.25817-0.99492 0.58731
  -7  -2  -3  454.29   14.40   1-0.13329-0.62280-0.23701-0.18183-0.99311 0.64626
  -7  -2  -2  341.96   13.87   1-0.18145-0.56646-0.33436-0.07444-0.98138 0.70067
  -7  -2  -1  428.25   14.37   1-0.22724-0.50855-0.42768 0.02901-0.95875 0.74225
  -7  -1  -7    3.30   14.80   1 0.01907-0.79818 0.06574-0.43194-0.96319 0.38054
  -7  -1  -6  134.81   15.27   1-0.00680-0.76045 0.01459-0.37027-0.97517 0.45649
  -7  -1  -5  268.24   13.82   1-0.04086-0.71611-0.05272-0.29327-0.98639 0.53104
  -7  -1  -4  696.17   15.90   1-0.07411-0.66629-0.12008-0.21467-0.99315 0.59983
  -7  -1  -3  780.25   16.48   1-0.12509-0.60629-0.22055-0.10481-0.99400 0.66509
  -7  -1  -2  714.95   16.30   1-0.17331-0.54363-0.31810 0.00285-0.98409 0.71552
  -7  -1  -1 1033.49   16.86   1-0.23477-0.47214-0.44285 0.13753-0.95407 0.75145
  -7   0  -8  147.99   15.66   1 0.07761-0.84154 0.18276-0.46579-0.92666 0.29663
  -7   0  -7  285.66   16.03   1 0.06079-0.80900 0.14944-0.42041-0.93866 0.37074
  -7   0  -6   14.53   12.09   1 0.02749-0.76748 0.08266-0.34573-0.95870 0.45477
  -7   0  -5   10.33   11.63   1-0.00680-0.71927 0.01459-0.26671-0.97517 0.53312
  -7   0  -4   31.68   14.42   1-0.05321-0.65999-0.07776-0.16321-0.98957 0.61067
  -7   0  -3   74.66   12.27   1-0.11656-0.58614-0.20386-0.02768-0.99459 0.68021
  -7   0  -2  711.40   17.15   1-0.18538-0.50454-0.34237 0.12136-0.97988 0.72813
  -7   1  -9  304.31   19.29   1 0.13528-0.88352 0.29723-0.49604-0.87577 0.19793
  -7   1  -8  315.52   16.91   1 0.11898-0.85591 0.26521-0.45514-0.89159 0.27751
  -7   1  -7  410.38   16.83   1 0.10256-0.82285 0.23206-0.40958-0.90662 0.35452
  -7   1  -6  510.07   15.27   1 0.06926-0.77946 0.16627-0.33508-0.93287 0.44284
  -7   1  -5  156.55   15.33   1 0.02332-0.72208 0.07423-0.23320-0.96099 0.53462
  -7   1  -4   51.60   14.59   1-0.03676-0.64941-0.04443-0.10409-0.98526 0.62175
  -7   1  -3   18.60    9.68   1-0.11656-0.55687-0.20386 0.06603-0.99459 0.69349
  -7   1  -2  371.35   17.70   1-0.21977-0.44149-0.41251 0.28485-0.96326 0.72502
  -7   2  -9    4.62   14.68   1 0.18395-0.90080 0.39247-0.49683-0.82182 0.15857
  -7   2  -8  178.60   15.83   1 0.16834-0.87506 0.36125-0.45608-0.84080 0.24084
  -7   2  -7  134.08   15.55   1 0.14777-0.84166 0.32144-0.40654-0.86311 0.32497
  -7   2  -6  131.85   15.61   1 0.11492-0.79632 0.25703-0.33154-0.89543 0.42040
  -7   2  -5  185.55   15.92   1 0.06503-0.73341 0.15788-0.22233-0.93576 0.52280
  -7   2  -4  539.63   17.88   1-0.01979-0.63715-0.01094-0.04387-0.97997 0.63084
  -7   2  -3  568.50   22.00   1-0.15743-0.48770-0.28581 0.24126-0.98848 0.70233
  -7   3  -9   27.52   14.71   1 0.22999-0.91992 0.48208-0.49472-0.75900 0.11035
  -7   3  -8   -8.38   14.66   1 0.22233-0.89806 0.46767-0.46917-0.77018 0.18374
  -7   3  -7   51.68   15.20   1 0.20360-0.86726 0.43078-0.42145-0.79681 0.27345
  -7   3  -6   94.64   14.94   1 0.16418-0.81880 0.35324-0.33486-0.84539 0.38602
  -7   3  -5  132.36   15.83   1-0.39759-0.24338-0.77513 0.80518-0.74039 0.34354
  -7   3  -5  145.25   15.92   1 0.10670-0.74753 0.24048-0.21088-0.90294 0.50645
  -7   3  -4  750.74   26.65   1-0.33214-0.29695-0.64006 0.68005-0.85795 0.52378
  -7   3  -4  721.68   26.67   1-0.01967-0.60882-0.01080 0.04984-0.97991 0.64514
  -7   4  -9    6.48   14.67   1 0.28022-0.94060 0.58107-0.49971-0.67554 0.04139
  -7   4  -9    7.86   18.10   1-0.38192-0.27779-0.74268 0.82735-0.77362 0.13937
  -7   4  -8   -3.83   18.05   1-0.37087-0.27707-0.71970 0.81527-0.79495 0.22346
  -7   4  -8    3.20   14.65   1 0.27345-0.92255 0.56741-0.47611-0.68840 0.11789
  -7   4  -7    1.22   14.56   1-0.35354-0.28253-0.68416 0.78861-0.82511 0.31590
  -7   4  -7   -6.16   11.83   1 0.25907-0.89652 0.53951-0.43851-0.71258 0.20489
  -7   4  -6    5.27   14.70   1 0.23370-0.85780 0.48941-0.37709-0.75348 0.30797
  -7   4  -6   13.22   16.68   1-0.31950-0.30462-0.61419 0.72758-0.87512 0.42933
  -7   4  -5   29.73   16.97   1 0.16814-0.78107 0.36109-0.23852-0.84081 0.45881
  -7   4  -5   24.49   18.64   1-0.24598-0.36590-0.46553 0.58918-0.94638 0.56339
  -7   5  -9   16.26   17.62   1-0.31287-0.31914-0.60100 0.77808-0.88305 0.26255
  -7   5  -9   -2.01   17.76   1 0.32690-0.96009 0.67201-0.49754-0.58278-0.03568
  -7   5  -8    2.30   14.44   1 0.32690-0.94823 0.67201-0.48769-0.58278 0.02683
  -7   5  -8   -0.29   18.07   1-0.28936-0.33040-0.55296 0.74175-0.90927 0.35308
  -7   5  -7    5.63   17.65   1 0.32371-0.93163 0.66590-0.47047-0.58967 0.09665
  -7   5  -7   -6.74   17.94   1-0.25342-0.35383-0.48048 0.67904-0.94090 0.44696
  -7   5   6  165.88   13.89   1 0.47637-0.92657 0.94761-0.61998 0.42315-0.09959
  -7   5   7  529.21   16.03   1 0.47637-0.91863 0.94761-0.61205 0.42315-0.03607
  -7   5   8  372.14   14.89   1 0.47637-0.90670 0.94761-0.60243 0.42315 0.02726
  -7   5   9  327.06   16.59   1 0.47637-0.89187 0.94761-0.58979 0.42315 0.08925
  -7   5  10   58.23   15.41   1 0.47417-0.87889 0.94308-0.57642 0.44096 0.13556
  -7   6  -8    5.81   17.97   1 0.37678-0.96984 0.76948-0.49050-0.45931-0.08181
  -7   6  -8    6.83   18.05   1-0.20082-0.39070-0.37389 0.65616-0.97325 0.43177
  -7   6  -7   50.51   18.27   1-0.15350-0.42617-0.27775 0.57012-0.98939 0.51071
  -7   6  -7   48.80   17.96   1 0.38227-0.96194 0.77998-0.48988-0.44391-0.03456
  -7   6  -6  341.32   20.22   1 0.38227-0.95009 0.77998-0.48023-0.44391 0.02778
  -7   6  -6  330.74   20.24   1-0.08675-0.48028-0.14518 0.44620-0.99436 0.57813
  -7   6  -5    7.97   16.61   1 0.37404-0.92966 0.76426-0.45418-0.46678 0.11500
  -7   6  -5    6.65   18.36   1 0.02327-0.57914 0.07418 0.23602-0.96104 0.60879
  -7   6   3  160.60   19.17   1 0.48779-0.94796 0.97233-0.58255 0.29695-0.14679
  -7   6   4   15.82   14.79   1 0.48897-0.93550 0.97636-0.57525 0.25586-0.04214
  -7   6   5   36.48   14.81   1 0.48897-0.92390 0.97636-0.56554 0.25586 0.02146
  -7   6   6   39.02   12.18   1 0.48869-0.91151 0.97567-0.55483 0.26405 0.07515
  -7   6   7  205.97   13.31   1 0.48840-0.89907 0.97409-0.54342 0.28054 0.12141
  -7   6   8  431.67   17.22   1 0.48797-0.88450 0.97235-0.53076 0.29703 0.16791
  -7   6   9  137.85   15.75   1 0.48603-0.87510 0.96784-0.51874 0.32932 0.19850
  -7   7  -7   19.53   18.23   1 0.42890-0.97944 0.86980-0.48673-0.28391-0.17881
  -7   7  -7   20.44   14.72   1-0.06575-0.48542-0.10326 0.48862-0.99196 0.52894
  -7   7  -6   -6.10   17.96   1-0.00246-0.53617 0.02319 0.37089-0.97338 0.57232
  -7   7  -6   -1.22   18.10   1 0.43680-0.97652 0.88457-0.49181-0.25073-0.14938
  -7   7  -5   17.69   17.97   1 0.44450-0.97293 0.89851-0.49636-0.21741-0.12010
  -7   7  -5   13.24   17.94   1 0.08190-0.60824 0.19106 0.21353-0.92344 0.58573
  -7   7  -4   45.39   17.14   1 0.18414-0.69899 0.39260 0.02124-0.82182 0.54713
  -7   7  -4   49.12   17.33   1 0.45285-0.96911 0.91465-0.50245-0.17565-0.09889
  -7   7  -3   49.75   18.26   1 0.29735-0.80079 0.61490-0.19176-0.64331 0.43234
  -7   7  -3   45.37   20.95   1 0.46190-0.96558 0.93172-0.50971-0.12514-0.08634
  -7   7  -2   14.91   23.33   1 0.47072-0.96318 0.94818-0.51604-0.06547-0.08343
  -7   7  -2   13.74   23.05   1 0.39757-0.88977 0.80936-0.37643-0.39668 0.24787
  -7   7   0    1.13   18.94   1 0.47817-0.94627 0.95167-0.49900 0.40855-0.43261
  -7   7   0    2.38   18.85   1 0.46465-0.93204 0.93678-0.48403-0.10808 0.08561
  -7   7   1    5.07   16.45   1 0.47224-0.92740 0.95040-0.48743-0.05686 0.09682
  -7   7   2   65.24   15.15   1 0.47729-0.92041 0.95956-0.48608-0.01426 0.11725
  -7   7   3   58.20   15.32   1 0.48070-0.91091 0.96549-0.48080 0.01973 0.14555
  -7   7   4  178.54   13.48   1 0.48422-0.90352 0.97156-0.47727 0.06245 0.16586
  -7   7   5  141.33   13.55   1 0.48636-0.89273 0.97515-0.47087 0.09655 0.19434
  -7   7   6   31.44   17.76   1 0.48822-0.88438 0.97801-0.46426 0.13902 0.21613
  -7   7   7   -4.56   18.15   1 0.48917-0.87238 0.97904-0.45532 0.17281 0.24523
  -7   7   8  115.26   20.27   1 0.48948-0.85990 0.97891-0.44478 0.20628 0.27432
  -7   8  -6   -4.08   21.72   1 0.46869-0.98058 0.94395-0.45886-0.08247-0.30326
  -7   8  -6   -2.94   21.86   1 0.06503-0.57615 0.15788 0.33140-0.93576 0.55109
  -7   8  -5   10.11   18.14   1 0.12298-0.62060 0.27311 0.22405-0.88773 0.56470
  -7   8  -5    5.45   20.93   1 0.47824-0.97771 0.96116-0.46437-0.00578-0.31637
  -7   8  -4   23.28   18.31   1 0.19587-0.68169 0.41574 0.09182-0.80690 0.54724
  -7   8  -4   25.47   18.20   1 0.48584-0.97246 0.97434-0.46716 0.08801-0.34763
  -7   8  -3   64.35   21.21   1 0.26627-0.74042 0.55354-0.03611-0.70059 0.50457
  -7   8  -3   54.90   21.10   1 0.48943-0.96427 0.97904-0.46209 0.19792-0.39480
  -7   8  -2  315.76   23.54   1 0.32691-0.78931 0.67212-0.14518-0.58271 0.44912
  -7   8  -2  266.43   22.89   1 0.48598-0.94866 0.96786-0.44079 0.32936-0.46429
  -7   8  -1   19.23   20.81   1 0.37404-0.82430 0.76426-0.22656-0.46678 0.39601
  -7   8   0    1.65   18.79   1 0.40976-0.84829 0.83235-0.28556-0.35667 0.34883
  -7   8   1   25.46   17.08   1 0.43281-0.85899 0.87732-0.31986-0.26733 0.32312
  -7   8   2   55.26   18.37   1 0.45124-0.86662 0.91149-0.34474-0.18401 0.30296
  -7   8   3   10.27   14.92   1 0.46198-0.86356 0.93154-0.35477-0.12518 0.30611
  -7   8   4  183.94   19.21   1 0.47115-0.86091 0.94831-0.36123-0.06533 0.30923
  -7   8   5  182.58   16.20   1 0.47819-0.85823 0.96111-0.36422-0.00567 0.31295
  -7   8   6   97.67   17.35   1 0.48291-0.85152 0.96937-0.36239 0.04538 0.32511
  -7   9  -4    8.79   21.71   1 0.48926-0.94933 0.97755-0.37766 0.23931-0.48468
  -7   9  -4    9.96   21.83   1 0.21859-0.67746 0.46032 0.14067-0.77571 0.53205
  -7   9  -3    2.82   21.85   1 0.26994-0.71625 0.56057 0.05056-0.69458 0.51466
  -7   9  -3    6.63   20.14   1 0.48410-0.93039 0.96379-0.35373 0.35320-0.53614
  -7   9  -2    8.30   14.49   1 0.31388-0.74760 0.64729-0.02651-0.61009 0.49258
  -7   9  -1   12.70   18.23   1 0.35437-0.77688 0.72561-0.09504-0.51845 0.46315
  -7   9   0    0.68   18.23   1 0.38779-0.79883 0.79000-0.14885-0.42820 0.43560
  -7   9   1    7.14   18.27   1 0.41203-0.81019 0.83681-0.18625-0.34862 0.41915
  -7   9   2   -0.49   18.05   1 0.43281-0.82053 0.87732-0.21663-0.26733 0.40188
  -7   9   3    5.48   21.88   1 0.44787-0.82237 0.90510-0.23423-0.20060 0.39766
  -6  -6  -1    8.66   17.49   1-0.22724-0.52461-0.42768-0.31660-0.95875 0.69846
  -6  -5  -4  100.23   12.80   1-0.12920-0.63148-0.22882-0.45204-0.99359 0.55996
  -6  -5  -3    5.87   14.66   1-0.15759-0.59378-0.28582-0.38722-0.98846 0.62042
  -6  -5  -2  144.92   15.03   1-0.18145-0.55460-0.33436-0.32626-0.98138 0.67268
  -6  -5  -1   88.56   14.93   1-0.21229-0.51279-0.39722-0.25389-0.96748 0.72380
  -6  -4  -6  162.69   13.50   1-0.05294-0.70367-0.07754-0.52971-0.98957 0.44482
  -6  -4  -5   87.59   14.77   1-0.07411-0.66974-0.12008-0.47626-0.99315 0.51159
  -6  -4  -4   35.51   14.45   1-0.09938-0.63180-0.17037-0.41675-0.99492 0.57581
  -6  -4  -3   13.13    8.27   1-0.12920-0.59113-0.22882-0.34817-0.99359 0.63738
  -6  -4  -2    6.41    8.13   1-0.16128-0.54680-0.29374-0.27341-0.98744 0.69369
  -6  -4  -1    5.99   11.72   1-0.19696-0.49947-0.36605-0.19124-0.97498 0.74505
  -6  -4   0  156.31   12.40   1-0.23477-0.45087-0.44285-0.10407-0.95407 0.78840
  -6  -3  -7   41.83   14.96   1 0.00193-0.74386 0.03187-0.55671-0.97150 0.37835
  -6  -3  -6   53.72   14.54   1-0.01541-0.71184-0.00247-0.51039-0.97846 0.44692
  -6  -3  -5  460.75   15.28   1-0.04086-0.67493-0.05272-0.45069-0.98639 0.51801
  -6  -3  -4  678.82   12.25   1-0.06991-0.63387-0.11170-0.38174-0.99259 0.58840
  -6  -3  -3  179.40   12.70   1-0.10787-0.58631-0.18719-0.29789-0.99490 0.65620
  -6  -3  -2   31.76   12.00   1-0.14135-0.53747-0.25338-0.21968-0.99184 0.71285
  -6  -3  -1   43.84   10.82   1-0.18145-0.48435-0.33436-0.12909-0.98138 0.76321
  -6  -3   0  235.59   10.99   1-0.22724-0.42824-0.42768-0.02589-0.95875 0.80542
  -6  -2  -8   17.12   14.58   1 0.06079-0.78457 0.14944-0.59033-0.93866 0.29689
  -6  -2  -7   94.53   14.88   1 0.04426-0.75621 0.11610-0.54600-0.94915 0.36980
  -6  -2  -6  277.46   13.43   1 0.01907-0.72183 0.06574-0.48805-0.96319 0.44814
  -6  -2  -5  479.23   14.34   1-0.00680-0.68225 0.01459-0.42532-0.97517 0.52293
  -6  -2  -4  437.57   13.84   1-0.04086-0.63639-0.05272-0.34799-0.98639 0.59672
  -6  -2  -3  726.86   13.77   1-0.08254-0.58265-0.13685-0.25452-0.99402 0.67003
  -6  -2  -2  766.27   13.87   1-0.12509-0.52585-0.22055-0.15928-0.99400 0.73011
  -6  -2  -1    3.78    9.60   1-0.17331-0.46456-0.31810-0.05106-0.98409 0.78051
  -6  -2   0  177.52   10.84   1-0.22724-0.39854-0.42768 0.06717-0.95875 0.81878
  -6  -1  -9  146.99   15.58   1 0.11898-0.82480 0.26521-0.62076-0.89159 0.20148
  -6  -1  -8  101.26   15.03   1 0.10256-0.80073 0.23206-0.58078-0.90662 0.28056
  -6  -1  -7  336.57   13.99   1 0.08609-0.77117 0.19920-0.53748-0.92017 0.35661
  -6  -1  -6   38.01   12.05   1 0.06079-0.73509 0.14944-0.47859-0.93866 0.43877
  -6  -1  -5  247.25   12.86   1 0.03599-0.69392 0.09947-0.41610-0.95396 0.51400
  -6  -1  -4  256.41   11.25   1-0.00680-0.64154 0.01459-0.32143-0.97517 0.60048
  -6  -1  -3  143.82   12.69   1-0.05321-0.58149-0.07776-0.21853-0.98957 0.67752
  -6  -1  -2   68.12   10.20   1-0.10787-0.51365-0.18719-0.09908-0.99490 0.74378
  -6  -1  -1  322.75   12.28   1-0.17331-0.43649-0.31810 0.04150-0.98409 0.79555
  -6   0 -10  300.46   18.89   1 0.16834-0.86286 0.36125-0.63637-0.84080 0.10303
  -6   0  -9  772.46   18.29   1 0.15995-0.84309 0.34506-0.61219-0.84994 0.17531
  -6   0  -8  725.18   15.74   1 0.15186-0.81973 0.32933-0.58376-0.85873 0.24609
  -6   0  -7  660.64   15.28   1 0.13528-0.79101 0.29723-0.53988-0.87577 0.32663
  -6   0  -6  442.21   14.45   1 0.11089-0.75434 0.24895-0.48195-0.89917 0.41331
  -6   0  -5  335.75   11.77   1 0.07761-0.70875 0.18276-0.40666-0.92666 0.50289
  -6   0  -4    2.26   11.58   1 0.03172-0.65067 0.09103-0.30450-0.95636 0.59568
  -6   0  -3  854.73   17.52   1-0.02825-0.57838-0.02773-0.17549-0.98271 0.68512
  -6   0  -2  155.96   13.49   1-0.10364-0.49072-0.17875-0.01427-0.99495 0.76057
  -6   0  -1 2119.07   25.27   1-0.19313-0.38952-0.35818 0.17477-0.97669 0.80510
  -6   1 -10   31.59   14.93   1 0.21477-0.88043 0.45304-0.63486-0.78111 0.05830
  -6   1  -9   57.06   14.30   1 0.21477-0.86360 0.45304-0.62122-0.78111 0.12027
  -6   1  -8  638.32   15.48   1 0.19984-0.84189 0.42337-0.58541-0.80182 0.20522
  -6   1  -7 1284.08   20.62   1 0.18797-0.81479 0.40025-0.55011-0.81694 0.28273
  -6   1  -6  418.77   14.19   1 0.16418-0.77910 0.35324-0.49370-0.84539 0.37362
  -6   1  -5  142.82   10.74   1 0.12697-0.73088 0.28100-0.41085-0.88380 0.47572
  -6   1  -4   21.16    9.81   1 0.07761-0.66740 0.18276-0.30147-0.92666 0.58074
  -6   1  -3   75.42   12.89   1-0.00246-0.57634 0.02319-0.13282-0.97338 0.69058
  -6   1  -2  236.53   15.02   1-0.11224-0.45358-0.19557 0.09651-0.99479 0.77528
  -6   2 -10   55.53   14.78   1 0.26652-0.89856 0.55380-0.63891-0.70072-0.00755
  -6   2  -9   18.94   14.45   1 0.25907-0.88495 0.53951-0.61910-0.71258 0.06795
  -6   2  -8   13.97   11.88   1 0.25907-0.86766 0.53951-0.60495-0.71258 0.12961
  -6   2  -7  189.19   13.01   1 0.24467-0.84363 0.51111-0.56792-0.73634 0.21713
  -6   2  -6 1003.14   16.91   1 0.22233-0.81059 0.46767-0.51520-0.77018 0.31382
  -6   2  -5 2023.11   23.07   1 0.19196-0.76614 0.40808-0.44374-0.81198 0.41778
  -6   2  -4  585.36   17.42   1 0.13117-0.69359 0.28922-0.31497-0.87982 0.54983
  -6   2  -3 2838.73   36.00   1 0.02753-0.57746 0.08262-0.09804-0.95872 0.69017
  -6   2  -2  618.19   29.02   1-0.19692-0.34147-0.36602 0.36046-0.97501 0.77028
  -6   3 -11  162.47   18.57   1 0.30725-0.92299 0.63456-0.63717-0.62340-0.13247
  -6   3 -10  535.40   17.97   1 0.30725-0.91706 0.63456-0.63012-0.62340-0.06984
  -6   3  -9  229.39   14.46   1 0.31388-0.90647 0.64729-0.62978-0.61009-0.02039
  -6   3  -8   62.21   14.67   1 0.31061-0.89349 0.64093-0.61479-0.61674 0.04943
  -6   3  -7  184.24   13.11   1 0.30725-0.87624 0.63456-0.59749-0.62340 0.11811
  -6   3  -6  529.22   14.25   1 0.29424-0.85169 0.60825-0.56100-0.65001 0.20755
  -6   3  -5  343.40   13.53   1 0.26652-0.81290 0.55380-0.49632-0.70072 0.32228
  -6   3  -4  521.86   17.94   1-0.38732-0.14631-0.75382 0.82243-0.76276 0.44698
  -6   3  -4  537.42   18.35   1 0.21108-0.74583 0.44572-0.37937-0.78632 0.46995
  -6   3  -3 3134.18   52.65   1-0.27522-0.24726-0.52443 0.60218-0.92276 0.66947
  -6   3  -3 3213.49   53.77   1 0.06089-0.58318 0.14949-0.07223-0.93852 0.68498
  -6   4 -10  108.35   15.68   1-0.40008-0.17761-0.78029 0.88424-0.73464 0.05537
  -6   4 -10  104.51   15.71   1 0.35156-0.93230 0.71998-0.62141-0.52569-0.15381
  -6   4  -9  296.01   16.63   1 0.35721-0.92617 0.73123-0.62295-0.51123-0.10476
  -6   4  -9  296.31   16.37   1-0.39519-0.17020-0.76994 0.88598-0.74610 0.13028
  -6   4  -8  449.95   15.17   1-0.38991-0.16306-0.75927 0.88219-0.75710 0.20326
  -6   4  -8  494.59   15.51   1 0.36287-0.91807 0.74252-0.62268-0.49645-0.05624
  -6   4  -7  304.52   16.66   1-0.37647-0.16413-0.73126 0.86439-0.78451 0.29393
  -6   4  -7  332.05   16.45   1 0.36566-0.90741 0.74795-0.61736-0.48911-0.00041
  -6   4  -6    5.15   11.40   1-0.35354-0.17555-0.68416 0.82644-0.82511 0.39661
  -6   4  -6    2.07    9.56   1 0.36287-0.89311 0.74252-0.60198-0.49645 0.06942
  -6   4  -5  216.94   14.22   1-0.30958-0.20754-0.59430 0.74629-0.88697 0.52191
  -6   4  -5  237.38   14.39   1 0.35437-0.87167 0.72561-0.57471-0.51845 0.15382
  -6   4   4   94.26   15.39   1 0.47735-0.88686 0.94966-0.70800 0.41541-0.21312
  -6   4   5  961.71   18.45   1 0.48195-0.87948 0.95925-0.70815 0.37662-0.11156
  -6   4   6  186.96   12.10   1 0.48344-0.86827 0.96232-0.70139 0.36108-0.03344
  -6   4   7  868.86   15.76   1 0.48344-0.85624 0.96232-0.69135 0.36108 0.03009
  -6   4   8  376.96   17.12   1 0.48270-0.84317 0.96080-0.67994 0.36889 0.08526
  -6   4   9  415.86   14.54   1 0.48195-0.82781 0.95925-0.66634 0.37662 0.13989
  -6   4  10   78.62    9.32   1 0.47927-0.81612 0.95356-0.65274 0.39983 0.18027
  -6   4  11   11.78   14.42   1 0.47637-0.80305 0.94761-0.63780 0.42315 0.22035
  -6   4  12   13.02   14.47   1 0.47417-0.78591 0.94308-0.61975 0.44096 0.26498
  -6   5 -10  414.12   17.51   1-0.34454-0.20537-0.66538 0.86425-0.83956 0.17490
  -6   5 -10  392.44   17.99   1 0.39050-0.94295 0.79495-0.60185-0.42023-0.24427
  -6   5  -9  358.32   20.18   1-0.33545-0.20124-0.64643 0.85388-0.85354 0.25167
  -6   5  -9  402.88   17.29   1 0.40057-0.93983 0.81397-0.61041-0.38852-0.21260
  -6   5  -8  532.25   15.79   1 0.40992-0.93565 0.83236-0.61791-0.35658-0.18134
  -6   5  -8  512.14   15.75   1-0.31946-0.20560-0.61410 0.82950-0.87522 0.33620
  -6   5  -7  169.10   13.24   1-0.29289-0.21992-0.56000 0.78614-0.90575 0.43006
  -6   5  -7  206.44   16.09   1 0.41621-0.93084 0.84542-0.62253-0.33266-0.14281
  -6   5  -6  310.43   16.77   1 0.42478-0.92511 0.86193-0.62722-0.30029-0.11151
  -6   5  -6  289.93   16.73   1-0.25342-0.24687-0.48048 0.71568-0.94090 0.52692
  -6   5  -4  100.68   13.44   1 0.43281-0.90938 0.87732-0.62241-0.26733-0.01867
  -6   5  -4  112.98   13.51   1-0.08675-0.38958-0.14518 0.40116-0.99436 0.70754
  -6   5  -3   93.05   16.97   1 0.42876-0.89406 0.86969-0.60559-0.28385 0.06059
  -6   5  -3   92.92   15.18   1 0.07768-0.54277 0.18276 0.08197-0.92666 0.70277
  -6   5   1 3184.82   61.03   1 0.48926-0.90741 0.97860-0.67288 0.21451-0.18639
  -6   5   2 1074.06   26.00   1 0.48787-0.89319 0.97758-0.66195 0.13053-0.03917
  -6   5   3   88.92   13.05   1 0.48754-0.87957 0.97708-0.65090 0.12210 0.03246
  -6   5   4   92.33   12.92   1 0.48822-0.86850 0.97801-0.64193 0.13902 0.07818
  -6   5   5    8.46    9.59   1 0.48903-0.85795 0.97888-0.63322 0.16428 0.11623
  -6   5   6   94.94   12.55   1 0.48945-0.84644 0.97909-0.62379 0.18965 0.15350
  -6   5   7  798.83   16.45   1 0.48949-0.83369 0.97868-0.61224 0.21447 0.19163
  -6   5   8  740.09   15.96   1 0.48920-0.82355 0.97698-0.60211 0.24762 0.22120
  -6   5   9  965.35   16.99   1 0.48840-0.81185 0.97409-0.59088 0.28054 0.25238
  -6   5  10  122.65   14.80   1 0.48797-0.79281 0.97235-0.57466 0.29703 0.29657
  -6   5  11   86.44   14.90   1 0.48603-0.77996 0.96784-0.56128 0.32932 0.32653
  -6   6  -8  154.15   18.61   1 0.44450-0.94275 0.89851-0.59127-0.21741-0.30543
  -6   6  -8  140.27   18.86   1-0.23842-0.25784-0.45042 0.76154-0.95159 0.42811
  -6   6  -7   17.04   14.64   1 0.45448-0.94015 0.91778-0.60173-0.16717-0.29285
  -6   6  -7   10.68   11.85   1-0.20460-0.27977-0.38165 0.70175-0.97142 0.51112
  -6   6  -6  779.30   17.84   1-0.15759-0.31479-0.28582 0.61505-0.98846 0.59018
  -6   6  -6  838.26   18.15   1 0.46482-0.93719 0.93679-0.60954-0.10815-0.28933
  -6   6  -5  502.40   18.67   1-0.08675-0.37374-0.14518 0.48559-0.99436 0.66039
  -6   6  -5  515.64   18.78   1 0.47342-0.93489 0.95237-0.61482-0.04825-0.28579
  -6   6  -4   90.32   12.57   1-0.00246-0.44485 0.02319 0.32610-0.97338 0.70095
  -6   6  -4   89.05   12.81   1 0.48228-0.93017 0.96816-0.61926 0.03681-0.30816
  -6   6  -3   26.85   13.71   1 0.48787-0.92552 0.97758-0.61954 0.13053-0.33901
  -6   6  -3   22.39   12.01   1 0.10670-0.54202 0.24048 0.11874-0.90294 0.69444
  -6   6  -2  166.40   16.70   1 0.48835-0.91217 0.97415-0.60475 0.28058-0.42643
  -6   6  -2  186.01   14.55   1 0.22614-0.65070 0.47493-0.10616-0.76458 0.61928
  -6   6  -1  166.66   15.93   1 0.32040-0.73163 0.65975-0.28116-0.59652 0.51394
  -6   6   0   11.56   13.93   1 0.39041-0.79073 0.79490-0.40640-0.42029 0.40105
  -6   6   1  244.27   16.55   1 0.42680-0.81541 0.86585-0.46715-0.29210 0.33558
  -6   6   2 1528.95   23.81   1 0.44787-0.82325 0.90510-0.49513-0.20060 0.30642
  -6   6   3 1033.85   19.81   1 0.46341-0.82809 0.93419-0.51656-0.11667 0.28573
  -6   6   4   75.20   10.26   1 0.47238-0.82404 0.95032-0.52128-0.05664 0.28916
  -6   6   5  427.34   14.56   1 0.47819-0.81693 0.96111-0.52126-0.00567 0.30034
  -6   6   6    3.84   11.97   1 0.48291-0.80967 0.96937-0.51946 0.04538 0.31262
  -6   6   7   11.89   11.84   1 0.48636-0.80278 0.97515-0.51586 0.09655 0.32517
  -6   6   8  176.50   13.23   1 0.48855-0.79582 0.97835-0.51104 0.14743 0.33820
  -6   6   9  306.24   16.32   1 0.48935-0.78147 0.97913-0.49923 0.18132 0.36606
  -6   6  10  182.24   11.74   1 0.48933-0.76919 0.97848-0.48922 0.22265 0.38807
  -6   7  -9    7.26   17.55   1 0.45908-0.93847 0.92629-0.53519-0.14209-0.42781
  -6   7  -9   -4.99   21.89   1-0.19313-0.28690-0.35818 0.75221-0.97669 0.40504
  -6   7  -8    1.48   14.66   1-0.16523-0.30203-0.30180 0.70502-0.98641 0.47618
  -6   7  -8    8.02   14.70   1 0.46746-0.93884 0.94172-0.54239-0.09115-0.41780
  -6   7  -7    3.36   14.78   1-0.12509-0.33025-0.22055 0.63446-0.99400 0.54835
  -6   7  -7    0.64   17.77   1 0.47729-0.93310 0.95956-0.54736-0.01426-0.43085
  -6   7  -6  509.61   16.37   1-0.07411-0.37068-0.12008 0.54340-0.99315 0.61013
  -6   7  -6  572.76   16.51   1 0.48422-0.92848 0.97156-0.54905 0.06245-0.44384
  -6   7  -5  174.85   16.16   1-0.01106-0.42183 0.00614 0.42730-0.97683 0.65820
  -6   7  -5  195.29   13.58   1 0.48855-0.92186 0.97835-0.54636 0.14743-0.46720
  -6   7  -4  290.09   17.07   1 0.05665-0.47605 0.14112 0.30152-0.94142 0.68419
  -6   7  -4  278.86   14.62   1 0.48920-0.91101 0.97698-0.53506 0.24762-0.50547
  -6   7  -3  688.32   19.85   1 0.13947-0.54846 0.30534 0.14770-0.87158 0.67922
  -6   7  -3  557.35   19.48   1 0.48270-0.89205 0.96080-0.50984 0.36889-0.56381
  -6   7  -2  872.38   21.58   1 0.21859-0.61574 0.46032 0.00248-0.77571 0.64630
  -6   7  -1  260.19   16.78   1 0.28374-0.66657 0.58791-0.11494-0.66922 0.60197
  -6   7   0   55.47   15.07   1 0.34269-0.71497 0.70245-0.22034-0.54727 0.54333
  -6   7   1  424.41   18.05   1 0.38227-0.74173 0.77998-0.28699-0.44391 0.50158
  -6   7   2  869.96   18.17   1 0.41407-0.76228 0.84124-0.33838-0.34069 0.46273
  -6   7   3  361.84   14.61   1 0.43468-0.76998 0.88086-0.36788-0.25904 0.44275
  -6   7   4  676.90   16.51   1 0.45290-0.77797 0.91471-0.39306-0.17549 0.42371
  -6   7   5  999.46   17.70   1 0.46482-0.77814 0.93679-0.40508-0.10815 0.41944
  -6   7   6  478.76   15.16   1 0.47238-0.77002 0.95032-0.40743-0.05664 0.42909
  -6   7   7  191.25   15.60   1 0.47996-0.77033 0.96408-0.41266 0.01120 0.42654
  -6   7   8   28.26   15.45   1 0.48422-0.76209 0.97156-0.40941 0.06245 0.43829
  -6   7   9   12.03   17.84   1 0.48715-0.75397 0.97654-0.40504 0.11360 0.45014
  -6   8  -8  126.32   18.39   1 0.48159-0.92157 0.96687-0.47144 0.02822-0.52141
  -6   8  -8  108.69   18.34   1-0.09096-0.34872-0.15354 0.65176-0.99462 0.50134
  -6   8  -7   10.18   14.56   1-0.05726-0.36832-0.08618 0.59186-0.99045 0.55848
  -6   8  -7   -4.12   18.21   1 0.48676-0.91551 0.97588-0.47051 0.10510-0.53571
  -6   8  -6   92.74   15.33   1-0.00680-0.40929 0.01459 0.50243-0.97517 0.60768
  -6   8  -6   89.83   18.61   1 0.48945-0.90695 0.97909-0.46407 0.18965-0.55749
  -6   8  -5  202.61   19.16   1 0.48815-0.89137 0.97327-0.44720 0.28880-0.59362
  -6   8  -5  217.19   16.09   1 0.04426-0.44740 0.11610 0.41062-0.94915 0.64384
  -6   8  -4  435.70   15.73   1 0.10256-0.49377 0.23206 0.30488-0.90662 0.66496
  -6   8  -4  363.72   15.13   1 0.48023-0.87220 0.95560-0.42059 0.39214-0.63375
  -6   8  -3   86.55   15.45   1 0.16418-0.54366 0.35324 0.19353-0.84539 0.66720
  -6   8  -2   19.57   12.06   1 0.22233-0.58944 0.46767 0.08887-0.77018 0.65510
  -6   8  -1  187.37   16.19   1 0.27686-0.63228 0.57434-0.00803-0.68195 0.63009
  -6   8   0  266.60   16.73   1 0.32371-0.66718 0.66590-0.09025-0.58967 0.60113
  -6   8   1    5.14   11.93   1 0.36287-0.69522 0.74252-0.15614-0.49645 0.57139
  -6   8   2  190.99   16.05   1 0.39309-0.71215 0.79978-0.20295-0.41230 0.54875
  -6   8   3   36.72   12.37   1 0.41833-0.72748 0.84960-0.24457-0.32459 0.52576
  -6   8   4  448.12   15.35   1 0.43468-0.72851 0.88086-0.26405-0.25904 0.52097
  -6   8   5  289.95   16.48   1 0.44953-0.72964 0.90822-0.28057-0.19231 0.51644
  -6   8   6  498.80   17.52   1 0.46198-0.73108 0.93154-0.29486-0.12518 0.51248
  -6   8   7  259.74   16.46   1 0.47238-0.73260 0.95032-0.30417-0.05664 0.50887
  -6   9  -6   18.56   17.63   1 0.48840-0.87812 0.97409-0.36554 0.28054-0.63469
  -6   9  -6   28.63   21.71   1 0.04836-0.43500 0.12444 0.48599-0.94662 0.59384
  -6   9  -5   81.51   15.37   1 0.09439-0.46931 0.21557 0.40514-0.91356 0.62461
  -6   9  -5   75.98   14.90   1 0.48195-0.85797 0.95925-0.34107 0.37662-0.66765
  -6   9  -4   27.56   18.26   1 0.13947-0.50196 0.30534 0.32485-0.87158 0.64457
  -6   9  -3   51.02   15.17   1 0.19196-0.54352 0.40808 0.23295-0.81198 0.65019
  -6   9  -2  280.08   17.09   1 0.23744-0.57725 0.49667 0.15299-0.74775 0.64744
  -6   9  -1  303.28   17.01   1 0.28022-0.60664 0.58107 0.07995-0.67554 0.63891
  -6   9   0  275.28   16.74   1 0.32054-0.63687 0.65983 0.00979-0.59653 0.62274
  -6   9   1   44.09   14.81   1 0.35156-0.65323 0.71998-0.04023-0.52569 0.61235
  -6   9   2  123.31   18.81   1 0.38227-0.67314 0.77998-0.08955-0.44391 0.59526
  -6   9   3   66.48   15.18   1 0.40541-0.68209 0.82322-0.12230-0.37255 0.58578
  -6   9   4    4.73   15.12   1 0.42693-0.69491 0.86600-0.15619-0.29214 0.57147
  -6   9   5  129.53   18.37   1 0.44279-0.69818 0.89526-0.17466-0.22559 0.56680
  -5  -6  -4  107.85   18.27   1-0.12509-0.57186-0.22055-0.52786-0.99400 0.56627
  -5  -6  -3  182.45   11.37   1-0.14532-0.53676-0.26156-0.47375-0.99105 0.62359
  -5  -6  -2  136.33   15.60   1-0.17331-0.49765-0.31810-0.40886-0.98409 0.68106
  -5  -6  -1   14.91   10.06   1-0.20068-0.45723-0.37377-0.34244-0.97321 0.73353
  -5  -6   0   45.88   13.21   1-0.22724-0.41705-0.42768-0.27800-0.95875 0.77791
  -5  -5  -6   19.02   12.68   1-0.04511-0.64368-0.06089-0.61059-0.98758 0.44513
  -5  -5  -5   -6.25   14.64   1-0.06575-0.61150-0.10326-0.55916-0.99196 0.51361
  -5  -5  -4   84.00   14.57   1-0.09096-0.57555-0.15354-0.49933-0.99462 0.58060
  -5  -5  -3  466.73   13.87   1-0.11656-0.53691-0.20386-0.43805-0.99459 0.64121
  -5  -5  -2  385.54   13.89   1-0.14961-0.49370-0.26973-0.36377-0.99027 0.70279
  -5  -5  -1  164.42   12.38   1-0.18145-0.44914-0.33436-0.28877-0.98138 0.75550
  -5  -5   0  152.78   12.35   1-0.21229-0.40377-0.39722-0.21392-0.96748 0.80147
  -5  -4  -7   11.67   14.67   1 0.01060-0.68568 0.04887-0.63929-0.96750 0.37740
  -5  -4  -6   13.75   14.38   1-0.00680-0.65511 0.01459-0.59393-0.97517 0.44746
  -5  -4  -5    9.97   11.75   1-0.03259-0.61978-0.03621-0.53521-0.98399 0.52083
  -5  -4  -4   69.71   11.89   1-0.05726-0.58069-0.08618-0.47325-0.99045 0.59110
  -5  -4  -3  415.48   10.88   1-0.08676-0.53847-0.14525-0.40272-0.99434 0.65639
  -5  -4  -2  103.90   12.07   1-0.12509-0.48979-0.22055-0.31931-0.99400 0.72098
  -5  -4  -1  694.70   11.19   1-0.16128-0.43987-0.29374-0.23454-0.98744 0.77549
  -5  -4   0 1366.03   16.02   1-0.20460-0.38542-0.38165-0.13785-0.97142 0.82489
  -5  -3  -9   18.34   12.33   1 0.08172-0.75103 0.19076-0.70632-0.92348 0.22172
  -5  -3  -8   63.24   14.66   1 0.06926-0.72784 0.16627-0.67257-0.93287 0.29465
  -5  -3  -7    1.40   13.13   1 0.05246-0.70031 0.13277-0.63041-0.94409 0.36942
  -5  -3  -6    9.67   11.80   1 0.03599-0.66881 0.09947-0.58463-0.95396 0.44008
  -5  -3  -5  105.97   12.16   1 0.01060-0.63217 0.04887-0.52407-0.96750 0.51738
  -5  -3  -4    4.90    6.60   1-0.01959-0.58914-0.01077-0.45414-0.97994 0.59331
  -5  -3  -3  217.99   10.91   1-0.05726-0.54069-0.08618-0.36924-0.99045 0.66845
  -5  -3  -2  150.01   10.49   1-0.09938-0.48605-0.17037-0.27553-0.99492 0.73647
  -5  -3  -1   83.80   10.18   1-0.14135-0.43045-0.25338-0.18137-0.99184 0.79228
  -5  -3   0   60.51    7.44   1-0.19324-0.36745-0.35830-0.06626-0.97667 0.84126
  -5  -2 -10   17.48   17.62   1 0.13528-0.78782 0.29723-0.72864-0.87577 0.12579
  -5  -2  -9   84.25   15.09   1 0.12697-0.76852 0.28100-0.70365-0.88380 0.19717
  -5  -2  -8  159.53   12.62   1 0.11898-0.74575 0.26521-0.67469-0.89159 0.26751
  -5  -2  -7   72.84   11.89   1 0.10256-0.71833 0.23206-0.63370-0.90662 0.34529
  -5  -2  -6  128.04   12.10   1 0.07761-0.68506 0.18276-0.57688-0.92666 0.43018
  -5  -2  -5  190.66   10.74   1 0.05246-0.64687 0.13277-0.51558-0.94409 0.50931
  -5  -2  -4    0.70    9.52   1 0.01907-0.60056 0.06574-0.43788-0.96319 0.59125
  -5  -2  -3  492.92   12.56   1-0.02408-0.54591-0.01932-0.34287-0.98140 0.67310
  -5  -2  -2  319.14   11.92   1-0.07411-0.48291-0.12008-0.23121-0.99315 0.74941
  -5  -2  -1    5.27   10.22   1-0.13329-0.41238-0.23701-0.10534-0.99311 0.81299
  -5  -2   0 1069.00   15.72   1-0.18935-0.34230-0.35035 0.01928-0.97831 0.85648
  -5  -1 -10   78.18   14.93   1 0.18395-0.80614 0.39247-0.72903-0.82182 0.08675
  -5  -1  -9  262.76   14.32   1 0.17631-0.78900 0.37701-0.70539-0.83142 0.15973
  -5  -1  -8  107.23   12.17   1 0.16834-0.76689 0.36125-0.67855-0.84080 0.23189
  -5  -1  -7   40.28   11.90   1 0.15186-0.74095 0.32933-0.63790-0.85873 0.31180
  -5  -1  -6  389.35    9.80   1 0.13097-0.70770 0.28884-0.58673-0.87980 0.39690
  -5  -1  -5  584.60   13.05   1 0.10256-0.66762 0.23206-0.51963-0.90662 0.48696
  -5  -1  -4   15.99    7.08   1 0.06502-0.61787 0.15779-0.43655-0.93589 0.57812
  -5  -1  -3   92.08   10.60   1 0.01907-0.55792 0.06574-0.33311-0.96319 0.66684
  -5  -1  -2  579.45   13.95   1-0.04903-0.47989-0.06922-0.18883-0.98861 0.75893
  -5  -1  -1   36.87    6.22   1-0.12098-0.39522-0.21227-0.03664-0.99433 0.82617
  -5  -1   0    5.46    8.07   1-0.20460-0.29903-0.38165 0.14476-0.97142 0.86849
  -5   0 -11    7.29   14.65   1 0.22999-0.83892 0.48208-0.73791-0.75900-0.02381
  -5   0 -10   27.43   14.62   1 0.22999-0.82624 0.48208-0.72760-0.75900 0.03899
  -5   0  -9  117.97    9.15   1 0.22621-0.81112 0.47478-0.70992-0.76474 0.10781
  -5   0  -8  103.22    9.14   1 0.21844-0.79108 0.46053-0.68664-0.77556 0.18116
  -5   0  -7  116.21   10.16   1 0.20739-0.76721 0.43827-0.65268-0.79162 0.26009
  -5   0  -6  252.14    8.93   1 0.18791-0.73626 0.40041-0.60476-0.81689 0.34844
  -5   0  -5  253.39   11.47   1 0.15995-0.69596 0.34506-0.53983-0.84994 0.44392
  -5   0  -4    9.49   10.01   1 0.11898-0.64261 0.26521-0.44988-0.89159 0.54905
  -5   0  -3  360.65   12.91   1 0.06079-0.57279 0.14944-0.32387-0.93866 0.65873
  -5   0  -2  805.53   16.68   1-0.01979-0.48038-0.01094-0.15360-0.97997 0.76300
  -5   0  -1  186.31   10.44   1-0.12509-0.36315-0.22055 0.06613-0.99400 0.84138
  -5   1 -11  119.12   15.30   1 0.27345-0.85701 0.56741-0.73212-0.68840-0.07993
  -5   1 -10  -10.20   10.34   1 0.27676-0.84680 0.57402-0.72699-0.68215-0.02287
  -5   1  -9   31.45    8.56   1 0.27676-0.83369 0.57402-0.71727-0.68215 0.03954
  -5   1  -8   49.20   12.00   1 0.27345-0.81775 0.56741-0.69996-0.68840 0.10919
  -5   1  -7   42.44    9.82   1 0.26652-0.79770 0.55380-0.67479-0.70072 0.18439
  -5   1  -6 1033.98   15.86   1 0.25173-0.77040 0.52523-0.63669-0.72436 0.27054
  -5   1  -5 1421.36   18.65   1 0.22233-0.73199 0.46767-0.57022-0.77018 0.38069
  -5   1  -4 1116.40   17.86   1 0.18395-0.68077 0.39247-0.48424-0.82182 0.49378
  -5   1  -3   19.40    8.22   1 0.11898-0.60247 0.26521-0.34616-0.89159 0.62694
  -5   1  -2  445.12   15.34   1 0.00628-0.47858 0.04037-0.11168-0.96953 0.76810
  -5   1  -1  361.17   15.97   1-0.16145-0.29784-0.29385 0.23378-0.98748 0.84898
  -5   2 -12  244.00   18.49   1 0.31388-0.87609 0.64729-0.72533-0.61009-0.20506
  -5   2 -11  273.03   15.82   1 0.32054-0.87111 0.65983-0.72825-0.59653-0.15631
  -5   2 -10   89.95   12.33   1 0.32690-0.86437 0.67201-0.72879-0.58278-0.10699
  -5   2  -9    4.23   11.66   1 0.32690-0.85651 0.67201-0.72189-0.58278-0.04473
  -5   2  -8   59.71   11.02   1 0.32690-0.84486 0.67201-0.71265-0.58278 0.01804
  -5   2  -7 1182.63   16.54   1 0.32690-0.83039 0.67201-0.69931-0.58278 0.08176
  -5   2  -6   81.39   10.42   1 0.32054-0.81079 0.65983-0.67685-0.59653 0.15737
  -5   2  -5   67.62   10.52   1 0.30089-0.78132 0.62157-0.63030-0.63677 0.26090
  -5   2  -4  103.49   13.45   1 0.26994-0.73761 0.56057-0.55875-0.69458 0.38183
  -5   2  -3  519.93   16.37   1 0.20360-0.65979 0.43078-0.41886-0.79681 0.54678
  -5   2  -2  416.81   20.25   1 0.04839-0.49163 0.12449-0.10176-0.94663 0.75914
  -5   3 -12  245.93   19.01   1 0.35156-0.88768 0.71998-0.70453-0.52569-0.27551
  -5   3 -11  159.71   15.24   1 0.36287-0.88295 0.74252-0.71475-0.49645-0.24073
  -5   3 -10    8.59   11.94   1 0.36850-0.88042 0.75348-0.71802-0.48168-0.19319
  -5   3  -9  382.41   13.86   1 0.37399-0.87530 0.76418-0.72047-0.46689-0.14624
  -5   3  -8  834.03   16.49   1 0.37955-0.86890 0.77481-0.72025-0.45175-0.09800
  -5   3  -7  285.26   11.70   1 0.38501-0.86013 0.78507-0.71876-0.43610-0.05056
  -5   3  -6    1.31    9.80   1 0.38501-0.84898 0.78507-0.70989-0.43610 0.01180
  -5   3  -5  343.43   13.16   1 0.38501-0.83451 0.78507-0.69773-0.43610 0.07507
  -5   3  -4   15.60   12.58   1-0.40252-0.03545-0.78549 0.88207-0.72885 0.43051
  -5   3  -4    9.44   12.52   1 0.37126-0.81090 0.75893-0.66250-0.47429 0.17651
  -5   3  -3  247.18   15.29   1 0.33953-0.76659 0.69639-0.59058-0.55447 0.31901
  -5   3  -3  219.28   13.59   1-0.33545-0.09077-0.64643 0.75414-0.85354 0.61871
  -5   3   3  133.75   15.04   1 0.47519-0.82928 0.94530-0.77813 0.43242-0.29001
  -5   3   4  527.18   15.31   1 0.48344-0.82482 0.96232-0.78536 0.36108-0.15604
  -5   3   5  447.13   18.04   1 0.48542-0.81522 0.96653-0.77993 0.33735-0.06894
  -5   3   6  167.08   13.19   1 0.48603-0.80358 0.96784-0.77068 0.32932 0.00146
  -5   3   7  362.14   13.42   1 0.48603-0.78987 0.96784-0.75922 0.32932 0.06414
  -5   3   8  206.49   11.87   1 0.48479-0.77749 0.96515-0.74853 0.34536 0.11163
  -5   3   9  422.08   12.44   1 0.48344-0.76435 0.96232-0.73496 0.36108 0.15879
  -5   3  10  442.99   14.05   1 0.48195-0.74889 0.95925-0.72036 0.37662 0.20546
  -5   3  11  247.88   12.89   1 0.47825-0.73789 0.95158-0.70693 0.40755 0.23962
  -5   3  12   33.31   14.80   1 0.47637-0.71987 0.94761-0.68882 0.42315 0.28547
  -5   3  13   16.47   10.55   1 0.47281-0.70484 0.94043-0.67037 0.45084 0.32145
  -5   4 -11  281.39   16.72   1 0.39578-0.89374 0.80451-0.68703-0.40435-0.31962
  -5   4 -10  699.49   13.58   1-0.40737-0.07431-0.79571 0.92733-0.71711 0.05567
  -5   4 -10  742.45   16.67   1 0.40541-0.89186 0.82322-0.69606-0.37255-0.28876
  -5   4  -9 1222.00   18.71   1 0.41407-0.88860 0.84124-0.70493-0.34069-0.25753
  -5   4  -9 1196.51   18.13   1-0.40487-0.06577-0.79056 0.93055-0.72297 0.12499
  -5   4  -8   97.55   15.06   1-0.39759-0.06032-0.77513 0.92677-0.74039 0.20461
  -5   4  -8  107.94   14.82   1 0.42478-0.88399 0.86193-0.71338-0.30029-0.23493
  -5   4  -7  190.11   11.10   1-0.38468-0.06090-0.74832 0.91148-0.76819 0.29588
  -5   4  -7  198.17   11.23   1 0.43468-0.87929 0.88086-0.71996-0.25904-0.21218
  -5   4  -6   80.61   12.47   1-0.36525-0.06834-0.70810 0.88027-0.80526 0.39563
  -5   4  -6   86.71   12.43   1 0.44071-0.87572 0.89173-0.72300-0.23397-0.17493
  -5   4  -5   38.18   12.34   1 0.44787-0.87114 0.90510-0.72612-0.20060-0.14508
  -5   4  -5   41.11   10.30   1-0.33231-0.08936-0.63999 0.82142-0.85802 0.51057
  -5   4  -4   50.76   12.89   1 0.45448-0.86589 0.91778-0.72882-0.16717-0.11577
  -5   4  -4   50.94   12.84   1-0.26826-0.14207-0.50999 0.70206-0.92914 0.64620
  -5   4  -1 1013.54   39.69   1 0.47614-0.85096 0.95780-0.73751-0.02280-0.07191
  -5   4   1  600.39   22.99   1 0.47535-0.82613 0.95607-0.71600-0.03122 0.06284
  -5   4   2  305.61   14.64   1 0.47914-0.81714 0.96266-0.71180 0.00278 0.09142
  -5   4   3   66.15    9.17   1 0.48291-0.80914 0.96937-0.70920 0.04538 0.11259
  -5   4   4  404.54   13.78   1 0.48537-0.79995 0.97347-0.70254 0.07950 0.14115
  -5   4   5  349.31   12.79   1 0.48715-0.78951 0.97654-0.69578 0.11360 0.17049
  -5   4   6    2.44   10.03   1 0.48855-0.77857 0.97835-0.68790 0.14743 0.19932
  -5   4   7   48.85   10.28   1 0.48935-0.76767 0.97913-0.67885 0.18132 0.22837
  -5   4   8  135.11   10.66   1 0.48949-0.75562 0.97868-0.66829 0.21447 0.25838
  -5   4   9   18.68   12.06   1 0.48920-0.74352 0.97698-0.65732 0.24762 0.28786
  -5   4  10   70.33   12.36   1 0.48840-0.73088 0.97409-0.64441 0.28054 0.31814
  -5   4  11   38.88   12.03   1 0.48714-0.71758 0.97029-0.63064 0.31327 0.34805
  -5   4  12   -2.59   14.67   1 0.48479-0.70286 0.96515-0.61622 0.34536 0.37876
  -5   5 -11   44.93   14.76   1 0.42693-0.89254 0.86600-0.65321-0.29214-0.41590
  -5   5 -11   40.60   15.10   1-0.36242-0.10231-0.70228 0.91712-0.81024 0.09970
  -5   5 -10   13.59   14.53   1-0.35662-0.09699-0.69039 0.91534-0.82024 0.17299
  -5   5 -10    1.73   14.49   1 0.43879-0.89082 0.88815-0.66292-0.24237-0.40165
  -5   5  -9  212.48   13.37   1 0.44623-0.89257 0.90179-0.67198-0.20907-0.37470
  -5   5  -9  209.21   13.43   1-0.34454-0.09813-0.66538 0.90356-0.83956 0.25656
  -5   5  -8  539.90   15.19   1 0.45908-0.88652 0.92629-0.68197-0.14209-0.37622
  -5   5  -8  538.82   15.06   1-0.33231-0.09713-0.63999 0.88531-0.85802 0.33747
  -5   5  -7  535.16   13.63   1 0.46746-0.88471 0.94172-0.68890-0.09115-0.36483
  -5   5  -7  480.20   15.71   1-0.30958-0.10810-0.59430 0.84933-0.88697 0.42863
  -5   5  -5  280.91   12.25   1-0.22724-0.16571-0.42768 0.70229-0.95875 0.62610
  -5   5  -5  291.64   12.51   1 0.48291-0.87700 0.96937-0.69544 0.04538-0.37629
  -5   5  -4  149.27   13.54   1 0.48822-0.86990 0.97801-0.69374 0.13902-0.40713
  -5   5  -4  139.62   13.20   1-0.15350-0.22782-0.27775 0.56300-0.98939 0.72076
  -5   5  -3    6.11   12.35   1-0.05321-0.31611-0.07776 0.37234-0.98957 0.78337
  -5   5  -3    3.51   13.87   1 0.48897-0.85857 0.97636-0.68220 0.25586-0.46206
  -5   5  -2  132.27   13.97   1 0.08190-0.44062 0.19106 0.11293-0.92344 0.78146
  -5   5  -2  100.85   16.44   1 0.47735-0.83473 0.94966-0.64563 0.41541-0.55821
  -5   5  -1  281.40   15.70   1 0.21108-0.55628 0.44572-0.13139-0.78632 0.70685
  -5   5   0  107.68   13.70   1 0.31718-0.65071 0.65360-0.33047-0.60334 0.58715
  -5   5   1  288.90   15.41   1 0.38227-0.70342 0.77998-0.44503-0.44391 0.49021
  -5   5   2  151.23   11.86   1 0.42263-0.73279 0.85777-0.51375-0.30848 0.41836
  -5   5   3 1704.64   21.37   1 0.44623-0.74382 0.90179-0.54680-0.20907 0.38261
  -5   5   4   22.81   12.66   1 0.46053-0.74519 0.92900-0.56499-0.13363 0.36882
  -5   5   5  208.54   13.50   1 0.47115-0.74409 0.94831-0.57406-0.06533 0.36369
  -5   5   6  473.29   12.76   1 0.47819-0.73937 0.96111-0.57655-0.00567 0.36727
  -5   5   7   84.31   10.22   1 0.48291-0.73142 0.96937-0.57434 0.04538 0.37849
  -5   5   8   -2.81   11.84   1 0.48636-0.72350 0.97515-0.57063 0.09655 0.39049
  -5   5   9   22.52   11.81   1 0.48855-0.71532 0.97835-0.56452 0.14743 0.40415
  -5   5  10  129.43   12.68   1 0.48935-0.69969 0.97913-0.55230 0.18132 0.43054
  -5   5  11   68.01   14.96   1 0.48943-0.69075 0.97804-0.54359 0.23103 0.44596
  -5   5  12   20.65   12.47   1 0.48849-0.67914 0.97491-0.53146 0.27228 0.46702
  -5   6  -7  304.08   13.91   1-0.22724-0.16171-0.42768 0.77818-0.95875 0.51645
  -5   6  -7  340.98   14.10   1 0.48422-0.87432 0.97156-0.62440 0.06245-0.50483
  -5   6  -6  652.15   15.23   1 0.48855-0.86668 0.97835-0.62110 0.14743-0.52540
  -5   6  -6  600.32   15.07   1-0.18935-0.18798-0.35035 0.70903-0.97831 0.59861
  -5   6  -5  928.48   16.64   1-0.13329-0.23230-0.23701 0.60645-0.99311 0.67808
  -5   6  -5  927.22   18.37   1 0.48926-0.85564 0.97755-0.61122 0.23931-0.55674
  -5   6  -4  860.88   16.37   1-0.06575-0.28777-0.10326 0.48181-0.99196 0.73851
  -5   6  -4  776.91   18.42   1 0.48410-0.83721 0.96379-0.58672 0.35320-0.60749
  -5   6  -3  313.78   14.65   1 0.01479-0.35503 0.05729 0.33091-0.96540 0.77430
  -5   6  -2   18.87   12.38   1 0.10670-0.43561 0.24048 0.15744-0.90294 0.77530
  -5   6  -1   11.32   12.00   1 0.19587-0.51188 0.41574-0.00711-0.80690 0.74238
  -5   6   0  163.29   11.44   1 0.27345-0.57776 0.56741-0.14901-0.68840 0.68675
  -5   6   1  303.86   14.71   1 0.33647-0.62992 0.69035-0.26256-0.56162 0.62396
  -5   6   2  177.43   11.69   1 0.37955-0.66151 0.77481-0.33717-0.45175 0.57574
  -5   6   3 1752.28   20.15   1 0.40992-0.67756 0.83236-0.38333-0.35658 0.54309
  -5   6   4  214.60   11.40   1 0.43468-0.69273 0.88086-0.42288-0.25904 0.51059
  -5   6   5  396.92   12.53   1 0.44953-0.69163 0.90822-0.43837-0.19231 0.50469
  -5   6   6  150.41   12.10   1 0.46482-0.69990 0.93679-0.46132-0.10815 0.48612
  -5   6   7   15.50   11.83   1 0.47238-0.69093 0.95032-0.46141-0.05664 0.49550
  -5   6   8    2.37   11.90   1 0.47996-0.69096 0.96408-0.46700 0.01120 0.49256
  -5   6   9   34.53   13.61   1 0.48422-0.68225 0.97156-0.46367 0.06245 0.50308
  -5   6  10   -1.16   14.60   1 0.48715-0.67268 0.97654-0.45855 0.11360 0.51521
  -5   6  11  -15.32   17.57   1 0.48903-0.66337 0.97888-0.45117 0.16428 0.52756
  -5   7 -10  105.60   18.15   1-0.23477-0.16053-0.44285 0.85437-0.95407 0.33616
  -5   7 -10  111.13   18.20   1 0.47455-0.87351 0.95435-0.54494-0.03981-0.57729
  -5   7  -9    1.00   14.75   1 0.48159-0.86936 0.96687-0.54804 0.02822-0.58226
  -5   7  -9    7.68   14.72   1-0.21229-0.17218-0.39722 0.82136-0.96748 0.41425
  -5   7  -8   42.76   14.81   1 0.48715-0.85889 0.97654-0.54466 0.11360-0.60200
  -5   7  -8   43.82   14.79   1-0.18935-0.18293-0.35035 0.78223-0.97831 0.48631
  -5   7  -7   21.11   12.33   1 0.48935-0.85525 0.97913-0.54086 0.18132-0.61075
  -5   7  -7   38.62   12.29   1-0.15759-0.20281-0.28582 0.72664-0.98846 0.55834
  -5   7  -6  188.38   13.21   1 0.48840-0.83795 0.97409-0.52318 0.28054-0.64549
  -5   7  -6  211.07   15.98   1-0.11224-0.23622-0.19557 0.64811-0.99479 0.63022
  -5   7  -5  443.28   14.60   1-0.05726-0.28104-0.08618 0.54908-0.99045 0.69083
  -5   7  -5  396.37   15.12   1 0.48195-0.82114 0.95925-0.49958 0.37662-0.67928
  -5   7  -4  679.18   16.47   1 0.00193-0.32734 0.03187 0.44085-0.97150 0.73445
  -5   7  -3  410.91   14.78   1 0.06503-0.37789 0.15788 0.32354-0.93576 0.75979
  -5   7  -2  106.91   10.75   1 0.13528-0.43613 0.29723 0.19432-0.87577 0.76427
  -5   7  -1  106.01   10.46   1 0.19984-0.48793 0.42337 0.07796-0.80182 0.75104
  -5   7   0    7.28   11.79   1 0.26276-0.53938 0.54664-0.03527-0.70664 0.72089
  -5   7   1   60.09    9.91   1 0.31388-0.57862 0.64729-0.12599-0.61009 0.68755
  -5   7   2  830.97   15.46   1 0.35721-0.61133 0.73123-0.20007-0.51123 0.65224
  -5   7   3  635.28   13.94   1 0.39050-0.63239 0.79495-0.25369-0.42023 0.62404
  -5   7   4   -2.12   11.89   1 0.41407-0.64271 0.84124-0.29029-0.34069 0.60624
  -5   7   5  196.27   13.33   1 0.43468-0.65220 0.88086-0.31885-0.25904 0.58898
  -5   7   6  162.08   12.73   1 0.44953-0.65267 0.90822-0.33573-0.19231 0.58351
  -5   7   7  168.99   12.71   1 0.46198-0.65312 0.93154-0.34964-0.12518 0.57947
  -5   7   8  186.37   15.45   1 0.47238-0.65417 0.95032-0.35964-0.05664 0.57547
  -5   7   9    3.34   14.58   1 0.47819-0.64486 0.96111-0.35841-0.00567 0.58473
  -5   7  10   10.56   12.58   1 0.48365-0.63983 0.97055-0.35866 0.05399 0.58943
  -5   8  -9  123.49   18.46   1-0.14961-0.20601-0.26973 0.78529-0.99027 0.45026
  -5   8  -9  151.36   18.55   1 0.48715-0.84908 0.97654-0.46510 0.11360-0.65512
  -5   8  -8  112.78   15.71   1-0.11656-0.22876-0.20386 0.73259-0.99459 0.52115
  -5   8  -8  129.99   15.63   1 0.48953-0.83710 0.97902-0.45623 0.19807-0.67505
  -5   8  -7   89.16   15.17   1 0.48840-0.82435 0.97409-0.44091 0.28054-0.69537
  -5   8  -7  102.88   15.24   1-0.08254-0.25028-0.13685 0.67575-0.99402 0.58267
  -5   8  -6    9.65   12.03   1-0.04903-0.27057-0.06922 0.61346-0.98861 0.63746
  -5   8  -6   -2.78   11.84   1 0.48195-0.80306 0.95925-0.41580 0.37662-0.72694
  -5   8  -5   99.50   12.66   1 0.00193-0.31118 0.03187 0.52432-0.97150 0.68562
  -5   8  -4  222.64   13.41   1 0.05246-0.34970 0.13277 0.43276-0.94409 0.72095
  -5   8  -3  277.44   13.74   1 0.10256-0.38533 0.23206 0.34228-0.90662 0.74481
  -5   8  -2  622.71   15.87   1 0.15995-0.43227 0.34506 0.23957-0.84994 0.75160
  -5   8  -1  282.58   13.89   1 0.21477-0.47584 0.45304 0.14183-0.78111 0.74679
  -5   8   0  226.60   13.42   1 0.26652-0.51498 0.55380 0.05223-0.70072 0.73240
  -5   8   1  575.09   15.40   1 0.30725-0.54359 0.63456-0.01899-0.62340 0.71614
  -5   8   2    7.49   12.03   1 0.34578-0.57035 0.70835-0.08295-0.54006 0.69586
  -5   8   3    2.12   11.85   1 0.37399-0.58426 0.76418-0.12790-0.46689 0.68341
  -5   8   4   84.09   12.28   1 0.40057-0.59767 0.81397-0.16780-0.38852 0.66784
  -5   8   5  302.36   13.75   1 0.42263-0.61080 0.85777-0.20227-0.30848 0.65232
  -5   8   6  285.49   15.93   1 0.43879-0.61321 0.88815-0.22165-0.24237 0.64705
  -5   8   7  266.65   16.04   1 0.45290-0.61423 0.91471-0.23860-0.17549 0.64353
  -5   8   8   57.99   17.67   1 0.46482-0.61563 0.93679-0.25160-0.10815 0.64039
  -5   9  -7  160.51   18.77   1-0.02408-0.28022-0.01932 0.65002-0.98140 0.58485
  -5   9  -7  143.74   18.31   1 0.48344-0.78543 0.96232-0.33372 0.36108-0.75691
  -5   9  -6   82.11   15.29   1 0.01060-0.30199 0.04887 0.58935-0.96750 0.63275
  -5   9  -6   48.49   14.95   1 0.47417-0.76847 0.94308-0.30647 0.44096-0.77532
  -5   9  -5    8.35   14.50   1 0.05246-0.33208 0.13277 0.51667-0.94409 0.67295
  -5   9  -4   51.41   15.21   1 0.09439-0.36129 0.21557 0.44337-0.91356 0.70391
  -5   9  -3   70.82   15.22   1 0.14372-0.40034 0.31356 0.35702-0.86737 0.72406
  -5   9  -2  192.22   13.68   1 0.18395-0.42560 0.39247 0.28619-0.82182 0.73803
  -5   9  -1  300.37   14.03   1 0.22999-0.46098 0.48208 0.20688-0.75900 0.73932
  -5   9   0 1000.76   18.21   1 0.27345-0.49278 0.56741 0.13300-0.68840 0.73447
  -5   9   1  192.08   14.58   1 0.30725-0.51347 0.63456 0.07415-0.62340 0.72976
  -5   9   2    4.25   10.37   1 0.34289-0.53824 0.70243 0.01735-0.54730 0.71751
  -5   9   3   53.55   15.13   1 0.36850-0.54937 0.75348-0.02383-0.48168 0.71239
  -5   9   4   -3.58   14.62   1 0.39578-0.56635 0.80451-0.06488-0.40435 0.69919
  -5   9   5   -9.80   14.93   1 0.41833-0.58051 0.84960-0.10139-0.32459 0.68703
  -5   9   6   35.22   17.77   1 0.43468-0.58400 0.88086-0.12197-0.25904 0.68314
  -5  10  -4   60.08   18.14   1 0.13528-0.37452 0.29723 0.45591-0.87577 0.68291
  -5  10  -3   -3.94   17.87   1 0.17631-0.40439 0.37701 0.38695-0.83142 0.70277
  -5  10  -2   -2.28   16.42   1 0.21477-0.43122 0.45304 0.32090-0.78111 0.71635
  -5  10  -1   -2.61   14.84   1 0.25173-0.45557 0.52523 0.25852-0.72436 0.72428
  -5  10   0  272.60   16.91   1 0.28722-0.47987 0.59478 0.19911-0.66267 0.72531
  -5  10   1   85.67   17.11   1 0.31388-0.49069 0.64729 0.15478-0.61009 0.73046
  -5  10   2  173.04   18.95   1 0.34578-0.51268 0.70835 0.10441-0.54006 0.72446
  -4  -8   6   15.12   12.41   1-0.39258-0.14254-0.76464-0.03956-0.75172 0.93973
  -4  -7  -3  210.38   11.62   1-0.14532-0.47012-0.26156-0.53897-0.99105 0.62740
  -4  -7  -2   70.92   10.87   1-0.16918-0.43332-0.30984-0.48032-0.98531 0.68307
  -4  -7  -1   22.08   14.59   1-0.19696-0.39376-0.36605-0.41491-0.97498 0.73741
  -4  -7   0   58.20   14.61   1-0.22724-0.35344-0.42768-0.34479-0.95875 0.78735
  -4  -6  -6  104.39   18.12   1-0.04903-0.57583-0.06922-0.67021-0.98861 0.45154
  -4  -6  -5  352.64   15.96   1-0.06575-0.54467-0.10326-0.62330-0.99196 0.51705
  -4  -6  -4  389.01   16.30   1-0.09096-0.51034-0.15354-0.56531-0.99462 0.58454
  -4  -6  -3  466.18   14.38   1-0.11656-0.47234-0.20386-0.50519-0.99459 0.64671
  -4  -6  -2  804.32   15.00   1-0.14135-0.43167-0.25338-0.44223-0.99184 0.70497
  -4  -6  -1  367.69   13.38   1-0.17331-0.38915-0.31810-0.36885-0.98409 0.75988
  -4  -6   0  158.18   12.26   1-0.20460-0.34535-0.38165-0.29459-0.97142 0.80887
  -4  -5  -8   29.99   12.50   1 0.02316-0.64398 0.07412-0.74066-0.96096 0.31112
  -4  -5  -7  105.01   15.34   1 0.01060-0.61886 0.04887-0.70309-0.96750 0.38048
  -4  -5  -6   18.02   14.56   1-0.00680-0.58867 0.01459-0.65898-0.97517 0.45116
  -4  -5  -5   30.93    8.33   1-0.02856-0.55540-0.02786-0.60678-0.98279 0.52126
  -4  -5  -4  267.05    9.79   1-0.05294-0.51778-0.07754-0.54646-0.98957 0.59262
  -4  -5  -3  629.01   14.18   1-0.08254-0.47674-0.13685-0.47725-0.99402 0.66054
  -4  -5  -2 1311.58   16.74   1-0.11656-0.43151-0.20386-0.40036-0.99459 0.72437
  -4  -5  -1 1034.69   14.19   1-0.14961-0.38385-0.26973-0.32284-0.99027 0.78071
  -4  -5   0  877.58   13.73   1-0.18935-0.33313-0.35035-0.23293-0.97831 0.83236
  -4  -5   1  609.51   12.37   1-0.22724-0.28188-0.42768-0.14524-0.95875 0.87459
  -4  -4  -9  101.60   12.79   1 0.08172-0.68343 0.19076-0.77046-0.92348 0.22516
  -4  -4  -8  829.26   18.24   1 0.06926-0.66042 0.16627-0.73778-0.93287 0.29841
  -4  -4  -7  429.19   11.22   1 0.05656-0.63541 0.14107-0.69983-0.94136 0.36848
  -4  -4  -6  397.78   13.68   1 0.03599-0.60422 0.09947-0.65094-0.95396 0.44440
  -4  -4  -5  163.17    9.22   1 0.01498-0.56944 0.05736-0.59721-0.96535 0.51798
  -4  -4  -4   84.23    9.81   1-0.01541-0.52858-0.00247-0.52875-0.97846 0.59579
  -4  -4  -3  110.95   10.14   1-0.04903-0.48199-0.06922-0.45188-0.98861 0.67035
  -4  -4  -2  300.99   11.01   1-0.08254-0.43405-0.13685-0.37152-0.99402 0.73567
  -4  -4  -1  497.18   10.01   1-0.12920-0.37734-0.22882-0.27124-0.99359 0.80086
  -4  -4   0  694.49   13.19   1-0.17331-0.32008-0.31810-0.17165-0.98409 0.85226
  -4  -4   1 1324.13   15.65   1-0.21976-0.26148-0.41245-0.06723-0.96319 0.89382
  -4  -3 -10   66.48   15.39   1 0.13528-0.72144 0.29723-0.79372-0.87577 0.12944
  -4  -3  -9   57.99   14.54   1 0.12697-0.70250 0.28100-0.76949-0.88380 0.20023
  -4  -3  -8  464.79   13.93   1 0.11898-0.68002 0.26521-0.74045-0.89159 0.27156
  -4  -3  -7  868.82   15.20   1 0.10256-0.65425 0.23206-0.69936-0.90662 0.34996
  -4  -3  -6 1085.83   15.21   1 0.08609-0.62244 0.19920-0.65505-0.92017 0.42534
  -4  -3  -5 1222.49   14.80   1 0.06079-0.58586 0.14944-0.59507-0.93866 0.50733
  -4  -3  -4 1141.27   14.75   1 0.02749-0.54272 0.08266-0.52054-0.95870 0.59017
  -4  -3  -3  220.06   11.05   1-0.00680-0.49361 0.01459-0.44068-0.97517 0.66818
  -4  -3  -2   31.43    7.22   1-0.05294-0.43710-0.07754-0.33816-0.98957 0.74671
  -4  -3  -1  162.82   10.98   1-0.10787-0.37065-0.18719-0.22040-0.99490 0.81732
  -4  -3   0 1636.24   15.52   1-0.16128-0.30430-0.29374-0.10269-0.98744 0.87052
  -4  -3   1 2295.34   19.04   1-0.21976-0.23414-0.41245 0.02570-0.96319 0.90987
  -4  -2 -11   61.77   17.48   1 0.18395-0.75634 0.39247-0.80809-0.82182 0.02805
  -4  -2 -10  166.81   15.12   1 0.18395-0.74085 0.39247-0.79571-0.82182 0.09040
  -4  -2  -9   20.40   11.64   1 0.17631-0.72423 0.37701-0.77262-0.83142 0.16314
  -4  -2  -8   43.42   11.88   1 0.16834-0.70337 0.36125-0.74530-0.84080 0.23535
  -4  -2  -7  320.92    8.76   1 0.15587-0.67710 0.33714-0.71056-0.85438 0.31143
  -4  -2  -6  543.83   12.40   1 0.13528-0.64622 0.29723-0.66118-0.87577 0.39646
  -4  -2  -5 1466.68   16.26   1 0.11089-0.60909 0.24895-0.60204-0.89917 0.48235
  -4  -2  -4 1016.75   14.99   1 0.07761-0.56277 0.18276-0.52615-0.92666 0.57282
  -4  -2  -3  616.68   13.42   1 0.03599-0.50904 0.09947-0.43160-0.95396 0.66169
  -4  -2  -2  207.84    7.78   1-0.01959-0.44196-0.01077-0.31238-0.97994 0.75191
  -4  -2  -1  431.13   11.25   1-0.08254-0.36666-0.13685-0.17586-0.99402 0.82901
  -4  -2   0    2.49    8.06   1-0.15759-0.28053-0.28582-0.01699-0.98846 0.88817
  -4  -2   1  496.03   11.83   1-0.22724-0.19774-0.42768 0.13456-0.95875 0.91932
  -4  -1 -11   83.60   14.78   1 0.22999-0.77542 0.48208-0.80666-0.75900-0.02085
  -4  -1 -10  326.25   13.59   1 0.22999-0.76324 0.48208-0.79553-0.75900 0.04199
  -4  -1  -9  229.01   12.65   1 0.22999-0.74715 0.48208-0.78195-0.75900 0.10495
  -4  -1  -8   94.67    9.85   1 0.22233-0.72840 0.46767-0.75829-0.77018 0.17898
  -4  -1  -7   27.35    6.97   1 0.21110-0.70539 0.44552-0.72601-0.78660 0.25803
  -4  -1  -6   21.73    9.94   1 0.19196-0.67544 0.40808-0.67949-0.81198 0.34799
  -4  -1  -5  578.57   13.07   1 0.16834-0.63937 0.36125-0.62107-0.84080 0.43927
  -4  -1  -4  837.59   13.46   1 0.13528-0.59198 0.29723-0.54581-0.87577 0.53664
  -4  -1  -3 2330.02   20.72   1 0.08609-0.53138 0.19920-0.43922-0.92017 0.64346
  -4  -1  -2 3710.60   26.32   1 0.01907-0.45301 0.06574-0.29548-0.96319 0.75010
  -4  -1  -1 1704.57   19.56   1-0.06575-0.35599-0.10326-0.11669-0.99196 0.84355
  -4  -1   0  434.18   12.39   1-0.15759-0.25110-0.28582 0.07685-0.98846 0.90041
  -4   0 -12    8.20   14.71   1 0.27345-0.80211 0.56741-0.80737-0.68840-0.13964
  -4   0 -11  257.33   15.48   1 0.28022-0.79311 0.58107-0.80711-0.67554-0.08842
  -4   0 -10  180.51   12.61   1 0.28022-0.78432 0.58107-0.79947-0.67554-0.02649
  -4   0  -9  355.74   13.46   1 0.28022-0.77195 0.58107-0.78890-0.67554 0.03652
  -4   0  -8  171.99   10.51   1 0.28022-0.75595 0.58107-0.77579-0.67554 0.09933
  -4   0  -7  256.00   11.29   1 0.27345-0.73710 0.56741-0.75204-0.68840 0.17452
  -4   0  -6   17.42   10.01   1 0.25907-0.71138 0.53951-0.71545-0.71258 0.26226
  -4   0  -5  261.28   11.05   1 0.23744-0.67822 0.49667-0.66286-0.74775 0.36032
  -4   0  -4  609.05   12.97   1 0.20739-0.63468 0.43827-0.59309-0.79162 0.46568
  -4   0  -3  309.55   11.22   1 0.15186-0.56887 0.32933-0.47513-0.85873 0.59693
  -4   0  -2 2618.29   25.71   1 0.06926-0.47489 0.16627-0.30299-0.93287 0.73485
  -4   0  -1 3781.12   32.94   1-0.04489-0.34754-0.06100-0.06422-0.98753 0.85222
  -4   0   0 3344.74   32.54   1-0.18935-0.19152-0.35035 0.23470-0.97831 0.90523
  -4   1 -12   11.26   10.32   1 0.31731-0.81585 0.65354-0.79872-0.60331-0.21007
  -4   1 -11   13.57   11.82   1 0.32690-0.80936 0.67201-0.80305-0.58278-0.16675
  -4   1 -10   42.81    8.60   1 0.33001-0.80332 0.67791-0.80169-0.57582-0.11146
  -4   1  -9   42.42    9.61   1 0.33325-0.79461 0.68423-0.79788-0.56871-0.05580
  -4   1  -8  159.85   10.68   1 0.33325-0.78389 0.68423-0.78883-0.56871 0.00662
  -4   1  -7  311.47   11.62   1 0.33325-0.76979 0.68423-0.77666-0.56871 0.06982
  -4   1  -6  229.31   11.48   1 0.32690-0.75136 0.67201-0.75459-0.58278 0.14693
  -4   1  -5  427.37   11.70   1 0.31388-0.72579 0.64729-0.71994-0.61009 0.23738
  -4   1  -4  162.06    9.98   1 0.28722-0.68842 0.59478-0.65753-0.66267 0.35353
  -4   1  -3  217.98   12.67   1 0.24104-0.63003 0.50389-0.55668-0.74201 0.49537
  -4   1  -2  330.87   13.24   1 0.15186-0.52850 0.32933-0.37105-0.85873 0.67440
  -4   1  -1    7.69   10.95   1-0.03676-0.32721-0.04443 0.01207-0.98526 0.86462
  -4   2 -13   -4.34   12.83   1 0.34866-0.82952 0.71422-0.77302-0.53278-0.32769
  -4   2 -12   -3.07   14.45   1 0.35721-0.82736 0.73123-0.78198-0.51123-0.28732
  -4   2 -11   -1.90   11.80   1 0.36850-0.82303 0.75348-0.78983-0.48168-0.25213
  -4   2 -10   37.63   12.19   1 0.37399-0.81968 0.76418-0.79408-0.46689-0.20521
  -4   2  -9   47.79    9.75   1 0.37955-0.81471 0.77481-0.79642-0.45175-0.15810
  -4   2  -8  520.53   10.67   1 0.38768-0.80793 0.79016-0.79777-0.42812-0.11815
  -4   2  -7  640.12   13.60   1 0.39050-0.80026 0.79495-0.79419-0.42023-0.06397
  -4   2  -6  348.48   10.07   1 0.39332-0.78968 0.79969-0.78864-0.41230-0.00921
  -4   2  -5  217.01   10.25   1 0.39050-0.77569 0.79495-0.77419-0.42023 0.06261
  -4   2  -4 1390.30   19.56   1 0.38501-0.75674 0.78507-0.75308-0.43610 0.14088
  -4   2  -3  477.22   14.69   1 0.36287-0.72365 0.74252-0.70110-0.49645 0.26467
  -4   2  -2    4.22   12.11   1 0.30076-0.64902 0.62149-0.57051-0.63680 0.46777
  -4   2   3 2635.61   32.61   1 0.47417-0.76303 0.94308-0.84141 0.44096-0.29495
  -4   2   4 1234.97   22.81   1 0.48270-0.75786 0.96080-0.84912 0.36889-0.16019
  -4   2   5 2118.71   22.58   1 0.48479-0.74853 0.96515-0.84395 0.34536-0.07300
  -4   2   6   40.94   10.47   1 0.48603-0.73477 0.96784-0.83415 0.32932 0.00562
  -4   2   7   27.98   12.77   1 0.48479-0.72543 0.96515-0.82515 0.34536 0.05261
  -4   2   8   84.62   12.36   1 0.48479-0.70943 0.96515-0.81130 0.34536 0.11448
  -4   2   9  580.89   11.32   1 0.48271-0.69795 0.96088-0.80013 0.36880 0.15493
  -4   2  10 1232.26   15.76   1 0.48023-0.68570 0.95560-0.78678 0.39214 0.19551
  -4   2  11  975.99   16.29   1 0.47825-0.66983 0.95158-0.77002 0.40755 0.24230
  -4   2  12  388.46   11.03   1 0.47552-0.65600 0.94563-0.75321 0.43103 0.28111
  -4   3 -13   -5.08   12.53   1 0.38233-0.83461 0.77992-0.74546-0.44404-0.40203
  -4   3 -12   25.70   10.29   1 0.39332-0.83455 0.79969-0.75599-0.41230-0.37146
  -4   3 -11   68.72   12.07   1 0.40541-0.83163 0.82322-0.76636-0.37255-0.34617
  -4   3 -10   22.34   11.97   1 0.41407-0.82893 0.84124-0.77575-0.34069-0.31620
  -4   3  -9   51.86    9.81   1 0.42263-0.82633 0.85777-0.78341-0.30848-0.28573
  -4   3  -8   67.01    9.96   1 0.43094-0.82335 0.87367-0.78928-0.27562-0.25594
  -4   3  -7   40.01   10.04   1 0.43879-0.81939 0.88815-0.79417-0.24237-0.22670
  -4   3  -6  175.26   11.38   1 0.44623-0.81547 0.90179-0.79824-0.20907-0.19663
  -4   3  -5  474.58   13.87   1 0.45448-0.81019 0.91778-0.80301-0.16717-0.17528
  -4   3  -4   23.39    8.39   1 0.46198-0.80480 0.93154-0.80650-0.12518-0.15395
  -4   3  -4   17.06    8.50   1-0.40008 0.05648-0.78029 0.90637-0.73464 0.45444
  -4   3  -3    4.32    8.47   1-0.34454 0.01333-0.66538 0.80187-0.83956 0.62247
  -4   3  -3    7.95   10.12   1 0.46869-0.79974 0.94395-0.80904-0.08247-0.13376
  -4   3   1  123.52   14.85   1 0.46474-0.74758 0.93677-0.76159-0.10818 0.14296
  -4   3   2 1324.53   24.48   1 0.47554-0.74713 0.95617-0.76996-0.03123 0.12913
  -4   3   3 2127.87   25.99   1 0.48070-0.74040 0.96549-0.76892 0.01973 0.14124
  -4   3   4 1839.76   21.02   1 0.48422-0.73179 0.97156-0.76514 0.06245 0.16178
  -4   3   5 1761.76   19.26   1 0.48636-0.72101 0.97515-0.75809 0.09655 0.18962
  -4   3   6  366.09   11.09   1 0.48792-0.70924 0.97759-0.75006 0.13063 0.21856
  -4   3   7  155.73    8.30   1 0.48926-0.69996 0.97903-0.74318 0.17278 0.24076
  -4   3   8   55.84    7.72   1 0.48963-0.68872 0.97881-0.73256 0.20628 0.26925
  -4   3   9    9.18    7.07   1 0.48951-0.67488 0.97752-0.72128 0.23940 0.30001
  -4   3  10  196.32    8.42   1 0.48849-0.66265 0.97491-0.70879 0.27228 0.32904
  -4   3  11  724.08   12.07   1 0.48763-0.64907 0.97144-0.69462 0.30525 0.35922
  -4   3  12  366.52   13.62   1 0.48479-0.63796 0.96515-0.68306 0.34536 0.38331
  -4   3  13  508.83   16.50   1 0.48195-0.62243 0.95925-0.66546 0.37662 0.41516
  -4   4 -12   25.70   14.72   1 0.42263-0.83458 0.85777-0.72014-0.30848-0.45929
  -4   4 -11   -4.33    8.66   1 0.43281-0.83377 0.87722-0.73120-0.26739-0.43894
  -4   4 -10   47.21   12.20   1 0.44279-0.83405 0.89526-0.73996-0.22559-0.41793
  -4   4  -9   -0.22   11.87   1 0.45290-0.83065 0.91471-0.74976-0.17549-0.40535
  -4   4  -9   -3.96   12.03   1-0.40487 0.03012-0.79056 0.96123-0.72297 0.14255
  -4   4  -8   84.14   10.12   1-0.40008 0.03743-0.78029 0.95814-0.73464 0.21654
  -4   4  -8   87.80   10.19   1 0.46198-0.82866 0.93154-0.75663-0.12518-0.39253
  -4   4  -7    7.26    9.79   1-0.38468 0.03378-0.74832 0.94128-0.76819 0.31413
  -4   4  -7   -0.65    9.84   1 0.47238-0.82298 0.95032-0.76112-0.05664-0.39717
  -4   4  -6   40.52   10.41   1-0.36810 0.03004-0.71386 0.91387-0.80018 0.40854
  -4   4  -6   42.38   10.39   1 0.47996-0.81792 0.96408-0.76458 0.01120-0.40108
  -4   4  -5  151.45   11.38   1-0.33844 0.01158-0.65274 0.86149-0.84889 0.51959
  -4   4  -5  159.72   11.45   1 0.48537-0.81413 0.97347-0.76576 0.07950-0.40860
  -4   4  -4  574.01   13.71   1-0.28582-0.02894-0.54587 0.76539-0.91271 0.64696
  -4   4  -4  643.63   14.33   1 0.48935-0.80537 0.97913-0.76022 0.18132-0.44628
  -4   4  -3  754.53   18.60   1 0.48754-0.79131 0.97133-0.74301 0.30513-0.50766
  -4   4  -3  746.59   17.20   1-0.20082-0.10262-0.37389 0.60333-0.97325 0.77095
  -4   4  -2  928.81   19.64   1-0.06993-0.22113-0.11166 0.35180-0.99260 0.85365
  -4   4  -1   44.61    9.21   1 0.09439-0.37310 0.21557 0.03386-0.91356 0.83744
  -4   4   0   -2.38   10.13   1 0.24820-0.51552 0.51817-0.25937-0.73039 0.71759
  -4   4   1  331.69   14.28   1 0.34867-0.60416 0.71418-0.44563-0.53293 0.58293
  -4   4   2   23.02   10.51   1 0.40303-0.64531 0.81863-0.53857-0.38051 0.49372
  -4   4   3   21.99    8.43   1 0.43468-0.66590 0.88086-0.59116-0.25904 0.43562
  -4   4   4 1289.64   17.33   1 0.45290-0.66991 0.91471-0.61413-0.17549 0.41388
  -4   4   5  770.28   14.78   1 0.46746-0.67518 0.94172-0.63342-0.09115 0.39300
  -4   4   6  625.44   13.79   1 0.47648-0.67321 0.95798-0.64082-0.02276 0.38847
  -4   4   7 1300.16   16.06   1 0.48159-0.66477 0.96687-0.63670 0.02822 0.40009
  -4   4   8  763.52   13.68   1 0.48537-0.65576 0.97347-0.63340 0.07950 0.41167
  -4   4   9  175.72   10.59   1 0.48792-0.64733 0.97759-0.62845 0.13063 0.42425
  -4   4  10    3.15    8.39   1 0.48926-0.63598 0.97903-0.61876 0.17278 0.44311
  -4   4  11   61.73   12.09   1 0.48949-0.62253 0.97868-0.60722 0.21447 0.46458
  -4   4  12  434.99   16.25   1 0.48869-0.61330 0.97567-0.59830 0.26405 0.48072
  -4   4  13  157.71   16.63   1 0.48797-0.59656 0.97235-0.58208 0.29703 0.50732
  -4   5  -5  207.97   12.99   1 0.48797-0.78581 0.97235-0.66912 0.29703-0.60978
  -4   5  -5  204.65   11.92   1-0.24213-0.05590-0.45790 0.76089-0.94906 0.63444
  -4   5  -4    8.54   12.33   1 0.47825-0.76626 0.95158-0.63955 0.40755-0.65858
  -4   5  -4    4.87   10.09   1-0.18145-0.10522-0.33436 0.64787-0.98138 0.73059
  -4   5  -3  156.82   11.63   1-0.09938-0.17467-0.17037 0.49424-0.99492 0.80748
  -4   5  -2  489.38   13.13   1 0.00193-0.26433 0.03187 0.30216-0.97150 0.84728
  -4   5  -1    8.12    8.03   1 0.11089-0.36071 0.24895 0.09431-0.89917 0.83925
  -4   5   0  781.66   16.72   1 0.21108-0.44968 0.44572-0.09347-0.78632 0.78846
  -4   5   1  334.26   12.97   1 0.29073-0.51680 0.60157-0.23814-0.65634 0.72118
  -4   5   2   71.88    8.78   1 0.35156-0.56634 0.71998-0.34746-0.52569 0.65420
  -4   5   3   10.48   10.16   1 0.39050-0.59210 0.79495-0.41134-0.42023 0.60912
  -4   5   4  433.60   12.94   1 0.42263-0.61404 0.85777-0.46589-0.30848 0.56438
  -4   5   5  389.85   12.56   1 0.44279-0.62181 0.89526-0.49177-0.22559 0.54349
  -4   5   6  273.63   11.56   1 0.45613-0.62023 0.92081-0.50686-0.15893 0.53707
  -4   5   7  541.05   12.68   1 0.46746-0.61905 0.94172-0.51717-0.09115 0.53241
  -4   5   8  792.21   13.48   1 0.47648-0.61790 0.95798-0.52526-0.02276 0.52862
  -4   5   9  520.99   11.22   1 0.48215-0.61254 0.96811-0.52545 0.03677 0.53210
  -4   5  10   81.37    8.96   1 0.48596-0.60356 0.97436-0.52065 0.08810 0.54269
  -4   5  11  123.00   15.10   1 0.48855-0.59742 0.97835-0.51717 0.14743 0.54951
  -4   5  12   -8.60   10.25   1 0.48943-0.58309 0.97916-0.50557 0.18984 0.56815
  -4   6  -7    2.24    9.52   1-0.24213-0.05115-0.45790 0.83326-0.94906 0.52262
  -4   6  -7    3.55    9.68   1 0.48920-0.78273 0.97698-0.60006 0.24762-0.67042
  -4   6  -6   -8.31    9.59   1-0.20460-0.07676-0.38165 0.76907-0.97142 0.60879
  -4   6  -6    5.27    7.10   1 0.48539-0.76786 0.96653-0.57983 0.33736-0.69950
  -4   6  -5   -0.47   11.39   1 0.47417-0.74581 0.94308-0.54806 0.44096-0.73889
  -4   6  -5    4.19   10.01   1-0.15759-0.11288-0.28582 0.68295-0.98846 0.68932
  -4   6  -4   11.97   10.15   1-0.09938-0.15825-0.17037 0.57701-0.99492 0.75886
  -4   6  -3  347.05   14.51   1-0.02825-0.21755-0.02773 0.44426-0.98271 0.81100
  -4   6  -2  193.90   11.85   1 0.05246-0.28643 0.13277 0.29481-0.94409 0.83631
  -4   6  -1   -0.77   10.17   1 0.12697-0.34789 0.28100 0.15589-0.88380 0.83702
  -4   6   0  160.62   11.30   1 0.20739-0.41809 0.43827 0.00893-0.79162 0.80999
  -4   6   1   43.60   10.69   1 0.26652-0.46252 0.55380-0.09676-0.70072 0.77913
  -4   6   2  318.91   12.33   1 0.32054-0.50516 0.65983-0.19324-0.59653 0.73864
  -4   6   3  -11.04   10.19   1 0.36287-0.53638 0.74252-0.26505-0.49645 0.70176
  -4   6   4    2.86    9.69   1 0.39578-0.55557 0.80451-0.31680-0.40435 0.67268
  -4   6   5   16.89    9.91   1 0.42263-0.57402 0.85777-0.36223-0.30848 0.64297
  -4   6   6   38.62    9.80   1 0.43879-0.57486 0.88815-0.37987-0.24237 0.63530
  -4   6   7  195.21   12.78   1 0.45613-0.58344 0.92081-0.40547-0.15893 0.61904
  -4   6   8  410.65   10.86   1 0.46625-0.57874 0.93928-0.41203-0.09961 0.62035
  -4   6   9  476.75   14.18   1 0.47455-0.57433 0.95435-0.41698-0.03981 0.62189
  -4   6  10  500.67   16.80   1 0.48159-0.57363 0.96687-0.42048 0.02822 0.62041
  -4   6  11    1.82   14.59   1 0.48537-0.56285 0.97347-0.41634 0.07950 0.63025
  -4   7 -10   51.64   15.11   1 0.48636-0.79203 0.97515-0.53772 0.09655-0.69658
  -4   7 -10   64.67   15.15   1-0.24213-0.05946-0.45790 0.89819-0.94906 0.34917
  -4   7  -9  103.73   15.13   1 0.48935-0.77887 0.97913-0.52951 0.18132-0.71531
  -4   7  -9  100.40   15.07   1-0.21976-0.06925-0.41245 0.86750-0.96319 0.42897
  -4   7  -8  107.78   12.72   1-0.19696-0.08048-0.36605 0.82981-0.97498 0.50312
  -4   7  -8  107.57   12.35   1 0.48869-0.76600 0.97567-0.51491 0.26405-0.73419
  -4   7  -7   -0.47   11.78   1 0.48479-0.75174 0.96515-0.49578 0.34536-0.75553
  -4   7  -7   -7.51   11.98   1-0.16523-0.10084-0.30180 0.77603-0.98641 0.57869
  -4   7  -6   69.15   12.05   1-0.13329-0.11900-0.23701 0.71739-0.99311 0.64555
  -4   7  -6   39.77   13.03   1 0.47417-0.72833 0.94308-0.46424 0.44096-0.78706
  -4   7  -5    6.34    9.66   1-0.08254-0.15897-0.13685 0.62993-0.99402 0.71189
  -4   7  -4   34.41    9.85   1-0.03259-0.19671-0.03621 0.53743-0.98399 0.76412
  -4   7  -3  217.14   11.19   1 0.02749-0.24495 0.08266 0.42829-0.95870 0.80248
  -4   7  -2   11.09    9.72   1 0.08609-0.29016 0.19920 0.32124-0.92017 0.82399
  -4   7  -1   66.14   10.16   1 0.15186-0.34636 0.32933 0.20104-0.85873 0.82730
  -4   7   0   81.19   10.30   1 0.20739-0.38761 0.43827 0.10153-0.79162 0.82080
  -4   7   1  141.64   10.90   1 0.26652-0.43625 0.55380-0.00269-0.70072 0.79788
  -4   7   2  364.43   11.81   1 0.30725-0.46217 0.63456-0.07367-0.62340 0.78019
  -4   7   3   59.87   10.20   1 0.35156-0.49837 0.71998-0.14994-0.52569 0.74946
  -4   7   4   11.46    9.48   1 0.37955-0.51187 0.77481-0.19399-0.45175 0.73446
  -4   7   5   58.92   12.07   1 0.40541-0.52481 0.82322-0.23139-0.37255 0.71730
  -4   7   6   28.44   11.72   1 0.42693-0.53571 0.86600-0.26502-0.29214 0.70206
  -4   7   7   30.95    8.63   1 0.44454-0.54150 0.89869-0.28822-0.21713 0.69149
  -4   7   8  108.00   10.58   1 0.45761-0.54217 0.92372-0.30376-0.15048 0.68733
  -4   7   9   11.55   14.61   1 0.46746-0.53862 0.94172-0.31033-0.09115 0.68835
  -4   7  10  116.16   18.13   1 0.47648-0.53944 0.95798-0.31834-0.02276 0.68558
  -4   8 -10   88.42   18.43   1 0.48935-0.76256 0.97913-0.44573 0.18132-0.76206
  -4   8 -10   84.30   18.38   1-0.18145-0.09233-0.33436 0.86906-0.98138 0.39762
  -4   8  -9   23.35   14.91   1 0.48920-0.75548 0.97698-0.43608 0.24762-0.77087
  -4   8  -9   23.02   14.97   1-0.15759-0.10470-0.28582 0.83408-0.98846 0.46844
  -4   8  -8   51.96   14.75   1-0.13329-0.11559-0.23701 0.79397-0.99311 0.53605
  -4   8  -8   25.60   14.62   1 0.48603-0.73901 0.96784-0.41618 0.32932-0.79003
  -4   8  -7   11.78   12.18   1-0.09938-0.13805-0.17037 0.73892-0.99492 0.60244
  -4   8  -7   18.10   11.91   1 0.47637-0.71364 0.94761-0.38459 0.42315-0.81617
  -4   8  -6    9.20   11.66   1-0.06575-0.15917-0.10326 0.67899-0.99196 0.66077
  -4   8  -5   39.79   12.25   1-0.02408-0.18929-0.01932 0.60439-0.98140 0.71405
  -4   8  -4   32.94   12.04   1 0.01907-0.21949 0.06574 0.52717-0.96319 0.75610
  -4   8  -3  157.02   12.58   1 0.06926-0.25795 0.16627 0.43694-0.93287 0.78846
  -4   8  -2   22.78   12.05   1 0.11898-0.29497 0.26521 0.34806-0.89159 0.80967
  -4   8  -1  109.58   12.53   1 0.17631-0.34146 0.37701 0.24803-0.83142 0.81689
  -4   8   0   41.49   12.01   1 0.22233-0.37515 0.46767 0.16616-0.77018 0.81663
  -4   8   1  194.73   12.79   1 0.26652-0.40574 0.55380 0.09059-0.70072 0.80992
  -4   8   2   49.96   12.01   1 0.30725-0.43563 0.63456 0.01993-0.62340 0.79682
  -4   8   3    0.45   11.80   1 0.34578-0.46357 0.70835-0.04365-0.54006 0.77991
  -4   8   4   49.44   11.90   1 0.37399-0.48011 0.76418-0.08968-0.46689 0.76789
  -4   8   5   57.06    8.95   1 0.39824-0.49055 0.80927-0.12461-0.39636 0.75761
  -4   8   6   81.33   14.88   1 0.41833-0.49792 0.84960-0.15513-0.32459 0.74932
  -4   8   7   46.04   10.30   1 0.43654-0.50644 0.88445-0.18000-0.25068 0.73953
  -4   8   8    7.54   10.05   1 0.45115-0.50761 0.91153-0.19726-0.18362 0.73616
  -4   9  -8  110.08   18.56   1-0.07411-0.14679-0.12008 0.76870-0.99315 0.54930
  -4   9  -8  129.36   18.03   1 0.48023-0.70100 0.95560-0.30876 0.39214-0.83367
  -4   9  -7   52.61   10.90   1-0.04511-0.16356-0.06089 0.71913-0.98758 0.60776
  -4   9  -6   68.33   14.95   1-0.00680-0.19066 0.01459 0.65602-0.97517 0.66099
  -4   9  -5   38.34   14.73   1 0.02749-0.21170 0.08266 0.59537-0.95870 0.70572
  -4   9  -4   26.79   12.23   1 0.06926-0.24177 0.16627 0.52311-0.93287 0.74262
  -4   9  -3   -9.15   12.00   1 0.11089-0.27107 0.24895 0.44961-0.89917 0.77210
  -4   9  -2   35.60   12.03   1 0.15186-0.29966 0.32933 0.37768-0.85873 0.79212
  -4   9  -1   13.56   11.91   1 0.19984-0.33730 0.42337 0.29515-0.80182 0.80294
  -4   9   0    3.41   11.98   1 0.23744-0.36038 0.49667 0.23133-0.74775 0.80902
  -4   9   1  123.09    9.45   1 0.27676-0.38835 0.57402 0.16424-0.68215 0.80775
  -4   9   2   47.03   12.40   1 0.31388-0.41502 0.64729 0.10098-0.61009 0.80185
  -4   9   3   14.71   14.73   1 0.34578-0.43621 0.70835 0.05014-0.54006 0.79396
  -4   9   4   10.33   14.85   1 0.36850-0.44385 0.75348 0.01473-0.48168 0.79218
  -4   9   5   71.33   14.92   1 0.39578-0.45987 0.80451-0.02602-0.40435 0.78237
  -4   9   6   12.99   17.29   1 0.41407-0.46523 0.84124-0.05347-0.34069 0.77906
  -4  10  -5  100.44   18.35   1 0.07761-0.23458 0.18276 0.59167-0.92666 0.69056
  -4  10  -4   30.11   15.01   1 0.11089-0.25480 0.24895 0.53364-0.89917 0.72508
  -4  10  -3   40.95   14.80   1 0.14372-0.27526 0.31356 0.47619-0.86737 0.75180
  -4  10  -2   -5.60   14.77   1 0.18395-0.30295 0.39247 0.40961-0.82182 0.77267
  -4  10  -1  -10.57   14.65   1 0.22233-0.33059 0.46767 0.34464-0.77018 0.78621
  -4  10   0   47.25   14.83   1 0.25907-0.35559 0.53951 0.28381-0.71258 0.79425
  -4  10   1   65.04   15.17   1 0.28722-0.36989 0.59478 0.23602-0.66267 0.80059
  -4  10   2   34.93   16.15   1 0.32054-0.39192 0.65983 0.18210-0.59653 0.80122
  -4  10   3    4.27   12.57   1 0.34866-0.40921 0.71422 0.13757-0.53278 0.79923
  -3  -8  -3   72.56   12.58   1-0.15389-0.39491-0.27789-0.58894-0.98941 0.63105
  -3  -8  -2    0.17   10.45   1-0.17744-0.35919-0.32634-0.53099-0.98279 0.68689
  -3  -8  -1   17.36   10.33   1-0.20068-0.32396-0.37377-0.47181-0.97321 0.73831
  -3  -8   0   27.56   14.46   1-0.22724-0.28549-0.42768-0.40769-0.95875 0.78698
  -3  -7  -5  127.90   15.26   1-0.07411-0.46976-0.12008-0.67223-0.99315 0.52236
  -3  -7  -4   44.45   10.80   1-0.09516-0.43696-0.16181-0.61955-0.99483 0.58624
  -3  -7  -3   92.38   10.46   1-0.12098-0.40032-0.21227-0.56044-0.99433 0.64897
  -3  -7  -2  280.79   13.24   1-0.14961-0.36054-0.26973-0.49421-0.99027 0.71035
  -3  -7  -1  264.57    9.92   1-0.17744-0.31890-0.32634-0.42618-0.98279 0.76428
  -3  -7   0   52.29   11.70   1-0.20460-0.27829-0.38165-0.35915-0.97142 0.81155
  -3  -6  -7   30.72   14.56   1 0.00193-0.54310 0.03187-0.75161-0.97150 0.38837
  -3  -6  -6  -17.56   14.67   1-0.01541-0.51378-0.00247-0.70782-0.97846 0.45850
  -3  -6  -5   17.69   11.88   1-0.03259-0.48165-0.03621-0.66062-0.98399 0.52411
  -3  -6  -4  308.24   13.19   1-0.05726-0.44497-0.08618-0.60189-0.99045 0.59593
  -3  -6  -3  357.04    9.99   1-0.08676-0.40549-0.14525-0.53356-0.99434 0.66484
  -3  -6  -2  191.63   12.36   1-0.11656-0.36330-0.20386-0.46443-0.99459 0.72584
  -3  -6  -1   82.99    9.64   1-0.14961-0.31690-0.26973-0.38754-0.99027 0.78445
  -3  -6   0   30.88    9.56   1-0.18935-0.26664-0.35035-0.29883-0.97831 0.83919
  -3  -6   1   79.30    7.22   1-0.22347-0.21960-0.41996-0.21877-0.96100 0.88150
  -3  -5  -9  367.34   14.17   1 0.07350-0.60885 0.17474-0.81890-0.92977 0.23504
  -3  -5  -8  310.25   16.21   1 0.06079-0.58627 0.14944-0.78633-0.93866 0.30744
  -3  -5  -7  326.25   10.15   1 0.04836-0.55961 0.12446-0.74949-0.94676 0.37814
  -3  -5  -6   67.33   11.78   1 0.02749-0.52998 0.08266-0.70042-0.95870 0.45404
  -3  -5  -5  111.67   12.03   1 0.01060-0.49749 0.04887-0.65196-0.96750 0.52259
  -3  -5  -4  142.62   10.11   1-0.01541-0.45833-0.00247-0.59064-0.97846 0.59629
  -3  -5  -3   28.53    9.59   1-0.04903-0.41480-0.06922-0.51551-0.98861 0.67149
  -3  -5  -2  283.23   10.99   1-0.08254-0.36740-0.13685-0.43634-0.99402 0.73938
  -3  -5  -1  386.66   11.60   1-0.12509-0.31504-0.22055-0.34448-0.99400 0.80354
  -3  -5   0  213.89   10.69   1-0.16523-0.26150-0.30180-0.25251-0.98641 0.85655
  -3  -5   1  568.86   12.51   1-0.21229-0.20345-0.39722-0.14774-0.96748 0.90374
  -3  -4 -10  475.43   17.18   1 0.12697-0.64774 0.28100-0.84330-0.88380 0.14123
  -3  -4  -9  171.24   15.31   1 0.11898-0.62845 0.26521-0.81933-0.89159 0.21187
  -3  -4  -8  423.82   13.49   1 0.11089-0.60692 0.24895-0.78964-0.89917 0.28252
  -3  -4  -7 1071.04   15.64   1 0.09439-0.57984 0.21557-0.74992-0.91356 0.36083
  -3  -4  -6 1433.70   15.27   1 0.07761-0.54873 0.18276-0.70553-0.92666 0.43611
  -3  -4  -5  603.15   12.14   1 0.05246-0.51367 0.13277-0.64607-0.94409 0.51756
  -3  -4  -4  175.64   10.57   1 0.02749-0.47415 0.08266-0.58307-0.95870 0.59194
  -3  -4  -3    5.43    9.78   1-0.00680-0.42749 0.01459-0.50439-0.97517 0.67131
  -3  -4  -2  119.07   10.50   1-0.04903-0.37381-0.06922-0.41081-0.98861 0.74856
  -3  -4  -1   72.60   10.41   1-0.09938-0.31274-0.17037-0.30109-0.99492 0.82076
  -3  -4   0  116.85    9.82   1-0.14961-0.24926-0.26973-0.19164-0.99027 0.87779
  -3  -4   1 1071.08   13.80   1-0.20460-0.18213-0.38165-0.06980-0.97142 0.92353
  -3  -3 -11  208.58   11.35   1 0.17998-0.68288 0.38449-0.86262-0.82669 0.03601
  -3  -3 -10    9.60   14.46   1 0.17631-0.66864 0.37701-0.84652-0.83142 0.10356
  -3  -3  -9   67.23    8.43   1 0.17264-0.65152 0.36951-0.82641-0.83609 0.17075
  -3  -3  -8  310.04   13.02   1 0.15995-0.62970 0.34506-0.79583-0.84994 0.24859
  -3  -3  -7  210.83    8.09   1 0.14785-0.60359 0.32151-0.76108-0.86301 0.32433
  -3  -3  -6  525.50    9.97   1 0.13097-0.57440 0.28884-0.71640-0.87980 0.40316
  -3  -3  -5 1525.39   14.57   1 0.10680-0.53811 0.24061-0.65810-0.90290 0.48994
  -3  -3  -4 1357.47   15.71   1 0.07761-0.49471 0.18276-0.58961-0.92666 0.57548
  -3  -3  -3  683.11   11.99   1 0.03599-0.44353 0.09947-0.49795-0.95396 0.66565
  -3  -3  -2  123.84    6.78   1-0.01123-0.38336 0.00583-0.39345-0.97691 0.75162
  -3  -3  -1  130.03    7.06   1-0.06991-0.31255-0.11170-0.26548-0.99259 0.83262
  -3  -3   0  343.59   10.48   1-0.13329-0.23734-0.23701-0.13077-0.99311 0.89500
  -3  -3   1  523.48   10.01   1-0.20068-0.15761-0.37377 0.01587-0.97321 0.93872
  -3  -2 -12  968.17   16.61   1 0.22621-0.71439 0.47478-0.87005-0.76474-0.07403
  -3  -2 -11  216.74   15.29   1 0.22999-0.70324 0.48208-0.86436-0.75900-0.01702
  -3  -2 -10  591.60   11.40   1 0.22621-0.69089 0.47478-0.85100-0.76474 0.05213
  -3  -2  -9  661.39   14.36   1 0.22233-0.67517 0.46767-0.83428-0.77018 0.11956
  -3  -2  -8  116.51   10.03   1 0.21477-0.65565 0.45304-0.81022-0.78111 0.19382
  -3  -2  -7  140.07   10.03   1 0.20739-0.63236 0.43827-0.78188-0.79162 0.26646
  -3  -2  -6  618.14   12.82   1 0.19196-0.60490 0.40808-0.74047-0.81198 0.34938
  -3  -2  -5 2077.48   18.44   1 0.16834-0.56966 0.36125-0.68399-0.84080 0.44126
  -3  -2  -4 2234.17   18.69   1 0.13528-0.52472 0.29723-0.60990-0.87577 0.53951
  -3  -2  -3 1141.56   13.59   1 0.09046-0.46868 0.20764-0.51208-0.91679 0.64359
  -3  -2  -2 1268.75   15.77   1 0.03599-0.40184 0.09947-0.39306-0.95396 0.74174
  -3  -2  -1 2477.20   21.37   1-0.04086-0.31465-0.05272-0.23197-0.98639 0.84022
  -3  -2   0  233.83    8.59   1-0.12098-0.22161-0.21227-0.06222-0.99433 0.91004
  -3  -2   1   91.40    7.20   1-0.20852-0.12198-0.38950 0.12521-0.96956 0.94904
  -3  -1 -12  617.10   16.68   1 0.27345-0.73133 0.56741-0.86735-0.68840-0.13511
  -3  -1 -11  699.18   15.13   1 0.27345-0.72442 0.56741-0.86260-0.68840-0.07351
  -3  -1 -10  691.98   11.99   1 0.27676-0.71328 0.57402-0.85651-0.68215-0.01540
  -3  -1  -9  380.30    9.07   1 0.27676-0.70031 0.57402-0.84576-0.68215 0.04680
  -3  -1  -8  558.03   12.17   1 0.27345-0.68488 0.56741-0.82859-0.68840 0.11579
  -3  -1  -7  478.11   12.21   1 0.26652-0.66514 0.55380-0.80460-0.70072 0.19067
  -3  -1  -6    1.10   10.02   1 0.25173-0.63991 0.52523-0.76749-0.72436 0.27713
  -3  -1  -5  342.22    8.86   1 0.23376-0.60748 0.48934-0.72072-0.75319 0.36821
  -3  -1  -4 1412.04   15.45   1 0.20368-0.56554 0.43098-0.65174-0.79657 0.47438
  -3  -1  -3 1521.35   17.85   1 0.15995-0.50929 0.34506-0.55479-0.84994 0.59011
  -3  -1  -2 5280.39   31.42   1 0.09046-0.42894 0.20764-0.40823-0.91679 0.72123
  -3  -1  -1 3010.61   25.49   1-0.00237-0.32414 0.02335-0.21393-0.97334 0.84076
  -3  -1   0 2166.41   23.83   1-0.11656-0.19679-0.20386 0.02366-0.99459 0.92471
  -3   0 -13    7.19   16.45   1 0.30725-0.75232 0.63456-0.85543-0.62340-0.24987
  -3   0 -12   -5.12   14.50   1 0.31388-0.74808 0.64729-0.85938-0.61009-0.20032
  -3   0 -11   31.78   12.05   1 0.32054-0.74204 0.65983-0.86094-0.59653-0.15050
  -3   0 -10  566.80   14.12   1 0.32690-0.73401 0.67201-0.86047-0.58278-0.10081
  -3   0  -9 1300.87   13.55   1 0.33001-0.72504 0.67791-0.85555-0.57582-0.04446
  -3   0  -8 1737.27   15.57   1 0.33001-0.71316 0.67791-0.84622-0.57582 0.01855
  -3   0  -7 2056.33   18.72   1 0.32690-0.69884 0.67201-0.83058-0.58278 0.08800
  -3   0  -6  583.35   11.95   1 0.32054-0.67952 0.65983-0.80819-0.59653 0.16439
  -3   0  -5   12.05    8.13   1 0.30725-0.65333 0.63456-0.77336-0.62340 0.25404
  -3   0  -4    0.18    8.45   1 0.28722-0.62041 0.59478-0.72045-0.66267 0.35609
  -3   0  -3   25.29    9.14   1 0.24467-0.56683 0.51111-0.62884-0.73634 0.49222
  -3   0  -2 2403.04   26.28   1 0.17631-0.48549 0.37701-0.48276-0.83142 0.65010
  -3   0  -1 1638.83   24.38   1 0.04426-0.34313 0.11610-0.21326-0.94915 0.83158
  -3   0   0 3883.22   38.93   1-0.14135-0.14422-0.25338 0.16655-0.99184 0.93713
  -3   1 -13  129.32   11.16   1 0.34866-0.76278 0.71422-0.83827-0.53278-0.32468
  -3   1 -12  -11.46   14.51   1 0.35721-0.75991 0.73123-0.84625-0.51123-0.28419
  -3   1 -11   19.26    8.37   1 0.36577-0.75517 0.74826-0.85314-0.48901-0.24290
  -3   1 -10   85.17   10.86   1 0.37399-0.75051 0.76418-0.85703-0.46689-0.20096
  -3   1  -9  358.65   11.40   1 0.37955-0.74484 0.77481-0.85895-0.45175-0.15443
  -3   1  -8 1465.67   16.37   1 0.38501-0.73814 0.78507-0.85809-0.43610-0.10646
  -3   1  -7 2045.01   17.62   1 0.38768-0.72963 0.79016-0.85388-0.42812-0.05248
  -3   1  -6 2596.20   20.98   1 0.39050-0.71860 0.79495-0.84714-0.42023 0.00303
  -3   1  -5 1311.07   17.08   1 0.38501-0.70413 0.78507-0.82944-0.43610 0.08195
  -3   1  -4 2688.78   24.43   1 0.37955-0.68394 0.77481-0.80788-0.45175 0.15977
  -3   1  -3   79.34    9.77   1 0.35721-0.65107 0.73123-0.75521-0.51123 0.28258
  -3   1  -2  161.39   11.84   1 0.30725-0.58876 0.63456-0.64808-0.62340 0.45768
  -3   1  -1 4109.03   52.34   1 0.15184-0.42168 0.32936-0.33219-0.85879 0.75565
  -3   1   4  930.09   22.14   1 0.47637-0.68571 0.94761-0.90075 0.42315-0.21017
  -3   1   5  728.80   19.00   1 0.48023-0.67826 0.95560-0.90013 0.39214-0.11746
  -3   1   6  123.54   12.97   1 0.48195-0.66686 0.95925-0.89363 0.37662-0.03909
  -3   1   7    2.75   10.82   1 0.48195-0.65480 0.95925-0.88403 0.37662 0.02460
  -3   1   8  409.57   12.37   1 0.48195-0.64068 0.95925-0.87074 0.37662 0.08754
  -3   1   9  684.89   14.94   1 0.48023-0.62787 0.95560-0.85855 0.39214 0.13498
  -3   1  10  526.25   13.11   1 0.47825-0.61476 0.95158-0.84393 0.40755 0.18197
  -3   1  11  306.35    9.09   1 0.47552-0.60198 0.94563-0.82945 0.43103 0.22192
  -3   1  12  687.45   12.25   1 0.47281-0.58505 0.94043-0.81230 0.45084 0.26512
  -3   2 -13  145.30   15.17   1 0.38501-0.76890 0.78507-0.81273-0.43610-0.40496
  -3   2 -12  299.47   13.42   1 0.39578-0.76747 0.80451-0.82341-0.40435-0.37405
  -3   2 -11  255.13   13.21   1 0.40541-0.76566 0.82322-0.83222-0.37255-0.34320
  -3   2 -10  156.13   10.28   1 0.41407-0.76199 0.84124-0.84075-0.34069-0.31284
  -3   2  -9   -6.08    9.65   1 0.42263-0.75877 0.85777-0.84744-0.30848-0.28255
  -3   2  -8  544.30   12.84   1 0.43094-0.75501 0.87367-0.85277-0.27562-0.25192
  -3   2  -7 1462.73   17.24   1 0.43879-0.75059 0.88815-0.85681-0.24237-0.22237
  -3   2  -6  892.19   14.39   1 0.44623-0.74594 0.90179-0.86034-0.20907-0.19251
  -3   2  -5 1730.55   19.34   1 0.45290-0.74020 0.91471-0.86352-0.17549-0.16370
  -3   2  -4 3134.31   28.66   1 0.45761-0.73456 0.92353-0.86403-0.15052-0.12607
  -3   2  -3  892.47   19.38   1 0.46341-0.72808 0.93419-0.86441-0.11667-0.09664
  -3   2  -2 1178.12   25.09   1 0.46869-0.72150 0.94395-0.86392-0.08247-0.06821
  -3   2   2 1453.18   25.42   1 0.48159-0.68725 0.96687-0.84536 0.02822 0.07297
  -3   2   3 3838.26   32.85   1 0.48422-0.67738 0.97156-0.83997 0.06245 0.10229
  -3   2   4 7333.32   39.41   1 0.48636-0.66783 0.97515-0.83327 0.09655 0.13163
  -3   2   5 2335.50   21.57   1 0.48792-0.65709 0.97759-0.82657 0.13063 0.16033
  -3   2   6  305.56   10.61   1 0.48903-0.64579 0.97888-0.81857 0.16428 0.18984
  -3   2   7   90.78    9.19   1 0.48953-0.63483 0.97902-0.80986 0.19807 0.21847
  -3   2   8   53.74    8.10   1 0.48933-0.61961 0.97848-0.79632 0.22265 0.25664
  -3   2   9  521.64   10.69   1 0.48888-0.60815 0.97636-0.78513 0.25581 0.28627
  -3   2  10  166.99    8.32   1 0.48831-0.59668 0.97321-0.77232 0.28879 0.31564
  -3   2  11  563.32   11.40   1 0.48665-0.58244 0.96907-0.75887 0.32126 0.34661
  -3   2  12  563.91   11.56   1 0.48417-0.56825 0.96371-0.74406 0.35334 0.37733
  -3   2  13  140.11   11.12   1 0.48118-0.55252 0.95756-0.72701 0.38441 0.40921
  -3   2  14  138.71   11.22   1 0.47722-0.53722 0.94953-0.70858 0.41523 0.44129
  -3   3 -13  149.54   15.51   1 0.41407-0.77047 0.84124-0.77777-0.34069-0.48623
  -3   3 -12  185.91    9.79   1 0.42481-0.76953 0.86186-0.78960-0.30041-0.46433
  -3   3 -11  314.69   13.37   1 0.43468-0.76889 0.88086-0.79889-0.25904-0.44350
  -3   3 -10  456.65   12.09   1 0.44623-0.76598 0.90179-0.80761-0.20907-0.42837
  -3   3  -9  251.21   11.08   1 0.45613-0.76266 0.92081-0.81534-0.15893-0.41565
  -3   3  -8   93.03   10.47   1 0.46482-0.75926 0.93679-0.82182-0.10815-0.40435
  -3   3  -7   64.27   10.41   1 0.47238-0.75700 0.95032-0.82662-0.05664-0.39371
  -3   3  -6   31.48    8.48   1 0.47996-0.75171 0.96408-0.82890 0.01120-0.39812
  -3   3  -5 1650.47   19.02   1 0.48537-0.74733 0.97347-0.82996 0.07950-0.40511
  -3   3  -4 2715.32   25.28   1-0.38991 0.14163-0.75927 0.91339-0.75710 0.49396
  -3   3  -4 2886.17   26.40   1 0.48935-0.73751 0.97913-0.82491 0.18132-0.44237
  -3   3  -3 4171.84   36.56   1 0.48754-0.72408 0.97133-0.80734 0.30513-0.50435
  -3   3  -3 4282.04   34.21   1-0.33231 0.09585-0.63999 0.80703-0.85802 0.65824
  -3   3  -1 2477.84   32.16   1-0.04086-0.17207-0.05272 0.23779-0.98639 0.91339
  -3   3   0  372.85   15.17   1 0.17631-0.37652 0.37701-0.18218-0.83142 0.82124
  -3   3   1  101.59   12.37   1 0.32371-0.51199 0.66590-0.46150-0.58967 0.64318
  -3   3   2  565.11   15.14   1 0.39578-0.57149 0.80451-0.58888-0.40435 0.52075
  -3   3   3  446.74   13.28   1 0.43094-0.59391 0.87367-0.64782-0.27562 0.45411
  -3   3   4 1764.82   19.56   1 0.45290-0.60356 0.91471-0.67849-0.17549 0.41718
  -3   3   5 1918.68   18.91   1 0.46746-0.60688 0.94172-0.69708-0.09115 0.39666
  -3   3   6 2042.90   18.47   1 0.47648-0.60427 0.95798-0.70343-0.02276 0.39239
  -3   3   7 1338.67   16.36   1 0.48159-0.59657 0.96687-0.70032 0.02822 0.40154
  -3   3   8  435.88    9.90   1 0.48596-0.59110 0.97436-0.70047 0.08810 0.40576
  -3   3   9   77.08   10.21   1 0.48792-0.57864 0.97759-0.69121 0.13063 0.42560
  -3   3  10   61.55    9.94   1 0.48935-0.56909 0.97913-0.68464 0.18132 0.43976
  -3   3  11  336.87   10.02   1 0.48933-0.55613 0.97848-0.67312 0.22265 0.46050
  -3   3  12  203.74   12.88   1 0.48869-0.54387 0.97567-0.66076 0.26405 0.48241
  -3   3  13  376.24   12.41   1 0.48763-0.53108 0.97144-0.64741 0.30525 0.50358
  -3   3  14   28.44   17.78   1 0.48479-0.51704 0.96515-0.63292 0.34536 0.52650
  -3   4 -13    5.95   14.36   1-0.40487 0.07719-0.79056 0.95176-0.72297-0.09192
  -3   4 -13   -3.11   14.88   1 0.43879-0.76611 0.88815-0.73007-0.24237-0.56897
  -3   4 -12   38.19   10.29   1-0.40737 0.09168-0.79571 0.96485-0.71711-0.03407
  -3   4 -12   33.76   14.89   1 0.44953-0.76546 0.90822-0.74084-0.19231-0.55608
  -3   4 -11  309.27   13.28   1 0.45908-0.76394 0.92629-0.75031-0.14209-0.54434
  -3   4 -11  260.28   10.20   1-0.40737 0.10366-0.79571 0.97485-0.71711 0.02869
  -3   4 -10  612.05   14.83   1 0.46746-0.76234 0.94172-0.75768-0.09115-0.53485
  -3   4 -10  600.40   14.93   1-0.40487 0.11264-0.79056 0.98075-0.72297 0.09721
  -3   4  -9  452.66   12.18   1-0.40008 0.11965-0.78029 0.98142-0.73464 0.17209
  -3   4  -9  512.75   12.40   1 0.47648-0.75662 0.95798-0.76025-0.02276-0.53784
  -3   4  -8  118.99   10.60   1 0.48291-0.75069 0.96937-0.76195 0.04538-0.54368
  -3   4  -8  119.17   10.48   1-0.39519 0.12752-0.76994 0.97673-0.74610 0.24589
  -3   4  -7  199.62   11.29   1 0.48715-0.74611 0.97654-0.76135 0.11360-0.55084
  -3   4  -7  177.55   11.20   1-0.37925 0.12383-0.73701 0.95865-0.77912 0.34281
  -3   4  -6    1.06   10.81   1 0.48949-0.73216 0.97868-0.74934 0.21447-0.58651
  -3   4  -6   10.21   10.29   1-0.36242 0.11833-0.70228 0.93010-0.81024 0.43582
  -3   4  -3  974.27   16.56   1-0.21229 0.00473-0.39722 0.65504-0.96748 0.78225
  -3   4  -2 2731.27   26.40   1-0.10787-0.08766-0.18719 0.45585-0.99490 0.87351
  -3   4  -1 3253.03   29.36   1 0.01907-0.20210 0.06574 0.21284-0.96319 0.90500
  -3   4   0 1310.82   20.46   1 0.14777-0.31909 0.32144-0.03267-0.86311 0.86803
  -3   4   1 2470.05   25.05   1 0.25173-0.41115 0.52523-0.22682-0.72436 0.79153
  -3   4   2 1175.50   17.29   1 0.32690-0.47330 0.67201-0.36260-0.58278 0.71295
  -3   4   3  152.43    9.77   1 0.37955-0.51513 0.77481-0.45612-0.45175 0.64514
  -3   4   4 1118.46   15.31   1 0.41407-0.53730 0.84124-0.51264-0.34069 0.59750
  -3   4   5 1536.06   16.60   1 0.43879-0.55079 0.88815-0.54898-0.24237 0.56400
  -3   4   6 2614.98   20.72   1 0.45613-0.55642 0.92081-0.57364-0.15893 0.54401
  -3   4   7 2279.74   19.10   1 0.46746-0.55513 0.94172-0.58364-0.09115 0.53822
  -3   4   8  703.18   13.19   1 0.47648-0.55378 0.95798-0.59167-0.02276 0.53347
  -3   4   9 1184.27   14.78   1 0.48159-0.54465 0.96687-0.58739 0.02822 0.54256
  -3   4  10  245.11    9.68   1 0.48596-0.53816 0.97436-0.58676 0.08810 0.54739
  -3   4  11    9.20    8.33   1 0.48829-0.52851 0.97797-0.57956 0.13908 0.55910
  -3   4  12    2.82   10.45   1 0.48943-0.51683 0.97916-0.57143 0.18984 0.57289
  -3   4  13  145.75   15.32   1 0.48943-0.50282 0.97804-0.55786 0.23103 0.59140
  -3   5  -4    5.38    7.98   1-0.18935-0.00297-0.35035 0.69189-0.97831 0.74519
  -3   5  -3   65.71    8.85   1-0.11656-0.06247-0.20386 0.55710-0.99459 0.82609
  -3   5  -2 1344.45   17.51   1-0.03259-0.13484-0.03621 0.39907-0.98399 0.87827
  -3   5  -1 2006.06   20.93   1 0.06079-0.21593 0.14944 0.22370-0.93866 0.89599
  -3   5   0 1526.93   18.53   1 0.15186-0.29534 0.32933 0.05335-0.85873 0.87957
  -3   5   1  931.45   14.98   1 0.22999-0.36119 0.48208-0.08982-0.75900 0.84156
  -3   5   2 1196.64   16.05   1 0.29424-0.41252 0.60825-0.20568-0.65001 0.79541
  -3   5   3  306.73   10.49   1 0.34578-0.45264 0.70835-0.29637-0.54006 0.74882
  -3   5   4   47.19   10.59   1 0.38501-0.48020 0.78507-0.36355-0.43610 0.70916
  -3   5   5   37.26   10.65   1 0.41407-0.49801 0.84124-0.40999-0.34069 0.67790
  -3   5   6  488.53   12.49   1 0.43468-0.50561 0.88086-0.43841-0.25904 0.65891
  -3   5   7  687.72   11.07   1 0.45115-0.50937 0.91153-0.45955-0.18362 0.64589
  -3   5   8  559.89   10.32   1 0.46339-0.50937 0.93422-0.47155-0.11668 0.64047
  -3   5   9 1561.29   15.16   1 0.47362-0.50803 0.95236-0.48148-0.04817 0.63635
  -3   5  10  488.32   13.98   1 0.47996-0.50331 0.96408-0.48118 0.01120 0.63943
  -3   5  11  265.12   15.42   1 0.48422-0.49367 0.97156-0.47749 0.06245 0.64751
  -3   5  12   20.24   10.59   1 0.48754-0.48687 0.97714-0.47476 0.12218 0.65332
  -3   6  -7  363.73   12.53   1 0.48195-0.68417 0.95925-0.55676 0.37662-0.78498
  -3   6  -7  411.39   12.09   1-0.24213 0.04369-0.45790 0.86249-0.94906 0.54059
  -3   6  -6  253.86   11.46   1-0.20460 0.01752-0.38165 0.79952-0.97142 0.62897
  -3   6  -5  331.84   11.94   1-0.16523-0.00949-0.30180 0.72694-0.98641 0.70498
  -3   6  -4  337.22   12.15   1-0.10787-0.05465-0.18719 0.62531-0.99490 0.77931
  -3   6  -3   63.30   10.59   1-0.04903-0.10168-0.06922 0.51513-0.98861 0.83435
  -3   6  -2    4.91   10.33   1 0.01907-0.15734 0.06574 0.38920-0.96319 0.87164
  -3   6  -1   -4.74   10.13   1 0.09439-0.22126 0.21557 0.25080-0.91356 0.88690
  -3   6   0  464.43   12.91   1 0.15995-0.27434 0.34506 0.13029-0.84994 0.88324
  -3   6   1 1896.98   17.39   1 0.22621-0.32776 0.47478 0.01158-0.76474 0.86363
  -3   6   2 1923.86   18.92   1 0.28022-0.37012 0.58107-0.08447-0.67554 0.83673
  -3   6   3 1475.89   16.99   1 0.32690-0.40429 0.67201-0.16516-0.58278 0.80792
  -3   6   4 1231.82   15.94   1 0.36287-0.42823 0.74252-0.22629-0.49645 0.78260
  -3   6   5  339.76   11.60   1 0.39578-0.45085 0.80451-0.27815-0.40435 0.75549
  -3   6   6   12.12    9.65   1 0.41833-0.46091 0.84960-0.31390-0.32459 0.73832
  -3   6   7   -2.35    8.56   1 0.43654-0.46616 0.88445-0.33801-0.25068 0.72631
  -3   6   8  385.24   13.37   1 0.45290-0.47114 0.91471-0.35872-0.17549 0.71619
  -3   6   9  544.46   13.97   1 0.46482-0.47139 0.93679-0.37091-0.10815 0.71191
  -3   6  10  366.72   12.10   1 0.47362-0.46651 0.95236-0.37545-0.04817 0.71325
  -3   6  11  616.49   17.31   1 0.47996-0.46195 0.96408-0.37717 0.01120 0.71524
  -3   7  -9   24.98   11.99   1 0.48797-0.68307 0.97235-0.49318 0.29703-0.81224
  -3   7  -9   24.49    8.67   1-0.22347 0.02921-0.41996 0.90102-0.96100 0.44323
  -3   7  -8   10.68   11.72   1 0.48195-0.66566 0.95925-0.47201 0.37662-0.83101
  -3   7  -8   -2.59    8.31   1-0.20068 0.01835-0.37377 0.86481-0.97321 0.51856
  -3   7  -7   68.64   12.23   1-0.17331 0.00307-0.31810 0.81780-0.98409 0.59249
  -3   7  -6  183.68    8.26   1-0.13737-0.02037-0.24518 0.75607-0.99255 0.66464
  -3   7  -5  215.81    8.68   1-0.09516-0.05074-0.16181 0.68240-0.99483 0.72969
  -3   7  -4  795.95   14.04   1-0.04903-0.08498-0.06922 0.59811-0.98861 0.78540
  -3   7  -3  324.17    9.51   1 0.00622-0.12766 0.04038 0.49950-0.96957 0.83037
  -3   7  -2   26.65    9.93   1 0.06079-0.17109 0.14944 0.39923-0.93866 0.85993
  -3   7  -1   -0.12    9.82   1 0.11898-0.21676 0.26521 0.29379-0.89159 0.87692
  -3   7   0   32.15   10.06   1 0.17631-0.26156 0.37701 0.19240-0.83142 0.87962
  -3   7   1  445.31   12.43   1 0.22999-0.30338 0.48208 0.09736-0.75900 0.87155
  -3   7   2  629.68   13.24   1 0.28022-0.34282 0.58107 0.00867-0.67554 0.85500
  -3   7   3  814.51   13.86   1 0.32054-0.37216 0.65983-0.06060-0.59653 0.83772
  -3   7   4  894.14   12.22   1 0.35444-0.39250 0.72570-0.11650-0.51857 0.82160
  -3   7   5  488.57   13.92   1 0.38501-0.41235 0.78507-0.16595-0.43610 0.80373
  -3   7   6  237.16    9.75   1 0.40792-0.42127 0.82778-0.19783-0.36441 0.79241
  -3   7   7  345.50   13.66   1 0.42693-0.42805 0.86600-0.22636-0.29214 0.78252
  -3   7   8   33.80   10.28   1 0.44454-0.43547 0.89869-0.24881-0.21713 0.77250
  -3   7   9  188.48   11.37   1 0.45761-0.43559 0.92372-0.26478-0.15048 0.76888
  -3   7  10  615.18   19.64   1 0.46746-0.43215 0.94172-0.27195-0.09115 0.76922
  -3   8 -10    7.76   14.74   1 0.48840-0.66796 0.97409-0.41189 0.28054-0.84480
  -3   8 -10   -1.03   14.90   1-0.18145 0.00334-0.33436 0.90192-0.98138 0.41749
  -3   8  -9   23.34   14.28   1 0.48344-0.64868 0.96232-0.38972 0.36108-0.86138
  -3   8  -9  -11.45   14.58   1-0.16523-0.00127-0.30180 0.87419-0.98641 0.48235
  -3   8  -8    7.61   13.21   1-0.14135-0.01215-0.25338 0.83566-0.99184 0.55078
  -3   8  -8   -6.63   13.30   1 0.47417-0.62893 0.94308-0.36235 0.44096-0.87764
  -3   8  -7   -1.57   11.79   1-0.10787-0.03361-0.18719 0.78303-0.99490 0.62031
  -3   8  -6   23.23   12.11   1-0.07411-0.05625-0.12008 0.72520-0.99315 0.68007
  -3   8  -5   72.07   11.90   1-0.04086-0.07770-0.05272 0.66315-0.98639 0.73343
  -3   8  -4   50.52    8.73   1 0.00622-0.11137 0.04038 0.58295-0.96957 0.78245
  -3   8  -3   52.21   11.93   1 0.05246-0.14569 0.13277 0.50042-0.94409 0.81996
  -3   8  -2  262.71   11.25   1 0.10256-0.18507 0.23206 0.41213-0.90662 0.84678
  -3   8  -1  325.32   11.55   1 0.15186-0.22229 0.32933 0.32514-0.85873 0.86305
  -3   8   0   61.41    9.93   1 0.19984-0.25797 0.42337 0.24063-0.80182 0.87029
  -3   8   1   17.53    8.55   1 0.24112-0.28594 0.50396 0.16996-0.74227 0.87063
  -3   8   2   12.97   11.69   1 0.28022-0.31287 0.58107 0.10220-0.67554 0.86560
  -3   8   3  175.60   12.66   1 0.32054-0.34364 0.65983 0.03348-0.59653 0.85426
  -3   8   4  363.77   13.68   1 0.35156-0.36185 0.71998-0.01659-0.52569 0.84486
  -3   8   5  198.41   12.70   1 0.37955-0.37891 0.77481-0.06170-0.45175 0.83437
  -3   8   6  545.86   15.76   1 0.40057-0.38412 0.81397-0.09005-0.38852 0.82881
  -3   8   7  155.97   15.44   1 0.42263-0.39716 0.85777-0.12465-0.30848 0.81799
  -3   8   8   78.46   14.87   1 0.43879-0.40070 0.88815-0.14436-0.24237 0.81325
  -3   9  -9   15.81   11.99   1 0.47927-0.61935 0.95356-0.28877 0.39983-0.88864
  -3   9  -8   -1.77   14.67   1-0.08254-0.04344-0.13685 0.81263-0.99402 0.56727
  -3   9  -7   13.61   10.30   1-0.05294-0.05975-0.07754 0.76497-0.98957 0.62727
  -3   9  -6   33.75   10.48   1-0.01959-0.08099-0.01077 0.70926-0.97994 0.68297
  -3   9  -5    5.49    8.62   1 0.01498-0.10349 0.05736 0.64949-0.96535 0.73056
  -3   9  -4  106.73   12.52   1 0.05246-0.12998 0.13277 0.58359-0.94409 0.77094
  -3   9  -3   54.65   12.05   1 0.09439-0.15953 0.21557 0.51213-0.91356 0.80493
  -3   9  -2  167.35   12.70   1 0.13528-0.18858 0.29723 0.44065-0.87577 0.83045
  -3   9  -1  291.10   13.46   1 0.17631-0.21692 0.37701 0.37002-0.83142 0.84823
  -3   9   0  162.61   12.68   1 0.21477-0.24318 0.45304 0.30308-0.78111 0.85935
  -3   9   1  108.71    8.97   1 0.25524-0.27187 0.53219 0.23519-0.71832 0.86387
  -3   9   2   41.85    8.61   1 0.29077-0.29564 0.60144 0.17585-0.65642 0.86367
  -3   9   3   15.05   14.52   1 0.32054-0.31277 0.65983 0.12650-0.59653 0.86296
  -3   9   4   28.69   14.53   1 0.35156-0.33233 0.71998 0.07718-0.52569 0.85762
  -3   9   5   43.32   10.33   1 0.37676-0.34670 0.76964 0.03740-0.45942 0.85288
  -3   9   6  493.80   19.56   1 0.40057-0.35717 0.81397 0.00402-0.38852 0.84734
  -3  10  -6   -7.88   17.65   1 0.02749-0.10049 0.08266 0.70559-0.95870 0.67423
  -3  10  -5   16.65   16.13   1 0.06079-0.12138 0.14944 0.65100-0.93866 0.71708
  -3  10  -4   -4.91   14.68   1 0.09439-0.14281 0.21557 0.59422-0.91356 0.75472
  -3  10  -3    5.75   10.18   1 0.13097-0.16872 0.28884 0.53179-0.87980 0.78661
  -3  10  -2   25.65   14.75   1 0.16834-0.19277 0.36125 0.47067-0.84080 0.81099
  -3  10  -1   29.45   10.22   1 0.20368-0.21641 0.43098 0.41006-0.79657 0.83021
  -3  10   0   61.47   14.75   1 0.23744-0.23714 0.49667 0.35419-0.74775 0.84334
  -3  10   1   98.32   14.92   1 0.27345-0.26242 0.56741 0.29487-0.68840 0.85110
  -3  10   2   50.50   14.65   1 0.30089-0.27717 0.62157 0.24864-0.63677 0.85692
  -3  10   3  -25.38   17.61   1 0.33325-0.29860 0.68423 0.19743-0.56871 0.85763
  -2  -9   0  188.61   16.44   1-0.23477-0.20958-0.44285-0.45600-0.95407 0.78356
  -2  -8  -4    5.73   14.80   1-0.10787-0.35682-0.18719-0.65870-0.99490 0.58829
  -2  -8  -3    4.32   14.79   1-0.13329-0.32094-0.23701-0.60032-0.99311 0.65203
  -2  -8  -2  258.67   15.55   1-0.15759-0.28324-0.28582-0.54014-0.98846 0.70914
  -2  -8  -1  323.84   11.90   1-0.18546-0.24425-0.34236-0.47445-0.97988 0.76282
  -2  -8   0  225.73   12.85   1-0.21229-0.20443-0.39722-0.40765-0.96748 0.81123
  -2  -7  -7  105.97   12.86   1-0.01123-0.46107 0.00583-0.78824-0.97691 0.39635
  -2  -7  -6   32.32   10.55   1-0.02856-0.43268-0.02786-0.74542-0.98279 0.46445
  -2  -7  -5   29.71   14.47   1-0.04903-0.40100-0.06922-0.69483-0.98861 0.53496
  -2  -7  -4  142.31    9.05   1-0.06991-0.36641-0.11170-0.64023-0.99259 0.60143
  -2  -7  -3   63.69   11.89   1-0.09938-0.32680-0.17037-0.57497-0.99492 0.66902
  -2  -7  -2    7.41   11.62   1-0.12509-0.28763-0.22055-0.51160-0.99400 0.72667
  -2  -7  -1   11.61   11.65   1-0.15759-0.24303-0.28582-0.43654-0.98846 0.78525
  -2  -7   0  156.20    9.43   1-0.19324-0.19589-0.35830-0.35480-0.97667 0.83847
  -2  -7   1  136.71   12.33   1-0.22724-0.14935-0.42768-0.27528-0.95875 0.88295
  -2  -6  -8   10.65   14.64   1 0.04426-0.50451 0.11610-0.82033-0.94915 0.32215
  -2  -6  -7   97.24   10.72   1 0.03183-0.47836 0.09120-0.78338-0.95636 0.39132
  -2  -6  -6   39.93    8.53   1 0.01498-0.44896 0.05736-0.73851-0.96535 0.46345
  -2  -6  -5  163.80   12.42   1-0.00680-0.41547 0.01459-0.68610-0.97517 0.53630
  -2  -6  -4 1007.11   15.27   1-0.03259-0.37745-0.03621-0.62489-0.98399 0.60809
  -2  -6  -3  275.13    8.23   1-0.06158-0.33394-0.09481-0.55576-0.99125 0.68023
  -2  -6  -2   34.64    6.98   1-0.09516-0.29065-0.16181-0.47889-0.99483 0.74600
  -2  -6  -1   25.15    9.34   1-0.13329-0.24028-0.23701-0.39368-0.99311 0.80832
  -2  -6   0   18.95    9.57   1-0.17331-0.18740-0.31810-0.30300-0.98409 0.86235
  -2  -6   1   -9.35    9.47   1-0.21229-0.13682-0.39722-0.21282-0.96748 0.90642
  -2  -5 -10   -1.40   12.34   1 0.11499-0.56713 0.25727-0.88185-0.89538 0.15579
  -2  -5  -9   19.60   10.46   1 0.10680-0.54800 0.24061-0.85679-0.90290 0.22631
  -2  -5  -8  133.17   12.40   1 0.09439-0.52491 0.21557-0.82477-0.91356 0.30066
  -2  -5  -7  140.44    8.79   1 0.08172-0.49859 0.19076-0.78813-0.92348 0.37268
  -2  -5  -6   41.73    8.47   1 0.06502-0.46885 0.15779-0.74353-0.93589 0.44747
  -2  -5  -5  171.70    7.72   1 0.04016-0.43404 0.10774-0.68493-0.95149 0.52704
  -2  -5  -4  346.48    8.76   1 0.01498-0.39566 0.05736-0.62271-0.96535 0.60193
  -2  -5  -3   61.94    7.26   1-0.01959-0.34932-0.01077-0.54544-0.97994 0.68059
  -2  -5  -2  537.09   12.45   1-0.05726-0.29838-0.08618-0.45976-0.99045 0.75424
  -2  -5  -1   43.42   10.17   1-0.09938-0.24395-0.17037-0.36431-0.99492 0.82058
  -2  -5   0  523.05   12.45   1-0.14961-0.18274-0.26973-0.25630-0.99027 0.88085
  -2  -5   1  244.33   11.31   1-0.19696-0.12273-0.36605-0.15006-0.97498 0.92617
  -2  -4 -11   27.15   15.16   1 0.16834-0.60454 0.36125-0.90235-0.84080 0.05367
  -2  -4 -10   16.26   10.23   1 0.16404-0.58945 0.35296-0.88549-0.84545 0.12076
  -2  -4  -9    3.99    8.17   1 0.15587-0.56999 0.33714-0.86253-0.85438 0.19307
  -2  -4  -8   75.96    8.52   1 0.14785-0.54834 0.32151-0.83488-0.86301 0.26399
  -2  -4  -7    0.30    9.27   1 0.13528-0.52383 0.29723-0.79957-0.87577 0.33834
  -2  -4  -6  117.60   10.04   1 0.11898-0.49421 0.26521-0.75513-0.89159 0.41717
  -2  -4  -5  390.80   11.47   1 0.09439-0.45740 0.21557-0.69720-0.91356 0.50325
  -2  -4  -4  512.44   12.28   1 0.06079-0.41422 0.14944-0.62386-0.93866 0.59287
  -2  -4  -3  317.22   11.66   1 0.02749-0.36713 0.08266-0.54430-0.95870 0.67317
  -2  -4  -2  282.53    8.14   1-0.01959-0.30919-0.01077-0.44230-0.97994 0.75903
  -2  -4  -1  188.93    7.41   1-0.06991-0.24581-0.11170-0.33042-0.99259 0.83458
  -2  -4   0  801.89   11.26   1-0.12920-0.17483-0.22882-0.20396-0.99359 0.89900
  -2  -4   1    6.18    8.13   1-0.18935-0.10300-0.35035-0.07200-0.97831 0.94589
  -2  -3 -12  163.26   17.01   1 0.21477-0.63627 0.45304-0.91386-0.78111-0.05508
  -2  -3 -11  318.12   15.84   1 0.21477-0.62557 0.45304-0.90493-0.78111 0.00760
  -2  -3 -10  283.92   12.91   1 0.21477-0.61102 0.45304-0.89297-0.78111 0.07079
  -2  -3  -9  117.89    8.86   1 0.21110-0.59489 0.44552-0.87464-0.78660 0.13939
  -2  -3  -8   10.23    6.43   1 0.20368-0.57560 0.43098-0.85013-0.79657 0.21127
  -2  -3  -7    9.37    9.54   1 0.19196-0.55198 0.40808-0.81647-0.81198 0.29101
  -2  -3  -6   10.83    9.93   1 0.17631-0.52385 0.37701-0.77462-0.83142 0.37238
  -2  -3  -5  420.07   12.24   1 0.15186-0.48746 0.32933-0.71799-0.85873 0.46302
  -2  -3  -4   63.98    8.49   1 0.11898-0.44362 0.26521-0.64553-0.89159 0.55879
  -2  -3  -3  870.20   13.14   1 0.07761-0.38961 0.18276-0.55288-0.92666 0.65812
  -2  -3  -2  108.08    9.12   1 0.02749-0.32733 0.08266-0.44167-0.95870 0.75163
  -2  -3  -1  292.50    8.58   1-0.03661-0.25155-0.04456-0.30496-0.98513 0.84101
  -2  -3   0 1443.29   16.57   1-0.10787-0.16759-0.18719-0.15177-0.99490 0.91372
  -2  -3   1  866.92   12.58   1-0.18546-0.07863-0.34236 0.01283-0.97988 0.96138
  -2  -2 -13  108.15   17.71   1 0.25907-0.66205 0.53951-0.91428-0.71258-0.17063
  -2  -2 -12  266.97   11.81   1 0.26290-0.65573 0.54679-0.91284-0.70679-0.11420
  -2  -2 -11  413.20   13.51   1 0.26652-0.64585 0.55380-0.90899-0.70072-0.05655
  -2  -2 -10  581.37   13.73   1 0.26652-0.63512 0.55380-0.90025-0.70072 0.00554
  -2  -2  -9   37.66    9.54   1 0.26652-0.62138 0.55380-0.88814-0.70072 0.06817
  -2  -2  -8    6.47    9.69   1 0.25907-0.60390 0.53951-0.86728-0.71258 0.14347
  -2  -2  -7  794.47   13.42   1 0.25173-0.58302 0.52523-0.84164-0.72436 0.21765
  -2  -2  -6   24.32    7.97   1 0.23744-0.55779 0.49667-0.80394-0.74775 0.30346
  -2  -2  -5   38.20    6.05   1 0.21844-0.52598 0.46053-0.75556-0.77556 0.39389
  -2  -2  -4   83.23    6.69   1 0.18791-0.48329 0.40041-0.68613-0.81689 0.49841
  -2  -2  -3  588.84   12.40   1 0.14372-0.42794 0.31356-0.58957-0.86737 0.61222
  -2  -2  -2   99.36    9.68   1 0.08609-0.35746 0.19920-0.46411-0.92017 0.72749
  -2  -2  -1 2293.01   20.81   1 0.00622-0.26573 0.04038-0.29617-0.96957 0.83982
  -2  -2   0  500.97   13.12   1-0.09096-0.15642-0.15354-0.09163-0.99462 0.92853
  -2  -2   1  591.17   13.87   1-0.19696-0.03896-0.36605 0.13057-0.97498 0.97248
  -2  -1 -13   -0.05   14.60   1 0.30089-0.67840 0.62157-0.90572-0.63677-0.23264
  -2  -1 -12   14.14   14.58   1 0.30725-0.67235 0.63456-0.90905-0.62340-0.18354
  -2  -1 -11  251.68   12.68   1 0.31388-0.66528 0.64729-0.90953-0.61009-0.13249
  -2  -1 -10  632.79   10.68   1 0.31731-0.65573 0.65354-0.90721-0.60331-0.07713
  -2  -1  -9  418.26   11.54   1 0.32054-0.64649 0.65983-0.90073-0.59653-0.02108
  -2  -1  -8  537.95   12.49   1 0.32054-0.63358 0.65983-0.89013-0.59653 0.04191
  -2  -1  -7 1366.83   15.85   1 0.31388-0.61796 0.64729-0.87074-0.61009 0.11776
  -2  -1  -6  120.38    8.89   1 0.30725-0.59763 0.63456-0.84602-0.62340 0.19444
  -2  -1  -5  196.56    9.66   1 0.29424-0.57240 0.60825-0.80879-0.65001 0.28312
  -2  -1  -4 1876.95   18.97   1 0.26652-0.53533 0.55380-0.74636-0.70072 0.39756
  -2  -1  -3   58.48    9.41   1 0.22999-0.48443 0.48208-0.66262-0.75900 0.51845
  -2  -1  -2    3.26    9.32   1 0.15995-0.40454 0.34506-0.51786-0.84994 0.67323
  -2  -1  -1  542.18   15.07   1 0.06079-0.29249 0.14944-0.31120-0.93866 0.82439
  -2  -1   0  252.84   13.28   1-0.08254-0.13694-0.13685-0.01496-0.99402 0.94350
  -2   0 -13  131.17   10.74   1 0.34289-0.69067 0.70243-0.89216-0.54730-0.30682
  -2   0 -12  -10.22   11.96   1 0.35156-0.68701 0.71998-0.89860-0.52569-0.26559
  -2   0 -11  332.15   13.28   1 0.35721-0.68344 0.73123-0.90282-0.51123-0.21767
  -2   0 -10  284.92    8.43   1 0.36577-0.67633 0.74826-0.90632-0.48901-0.17658
  -2   0  -9   47.21    6.94   1 0.37122-0.66999 0.75865-0.90613-0.47433-0.12808
  -2   0  -8 1505.61   16.26   1 0.37399-0.66140 0.76418-0.90328-0.46689-0.07337
  -2   0  -7  917.94   11.97   1 0.37676-0.65075 0.76964-0.89772-0.45942-0.01804
  -2   0  -6 1072.36   14.41   1 0.37399-0.63792 0.76418-0.88430-0.46689 0.05263
  -2   0  -5 1200.34   14.59   1 0.37122-0.62190 0.75865-0.86668-0.47433 0.12238
  -2   0  -4  142.52   10.10   1 0.35721-0.59714 0.73123-0.83062-0.51123 0.22370
  -2   0  -3 1312.81   19.62   1 0.33325-0.56124 0.68423-0.77338-0.56871 0.34304
  -2   0  -2  117.51   11.72   1 0.28022-0.49577 0.58107-0.66023-0.67554 0.51286
  -2   0  -1   61.88   12.71   1 0.15995-0.36290 0.34506-0.41376-0.84994 0.75049
  -2   0   0  707.10   24.39   1-0.09518-0.09563-0.16201 0.10406-0.99480 0.95846
  -2   0   6  689.36   18.78   1 0.47417-0.59221 0.94308-0.94060 0.44096-0.09933
  -2   0   7  580.81   12.22   1 0.47552-0.58225 0.94563-0.93287 0.43103-0.02624
  -2   0   8   75.98    8.23   1 0.47552-0.56888 0.94563-0.92290 0.43103 0.03718
  -2   0   9   29.11    9.24   1 0.47552-0.55483 0.94563-0.90922 0.43103 0.09856
  -2   0  10   16.18    8.47   1 0.47281-0.54242 0.94043-0.89694 0.45084 0.14173
  -2   1 -14  209.12   18.85   1 0.36850-0.70004 0.75348-0.86016-0.48168-0.42069
  -2   1 -13  404.79   16.16   1 0.37955-0.69851 0.77481-0.87075-0.45175-0.38751
  -2   1 -12  380.05   13.54   1 0.39050-0.69659 0.79495-0.87977-0.42023-0.35522
  -2   1 -11   20.27   11.78   1 0.40057-0.69401 0.81397-0.88736-0.38852-0.32456
  -2   1 -10   12.99    6.90   1 0.40792-0.69193 0.82778-0.89369-0.36441-0.28652
  -2   1  -9  -11.02    9.81   1 0.41407-0.68672 0.84124-0.89988-0.34069-0.24839
  -2   1  -8 1066.90   14.90   1 0.42263-0.68148 0.85777-0.90402-0.30848-0.21719
  -2   1  -7 1502.30   16.21   1 0.43094-0.67588 0.87367-0.90685-0.27562-0.18634
  -2   1  -6 4931.50   27.88   1 0.43468-0.67081 0.88086-0.90662-0.25904-0.14057
  -2   1  -5  159.77    8.11   1 0.44103-0.66386 0.89178-0.90609-0.23404-0.10200
  -2   1  -4  982.86   15.36   1 0.44454-0.65497 0.89869-0.90360-0.21713-0.05659
  -2   1  -3 1052.82   19.20   1 0.44623-0.64520 0.90179-0.89626-0.20907-0.00199
  -2   1  -2   13.46   11.14   1 0.44279-0.62903 0.89526-0.88004-0.22559 0.07769
  -2   1  -1  322.80   21.55   1 0.41621-0.59083 0.84542-0.82016-0.33266 0.24775
  -2   1   2  146.69   17.78   1 0.48945-0.62727 0.97909-0.92272 0.18965-0.08430
  -2   1   3  708.20   17.59   1 0.48903-0.61380 0.97888-0.91122 0.16428 0.00365
  -2   1   4 2076.51   22.85   1 0.48935-0.60320 0.97913-0.90322 0.18132 0.04998
  -2   1   5 2110.70   21.10   1 0.48953-0.59135 0.97902-0.89308 0.19807 0.09643
  -2   1   6  159.55   10.90   1 0.48949-0.57831 0.97868-0.88140 0.21447 0.14140
  -2   1   7   11.02    6.73   1 0.48951-0.56581 0.97752-0.87070 0.23940 0.17911
  -2   1   8  227.41   10.63   1 0.48869-0.55282 0.97567-0.85806 0.26405 0.21780
  -2   1   9  137.63   12.41   1 0.48797-0.54161 0.97235-0.84732 0.29703 0.24802
  -2   1  10   83.49    8.48   1 0.48665-0.52730 0.96907-0.83213 0.32126 0.28622
  -2   1  11    2.98    7.16   1 0.48417-0.51402 0.96371-0.81874 0.35334 0.31789
  -2   1  12    6.68   12.20   1 0.48195-0.49683 0.95925-0.80075 0.37662 0.35608
  -2   1  13   21.69   12.11   1 0.47825-0.48233 0.95158-0.78403 0.40755 0.38879
  -2   1  14  -29.25   15.10   1 0.47417-0.46715 0.94308-0.76572 0.44096 0.41905
  -2   2 -14  387.87   17.74   1 0.40057-0.70424 0.81397-0.82626-0.38852-0.49877
  -2   2 -13  795.53   14.21   1 0.41192-0.70219 0.83688-0.83822-0.34873-0.47532
  -2   2 -12  398.62   13.67   1 0.42263-0.70004 0.85777-0.84945-0.30848-0.45197
  -2   2 -11  157.34   12.38   1 0.43094-0.70007 0.87367-0.85910-0.27562-0.42446
  -2   2 -10  792.86   13.37   1 0.44279-0.69597 0.89526-0.86640-0.22559-0.40933
  -2   2  -9   13.77    7.04   1 0.45115-0.69415 0.91153-0.87378-0.18362-0.38885
  -2   2  -8   -1.69   10.19   1 0.45908-0.69118 0.92629-0.88067-0.14209-0.36854
  -2   2  -7  161.39    7.31   1 0.46867-0.68624 0.94409-0.88451-0.08268-0.36393
  -2   2  -6  760.79   13.43   1 0.47648-0.68142 0.95798-0.88741-0.02276-0.36085
  -2   2  -5  433.48   12.07   1 0.48291-0.67598 0.96937-0.88902 0.04538-0.36659
  -2   2  -4 2693.24   24.95   1 0.48792-0.66909 0.97759-0.88750 0.13063-0.38816
  -2   2  -3 1880.06   25.91   1 0.48920-0.65805 0.97698-0.87670 0.24762-0.44298
  -2   2  -2 2011.52   29.57   1-0.37647 0.21904-0.73126 0.84156-0.78451 0.65122
  -2   2  -2 1843.48   33.21   1 0.47637-0.63369 0.94761-0.83762 0.42315-0.55591
  -2   2   0   84.05   15.57   1 0.10670-0.24033 0.24048-0.11048-0.90294 0.89616
  -2   2   1   74.15   12.61   1 0.32690-0.44852 0.67201-0.53253-0.58278 0.63968
  -2   2   2  438.17   15.43   1 0.40992-0.51990 0.83236-0.68263-0.35658 0.47692
  -2   2   3   19.34    9.98   1 0.44279-0.53978 0.89526-0.73498-0.22559 0.40719
  -2   2   4   57.16    9.56   1 0.46198-0.54703 0.93154-0.76142-0.12518 0.37079
  -2   2   5  280.53    9.18   1 0.47362-0.54675 0.95236-0.77300-0.04817 0.35693
  -2   2   6 1056.93   14.78   1 0.47996-0.54115 0.96408-0.77342 0.01120 0.36016
  -2   2   7  464.54   11.11   1 0.48422-0.53237 0.97156-0.77005 0.06245 0.37097
  -2   2   8  141.53   11.01   1 0.48715-0.52320 0.97654-0.76516 0.11360 0.38383
  -2   2   9  104.25   10.72   1 0.48903-0.51404 0.97888-0.75983 0.16428 0.39654
  -2   2  10  450.26    9.67   1 0.48963-0.50283 0.97881-0.74913 0.20628 0.41730
  -2   2  11  368.61   12.60   1 0.48920-0.49082 0.97698-0.73734 0.24762 0.43914
  -2   2  12    9.26    8.59   1 0.48831-0.47863 0.97321-0.72509 0.28879 0.46094
  -2   2  13   -1.37   14.68   1 0.48603-0.46492 0.96784-0.71144 0.32932 0.48420
  -2   2  14    8.55   14.52   1 0.48344-0.44824 0.96232-0.69256 0.36108 0.51280
  -2   3 -14   59.16   16.41   1 0.42693-0.69990 0.86600-0.78310-0.29214-0.57898
  -2   3 -13  310.72   11.95   1 0.43654-0.70119 0.88445-0.79525-0.25068-0.55890
  -2   3 -12  198.06    9.69   1 0.44791-0.69934 0.90484-0.80476-0.20100-0.54591
  -2   3 -11  476.36   11.04   1 0.45761-0.69664 0.92372-0.81351-0.15048-0.53378
  -2   3 -10 1722.35   17.02   1 0.46746-0.69225 0.94172-0.81937-0.09115-0.52809
  -2   3  -9 1184.83   15.43   1 0.47455-0.69084 0.95435-0.82425-0.03981-0.51960
  -2   3  -8  890.98   14.35   1 0.48159-0.68483 0.96687-0.82556 0.02822-0.52421
  -2   3  -7  193.20    7.58   1 0.48676-0.67722 0.97587-0.82317 0.10500-0.53737
  -2   3  -6   16.08    6.19   1 0.48943-0.66693 0.97916-0.81706 0.18984-0.56005
  -2   3  -5  426.17   11.93   1-0.40008 0.23505-0.78029 0.95434-0.73464 0.42708
  -2   3  -5  437.71   14.06   1 0.48797-0.65193 0.97235-0.79829 0.29703-0.60262
  -2   3  -4 1871.71   21.66   1 0.47722-0.63040 0.94953-0.76621 0.41523-0.65914
  -2   3  -4 2181.82   21.97   1-0.36810 0.21530-0.71386 0.89836-0.80018 0.55521
  -2   3  -2 2359.75   25.87   1-0.21976 0.09026-0.41245 0.61585-0.96319 0.84342
  -2   3  -1 2663.74   28.57   1-0.07411-0.04326-0.12008 0.33441-0.99315 0.93770
  -2   3   0  610.93   16.14   1 0.09439-0.19917 0.21557 0.00899-0.91356 0.92308
  -2   3   1 1107.44   19.09   1 0.22999-0.32352 0.48208-0.24784-0.75900 0.83050
  -2   3   2 1029.65   17.28   1 0.32054-0.40112 0.65983-0.41527-0.59653 0.73051
  -2   3   3  112.50    9.98   1 0.37955-0.44802 0.77481-0.52046-0.45175 0.64900
  -2   3   4 3156.76   23.87   1 0.41833-0.47538 0.84960-0.58694-0.32459 0.58662
  -2   3   5  325.33    9.04   1 0.44103-0.48526 0.89178-0.61668-0.23404 0.55751
  -2   3   6  313.98    8.58   1 0.45761-0.48925 0.92372-0.63952-0.15048 0.53709
  -2   3   7  993.89   13.34   1 0.46990-0.49108 0.94618-0.65314-0.07390 0.52426
  -2   3   8 1397.83   15.90   1 0.47819-0.48837 0.96111-0.65972-0.00567 0.51978
  -2   3   9  163.18   10.53   1 0.48291-0.47924 0.96937-0.65493 0.04538 0.52945
  -2   3  10  160.95   10.49   1 0.48636-0.46943 0.97515-0.64948 0.09655 0.53993
  -2   3  11    2.45   12.01   1 0.48855-0.45908 0.97835-0.64216 0.14743 0.55186
  -2   3  12   -8.88   12.16   1 0.48953-0.44842 0.97902-0.63356 0.19807 0.56532
  -2   3  13  -19.51   14.89   1 0.48920-0.43728 0.97698-0.62398 0.24762 0.57969
  -2   3  14    6.06   12.53   1 0.48831-0.42378 0.97321-0.60910 0.28879 0.59924
  -2   4  -3  753.84   14.30   1-0.20460 0.09172-0.38165 0.66817-0.97142 0.80450
  -2   4  -2 2389.44   22.86   1-0.11656 0.01573-0.20386 0.50090-0.99459 0.89038
  -2   4  -1 2362.86   23.10   1-0.00680-0.08159 0.01459 0.29439-0.97517 0.93556
  -2   4   0 1641.35   19.86   1 0.10256-0.17859 0.23206 0.08655-0.90662 0.93058
  -2   4   1  112.97    9.94   1 0.19984-0.26417 0.42337-0.09595-0.80182 0.88825
  -2   4   2  467.70   12.24   1 0.28022-0.33265 0.58107-0.24354-0.67554 0.82710
  -2   4   3  214.01    8.36   1 0.33648-0.37684 0.69050-0.34324-0.56157 0.77357
  -2   4   4   42.86    8.77   1 0.37955-0.40830 0.77481-0.41712-0.45175 0.72703
  -2   4   5  321.81   10.34   1 0.40992-0.42493 0.83236-0.46361-0.35658 0.69381
  -2   4   6  372.06   12.16   1 0.43468-0.43937 0.88086-0.50356-0.25904 0.66263
  -2   4   7  163.15    8.30   1 0.45115-0.44241 0.91153-0.52436-0.18362 0.64822
  -2   4   8   -0.85    9.93   1 0.46482-0.44583 0.93679-0.54071-0.10815 0.63693
  -2   4   9   24.65    7.05   1 0.47362-0.44039 0.95236-0.54416-0.04817 0.63782
  -2   4  10  187.95   12.85   1 0.47996-0.43524 0.96408-0.54500 0.01120 0.63983
  -2   4  11  169.15   12.56   1 0.48537-0.43134 0.97347-0.54796 0.07950 0.63966
  -2   4  12   44.23   14.69   1 0.48792-0.42114 0.97759-0.54084 0.13063 0.64970
  -2   4  13   23.70   16.61   1 0.48935-0.40958 0.97913-0.53197 0.18132 0.66120
  -2   5  -5  681.69   12.51   1-0.23477 0.12700-0.44285 0.80318-0.95407 0.67586
  -2   5  -4  288.32   10.29   1-0.18145 0.08496-0.33436 0.70659-0.98138 0.76852
  -2   5  -3    1.44    8.19   1-0.11656 0.03360-0.20386 0.58667-0.99459 0.84586
  -2   5  -2  192.09    7.84   1-0.04511-0.02713-0.06089 0.45190-0.98758 0.89981
  -2   5  -1  233.12   10.26   1 0.03599-0.09601 0.09947 0.30109-0.95396 0.92854
  -2   5   0  733.13   13.46   1 0.11898-0.16625 0.26521 0.14666-0.89159 0.93078
  -2   5   1 3170.14   23.12   1 0.19196-0.22707 0.40808 0.01327-0.81198 0.91189
  -2   5   2 3575.23   23.61   1 0.25907-0.28276 0.53951-0.10700-0.71258 0.87797
  -2   5   3  315.03   10.43   1 0.31388-0.32558 0.64729-0.20614-0.61009 0.84034
  -2   5   4  553.54    9.93   1 0.35444-0.35436 0.72570-0.27453-0.51857 0.80860
  -2   5   5  642.46   10.96   1 0.38768-0.37550 0.79016-0.32847-0.42812 0.78050
  -2   5   6  127.34   10.73   1 0.41407-0.38985 0.84124-0.37025-0.34069 0.75667
  -2   5   7  165.47   10.70   1 0.43468-0.39876 0.88086-0.39924-0.25904 0.73892
  -2   5   8  131.74    7.56   1 0.45115-0.40277 0.91153-0.42049-0.18362 0.72701
  -2   5   9  457.77   10.70   1 0.46339-0.40241 0.93422-0.43300-0.11668 0.72187
  -2   5  10  435.23   13.65   1 0.47238-0.39803 0.95032-0.43775-0.05664 0.72193
  -2   5  11  179.15   15.31   1 0.47996-0.39539 0.96408-0.44259 0.01120 0.72080
  -2   5  12   84.66   11.18   1 0.48478-0.38911 0.97251-0.44203 0.07090 0.72390
  -2   6  -7  574.32   12.96   1-0.23477 0.13094-0.44285 0.87649-0.95407 0.56442
  -2   6  -6  966.39   12.81   1-0.20068 0.10802-0.37377 0.81868-0.97321 0.64778
  -2   6  -5 1316.07   16.34   1-0.15759 0.07776-0.28582 0.74372-0.98846 0.72752
  -2   6  -4 1264.53   16.27   1-0.10787 0.04039-0.18719 0.65447-0.99490 0.79806
  -2   6  -3  476.22   12.79   1-0.05726 0.00178-0.08618 0.56003-0.99045 0.85181
  -2   6  -2    3.16   10.16   1 0.01060-0.05415 0.04887 0.43658-0.96750 0.89651
  -2   6  -1  356.64    8.87   1 0.07350-0.10548 0.17474 0.31970-0.92977 0.91949
  -2   6   0  176.47   10.36   1 0.13528-0.15454 0.29723 0.20671-0.87577 0.92682
  -2   6   1  848.92   14.41   1 0.19984-0.20741 0.42337 0.09164-0.80182 0.91858
  -2   6   2 1504.18   16.82   1 0.25173-0.24679 0.52523-0.00023-0.72436 0.90261
  -2   6   3 2121.68   18.49   1 0.30089-0.28432 0.62157-0.08575-0.63677 0.87990
  -2   6   4  780.85   13.63   1 0.33969-0.31032 0.69649-0.15125-0.55446 0.85881
  -2   6   5  208.32   10.69   1 0.37399-0.33440 0.76418-0.20940-0.46689 0.83625
  -2   6   6   16.14    9.75   1 0.40057-0.34689 0.81397-0.24807-0.38852 0.81975
  -2   6   7   20.72   11.88   1 0.42263-0.35772 0.85777-0.28324-0.30848 0.80415
  -2   6   8    2.97    8.26   1 0.44103-0.36456 0.89178-0.30660-0.23404 0.79316
  -2   6   9   73.40    8.78   1 0.45464-0.36550 0.91782-0.32307-0.16736 0.78730
  -2   6  10  248.70   11.54   1 0.46625-0.36536 0.93928-0.33481-0.09961 0.78343
  -2   6  11   73.95   17.07   1 0.47455-0.36092 0.95435-0.33913-0.03981 0.78419
  -2   7 -10   54.25   10.42   1 0.48763-0.60060 0.97144-0.47494 0.30525-0.86798
  -2   7 -10   66.99   14.49   1-0.23477 0.12411-0.44285 0.94546-0.95407 0.39240
  -2   7  -9   77.91    9.10   1 0.48118-0.58220 0.95756-0.45164 0.38441-0.88370
  -2   7  -9  106.82   12.26   1-0.21976 0.12139-0.41245 0.92104-0.96319 0.46252
  -2   7  -8   10.15   11.87   1-0.19696 0.10977-0.36605 0.88491-0.97498 0.53822
  -2   7  -7   77.81    8.93   1-0.16918 0.09292-0.30984 0.83868-0.98531 0.61129
  -2   7  -6  238.25   11.05   1-0.13329 0.06952-0.23701 0.77818-0.99311 0.68450
  -2   7  -5  579.00   10.65   1-0.09516 0.04539-0.16181 0.71150-0.99483 0.74835
  -2   7  -4  596.54   13.08   1-0.04903 0.00959-0.06922 0.62963-0.98861 0.80584
  -2   7  -3  478.03   12.27   1 0.00193-0.02889 0.03187 0.53869-0.97150 0.85300
  -2   7  -2  698.56   13.63   1 0.05246-0.06813 0.13277 0.44612-0.94409 0.88643
  -2   7  -1  786.57   11.77   1 0.10680-0.10858 0.24061 0.34827-0.90290 0.90941
  -2   7   0   64.58   10.40   1 0.15995-0.15090 0.34506 0.25399-0.84994 0.91858
  -2   7   1  240.48   11.07   1 0.20739-0.18574 0.43827 0.16933-0.79162 0.91982
  -2   7   2   43.22    9.97   1 0.25907-0.22642 0.53951 0.07968-0.71258 0.91068
  -2   7   3   77.21    7.35   1 0.29771-0.25258 0.61502 0.01389-0.64356 0.90032
  -2   7   4  479.74   12.10   1 0.33325-0.27578 0.68423-0.04567-0.56871 0.88745
  -2   7   5  907.75   12.87   1 0.36577-0.29644 0.74826-0.10003-0.48901 0.87343
  -2   7   6  409.05   10.97   1 0.39332-0.31246 0.79969-0.14134-0.41230 0.85977
  -2   7   7  497.14   13.96   1 0.41407-0.32118 0.84124-0.17212-0.34069 0.85017
  -2   7   8  129.28   11.14   1 0.43281-0.32798 0.87722-0.19868-0.26739 0.84105
  -2   7   9   19.15   10.31   1 0.44791-0.33014 0.90484-0.21513-0.20100 0.83601
  -2   7  10   12.59   12.43   1 0.46055-0.33086 0.92879-0.23040-0.13368 0.83235
  -2   8 -10  110.10   14.90   1-0.18145 0.09814-0.33436 0.92623-0.98138 0.43370
  -2   8 -10  103.12   15.02   1 0.48344-0.56712 0.96232-0.37202 0.36108-0.90785
  -2   8  -9  201.12   11.53   1-0.16128 0.08954-0.29374 0.89622-0.98744 0.50186
  -2   8  -9  182.14   15.45   1 0.47417-0.54511 0.94308-0.34325 0.44096-0.92180
  -2   8  -8  174.58    9.36   1-0.13737 0.07744-0.24518 0.85795-0.99255 0.57081
  -2   8  -7   80.68   12.01   1-0.10787 0.06149-0.18719 0.81111-0.99490 0.63722
  -2   8  -6   20.12   11.67   1-0.07411 0.03930-0.12008 0.75482-0.99315 0.69870
  -2   8  -5  191.99   12.72   1-0.04086 0.01801-0.05272 0.69387-0.98639 0.75419
  -2   8  -4  715.67   15.10   1 0.00193-0.01212 0.03187 0.62130-0.97150 0.80306
  -2   8  -3  881.47   13.93   1 0.04426-0.04279 0.11610 0.54577-0.94915 0.84274
  -2   8  -2  432.81    9.75   1 0.09046-0.07610 0.20764 0.46482-0.91679 0.87416
  -2   8  -1  927.81   14.19   1 0.13528-0.10856 0.29723 0.38509-0.87577 0.89601
  -2   8   0  834.19   13.71   1 0.18395-0.14653 0.39247 0.30122-0.82182 0.90816
  -2   8   1  296.36   13.24   1 0.22233-0.17206 0.46767 0.23337-0.77018 0.91422
  -2   8   2   18.39   11.60   1 0.26652-0.20425 0.55380 0.15959-0.70072 0.91299
  -2   8   3  194.31   12.93   1 0.30089-0.22723 0.62157 0.10067-0.63677 0.90886
  -2   8   4  650.03   14.61   1 0.33325-0.24736 0.68423 0.04759-0.56871 0.90250
  -2   8   5  457.93   13.81   1 0.36287-0.26486 0.74252-0.00013-0.49645 0.89512
  -2   8   6  350.19   15.88   1 0.39050-0.28149 0.79495-0.04199-0.42023 0.88551
  -2   8   7  482.32   16.75   1 0.40992-0.28807 0.83236-0.07003-0.35658 0.88027
  -2   8   8  369.72   14.32   1 0.42905-0.29496 0.87006-0.09861-0.28384 0.87409
  -2   9  -9   94.82   13.06   1-0.10360 0.06237-0.17892 0.87682-0.99494 0.52637
  -2   9  -8  147.92   15.06   1-0.08254 0.05168-0.13685 0.84086-0.99402 0.58554
  -2   9  -7   99.42   10.89   1-0.05294 0.03479-0.07754 0.79467-0.98957 0.64590
  -2   9  -6    9.37   14.33   1-0.02408 0.01790-0.01932 0.74458-0.98140 0.70059
  -2   9  -5    5.24   11.62   1 0.01060-0.00399 0.04887 0.68691-0.96750 0.75021
  -2   9  -4   -9.27    8.39   1 0.04836-0.02999 0.12446 0.62266-0.94676 0.79374
  -2   9  -3   38.15   11.99   1 0.08609-0.05649 0.19920 0.55700-0.92017 0.82941
  -2   9  -2  433.68   13.73   1 0.12697-0.08498 0.28100 0.48652-0.88380 0.85934
  -2   9  -1  482.60   11.16   1 0.16404-0.11051 0.35296 0.42253-0.84545 0.87920
  -2   9   0   94.27    8.81   1 0.20368-0.13793 0.43098 0.35453-0.79657 0.89479
  -2   9   1  115.50    8.94   1 0.24112-0.16299 0.50396 0.29211-0.74227 0.90357
  -2   9   2  184.74    9.56   1 0.27676-0.18577 0.57402 0.23257-0.68215 0.90820
  -2   9   3   83.25   14.84   1 0.30725-0.20433 0.63456 0.18110-0.62340 0.90966
  -2   9   4   24.93   14.40   1 0.33969-0.22619 0.69649 0.12993-0.55446 0.90676
  -2   9   5    5.62   10.43   1 0.36577-0.24017 0.74826 0.08846-0.48901 0.90446
  -2   9   6  110.63   17.96   1 0.39050-0.25371 0.79495 0.05157-0.42023 0.89981
  -2  10  -6  228.69   18.56   1 0.02749-0.00484 0.08266 0.73865-0.95870 0.69586
  -2  10  -5   79.74   10.80   1 0.05656-0.02191 0.14107 0.68858-0.94136 0.73925
  -2  10  -4   20.88   10.36   1 0.09046-0.04371 0.20764 0.63275-0.91679 0.77896
  -2  10  -3   74.87   10.66   1 0.12296-0.06443 0.27314 0.57673-0.88773 0.81263
  -2  10  -2   -6.23   14.56   1 0.15995-0.08903 0.34506 0.51638-0.84994 0.84004
  -2  10  -1  116.44   14.89   1 0.19196-0.10853 0.40808 0.46117-0.81198 0.86164
  -2  10   0  323.48   12.07   1 0.22621-0.13077 0.47478 0.40500-0.76474 0.87797
  -2  10   1  420.56   16.63   1 0.25907-0.15227 0.53951 0.35078-0.71258 0.88966
  -2  10   2  467.26   14.57   1 0.29077-0.17086 0.60144 0.29886-0.65642 0.89776
  -1  -9  -3    9.90   17.82   1-0.14961-0.23655-0.26973-0.63033-0.99027 0.65088
  -1  -9  -2   17.18   14.90   1-0.17331-0.20094-0.31810-0.57231-0.98409 0.70572
  -1  -9  -1  514.95   12.96   1-0.20068-0.16054-0.37377-0.50800-0.97321 0.76046
  -1  -9   0  437.92   16.41   1-0.22724-0.12294-0.42768-0.44279-0.95875 0.80823
  -1  -8  -6  419.40   18.82   1-0.04903-0.34526-0.06922-0.76845-0.98861 0.47521
  -1  -8  -5  208.94   15.14   1-0.06575-0.31478-0.10326-0.72152-0.99196 0.54033
  -1  -8  -4   13.21   14.50   1-0.09096-0.27993-0.15354-0.66485-0.99462 0.60812
  -1  -8  -3  171.74   14.06   1-0.11656-0.24232-0.20386-0.60481-0.99459 0.67067
  -1  -8  -2   -7.80    8.30   1-0.14532-0.20275-0.26156-0.53815-0.99105 0.73157
  -1  -8  -1  317.34   13.26   1-0.17331-0.16022-0.31810-0.46934-0.98409 0.78516
  -1  -8   0  183.70   12.38   1-0.20460-0.11690-0.38165-0.39549-0.97142 0.83524
  -1  -7  -8   14.22   17.80   1 0.02749-0.41732 0.08266-0.84669-0.95870 0.33216
  -1  -7  -7  107.17   14.83   1 0.01060-0.39121 0.04887-0.80639-0.96750 0.40622
  -1  -7  -6  529.99   16.58   1-0.00680-0.36112 0.01459-0.76167-0.97517 0.47724
  -1  -7  -5  498.42   13.53   1-0.02408-0.32922-0.01932-0.71249-0.98140 0.54417
  -1  -7  -4  320.21   13.06   1-0.04903-0.29244-0.06922-0.65312-0.98861 0.61504
  -1  -7  -3 1503.03   14.77   1-0.07831-0.24993-0.12844-0.58593-0.99364 0.68471
  -1  -7  -2  235.93   11.80   1-0.10787-0.20949-0.18719-0.51522-0.99490 0.74539
  -1  -7  -1   11.34    6.77   1-0.14532-0.16155-0.26156-0.43334-0.99105 0.80687
  -1  -7   0   59.62    9.69   1-0.18145-0.11210-0.33436-0.34954-0.98138 0.85862
  -1  -7   1  278.22   10.77   1-0.21976-0.06198-0.41245-0.26140-0.96319 0.90429
  -1  -6  -9  183.91   15.94   1 0.08609-0.46046 0.19920-0.88075-0.92017 0.24749
  -1  -6  -8    5.52   14.29   1 0.07761-0.43839 0.18276-0.85045-0.92666 0.31587
  -1  -6  -7   44.88   11.86   1 0.06079-0.41127 0.14944-0.81066-0.93866 0.39149
  -1  -6  -6  438.37   13.42   1 0.04426-0.38223 0.11610-0.76500-0.94915 0.46407
  -1  -6  -5   96.45   11.91   1 0.01907-0.34601 0.06574-0.70843-0.96319 0.54188
  -1  -6  -4 1267.97   14.72   1-0.00680-0.30709 0.01459-0.64551-0.97517 0.61696
  -1  -6  -3 1928.85   16.84   1-0.04086-0.26235-0.05272-0.57001-0.98639 0.69190
  -1  -6  -2  696.89   12.92   1-0.07411-0.21452-0.12008-0.48985-0.99315 0.76138
  -1  -6  -1  858.57   13.39   1-0.11656-0.16162-0.20386-0.39760-0.99459 0.82568
  -1  -6   0  291.33   11.26   1-0.15759-0.10703-0.28582-0.30367-0.98846 0.88018
  -1  -6   1  139.91   10.58   1-0.20460-0.04869-0.38165-0.19924-0.97142 0.92726
  -1  -5 -11  222.66   13.23   1 0.14785-0.51869 0.32151-0.92992-0.86301 0.07887
  -1  -5 -10  251.08   15.60   1 0.14372-0.50218 0.31356-0.91188-0.86737 0.14626
  -1  -5  -9  228.70   13.27   1 0.13528-0.48326 0.29723-0.88734-0.87577 0.21758
  -1  -5  -8  561.73   13.72   1 0.12697-0.46119 0.28100-0.85791-0.88380 0.28839
  -1  -5  -7   26.29   11.93   1 0.11089-0.43401 0.24895-0.81901-0.89917 0.36732
  -1  -5  -6    6.32    9.56   1 0.09439-0.40487 0.21557-0.77329-0.91356 0.44409
  -1  -5  -5  353.93   11.17   1 0.06926-0.36741 0.16627-0.71545-0.93287 0.52750
  -1  -5  -4  994.86   13.93   1 0.04426-0.32976 0.11610-0.65123-0.94915 0.60362
  -1  -5  -3 1054.67   12.47   1 0.00622-0.28014 0.04038-0.56786-0.96957 0.68870
  -1  -5  -2 1807.07   15.39   1-0.03661-0.22553-0.04456-0.47345-0.98513 0.76685
  -1  -5  -1 1656.94   15.72   1-0.08254-0.16570-0.13685-0.36953-0.99402 0.83914
  -1  -5   0  861.32   11.33   1-0.13737-0.09819-0.24518-0.25256-0.99255 0.90157
  -1  -5   1  300.47    8.07   1-0.19324-0.03174-0.35830-0.12890-0.97667 0.94885
  -1  -4 -12   28.80   17.53   1 0.19984-0.55297 0.42337-0.94574-0.80182-0.03091
  -1  -4 -11  105.25   14.72   1 0.19984-0.54020 0.42337-0.93573-0.80182 0.03261
  -1  -4 -10  449.63   10.70   1 0.19600-0.52622 0.41573-0.92018-0.80701 0.10050
  -1  -4  -9  643.52   13.74   1 0.19196-0.50820 0.40808-0.90055-0.81198 0.16860
  -1  -4  -8  954.18   13.49   1 0.18395-0.48747 0.39247-0.87418-0.82182 0.24084
  -1  -4  -7  145.86   10.23   1 0.16834-0.46257 0.36125-0.83675-0.84080 0.32334
  -1  -4  -6 1489.20   15.52   1 0.15186-0.43268 0.32933-0.79297-0.85873 0.40382
  -1  -4  -5  498.81   12.30   1 0.12697-0.39664 0.28100-0.73560-0.88380 0.49167
  -1  -4  -4   74.57    8.37   1 0.09439-0.35277 0.21557-0.66115-0.91356 0.58638
  -1  -4  -3   82.21    6.27   1 0.05656-0.30222 0.14107-0.57527-0.94136 0.67604
  -1  -4  -2  694.15   12.22   1 0.01060-0.24337 0.04887-0.47209-0.96750 0.76335
  -1  -4  -1  711.76   12.57   1-0.04903-0.17169-0.06922-0.34525-0.98861 0.84854
  -1  -4   0 2788.70   21.02   1-0.11656-0.09353-0.20386-0.20065-0.99459 0.91896
  -1  -4   1 6088.09   29.52   1-0.18145-0.01521-0.33436-0.05928-0.98138 0.96548
  -1  -3 -12   16.15   14.24   1 0.24467-0.57270 0.51111-0.94678-0.73634-0.08195
  -1  -3 -11   -0.78    8.41   1 0.24822-0.56293 0.51823-0.94044-0.73035-0.02473
  -1  -3 -10   46.06    8.44   1 0.24822-0.54942 0.51823-0.93030-0.73035 0.03805
  -1  -3  -9  639.09   12.20   1 0.24467-0.53517 0.51111-0.91379-0.73634 0.10720
  -1  -3  -8  250.26   10.87   1 0.23744-0.51666 0.49667-0.89079-0.74775 0.18175
  -1  -3  -7   36.64    9.91   1 0.22999-0.49517 0.48208-0.86271-0.75900 0.25529
  -1  -3  -6 3542.91   21.60   1 0.21477-0.46711 0.45304-0.82334-0.78111 0.34063
  -1  -3  -5  794.50   12.51   1 0.19196-0.43361 0.40808-0.76895-0.81198 0.43464
  -1  -3  -4  845.17   12.91   1 0.15995-0.38949 0.34506-0.69668-0.84994 0.53616
  -1  -3  -3   38.98    8.63   1 0.11898-0.33549 0.26521-0.60567-0.89159 0.64027
  -1  -3  -2  356.43   11.23   1 0.06079-0.26591 0.14944-0.48112-0.93866 0.75157
  -1  -3  -1 1637.36   17.95   1-0.00680-0.18584 0.01459-0.33500-0.97517 0.84918
  -1  -3   0  882.68   14.65   1-0.09096-0.08964-0.15354-0.15693-0.99462 0.93191
  -1  -3   1 1572.03   18.11   1-0.18145 0.01320-0.33436 0.03409-0.98138 0.98131
  -1  -2 -13  120.85   15.29   1 0.28722-0.59841 0.59478-0.94515-0.66267-0.20381
  -1  -2 -12  134.13   13.53   1 0.29424-0.59207 0.60825-0.94627-0.65001-0.15304
  -1  -2 -11   34.01    8.60   1 0.29771-0.58406 0.61502-0.94416-0.64356-0.09628
  -1  -2 -10   31.78    9.41   1 0.30089-0.57393 0.62157-0.93918-0.63677-0.04025
  -1  -2  -9  265.61   10.74   1 0.30089-0.56219 0.62157-0.92961-0.63677 0.02211
  -1  -2  -8   49.56    7.31   1 0.29771-0.54761 0.61502-0.91406-0.64356 0.09249
  -1  -2  -7  549.31   12.49   1 0.29424-0.53020 0.60825-0.89418-0.65001 0.16153
  -1  -2  -6 1918.39   16.97   1 0.28022-0.50750 0.58107-0.86003-0.67554 0.25008
  -1  -2  -5  773.62   12.86   1 0.26652-0.47827 0.55380-0.81992-0.70072 0.33789
  -1  -2  -4  875.96   14.06   1 0.23744-0.43849 0.49667-0.75465-0.74775 0.44783
  -1  -2  -3  561.20   12.67   1 0.19984-0.38827 0.42337-0.66882-0.80182 0.56378
  -1  -2  -2 3253.49   25.58   1 0.13528-0.31231 0.29723-0.53444-0.87577 0.70108
  -1  -2  -1 3651.43   28.74   1 0.04426-0.20962 0.11610-0.34341-0.94915 0.83871
  -1  -2   0   17.59    7.71   1-0.06991-0.08103-0.11170-0.10369-0.99259 0.94561
  -1  -2   1 1562.22   21.34   1-0.19696 0.05631-0.36605 0.15884-0.97498 0.98987
  -1  -1 -14   54.20   17.96   1 0.32054-0.61635 0.65983-0.92895-0.59653-0.31891
  -1  -1 -13   79.86   14.93   1 0.33325-0.61228 0.68423-0.93541-0.56871-0.28105
  -1  -1 -12  107.05   12.29   1 0.33969-0.60816 0.69649-0.94029-0.55446-0.23391
  -1  -1 -11  242.81   12.62   1 0.34578-0.60322 0.70835-0.94275-0.54006-0.18532
  -1  -1 -10   46.17    9.56   1 0.35156-0.59574 0.71998-0.94333-0.52569-0.13646
  -1  -1  -9   36.23    7.24   1 0.35444-0.58704 0.72570-0.94073-0.51857-0.08149
  -1  -1  -8  819.95   13.54   1 0.35721-0.57749 0.73123-0.93472-0.51123-0.02551
  -1  -1  -7  446.27   10.66   1 0.35721-0.56499 0.73123-0.92417-0.51123 0.03783
  -1  -1  -6  255.39    9.93   1 0.35156-0.54920 0.71998-0.90537-0.52569 0.11440
  -1  -1  -5 2225.50   19.70   1 0.34578-0.52953 0.70835-0.88064-0.54006 0.19211
  -1  -1  -4 3889.98   26.87   1 0.32690-0.50000 0.67201-0.83618-0.58278 0.29740
  -1  -1  -3 3986.02   28.45   1 0.29771-0.45785 0.61502-0.76846-0.64356 0.42040
  -1  -1  -2  446.44   15.42   1 0.23744-0.38567 0.49667-0.64068-0.74775 0.58893
  -1  -1  -1 3442.03   33.18   1 0.13097-0.26804 0.28884-0.42242-0.87980 0.78282
  -1  -1   0 4568.87   41.91   1-0.04903-0.07489-0.06922-0.05378-0.98861 0.95511
  -1   0 -14   30.10   10.84   1 0.35997-0.62497 0.73672-0.90915-0.50386-0.39526
  -1   0 -13   66.55   10.40   1 0.37122-0.62273 0.75865-0.91799-0.47433-0.36124
  -1   0 -12   69.08   11.97   1 0.37955-0.62057 0.77481-0.92613-0.45175-0.32185
  -1   0 -11  302.09   11.03   1 0.39050-0.61697 0.79495-0.93217-0.42023-0.28884
  -1   0 -10   99.24    9.95   1 0.39578-0.61411 0.80451-0.93719-0.40435-0.24409
  -1   0  -9  398.49   11.79   1 0.40541-0.60794 0.82322-0.94082-0.37255-0.21108
  -1   0  -8  140.15    8.83   1 0.40992-0.60182 0.83236-0.94257-0.35658-0.16495
  -1   0  -7  282.65    9.94   1 0.41407-0.59441 0.84124-0.94225-0.34069-0.11840
  -1   0  -6  307.51   10.56   1 0.41833-0.58659 0.84960-0.93940-0.32459-0.07166
  -1   0  -5   83.86    7.15   1 0.42044-0.57647 0.85361-0.93325-0.31652-0.01734
  -1   0  -4  202.94   11.15   1 0.41833-0.56216 0.84960-0.92036-0.32459 0.05440
  -1   0  -3   56.47   11.41   1 0.41407-0.54517 0.84124-0.89989-0.34069 0.13299
  -1   0  -2 3173.23   34.40   1 0.39332-0.51354 0.79969-0.84878-0.41230 0.26686
  -1   0  -1 2260.52   37.66   1 0.32054-0.42787 0.65983-0.69887-0.59653 0.51438
  -1   0   0  452.46   25.16   1-0.04903-0.04829-0.06922 0.03991-0.98861 0.97010
  -1   0   2 2715.22   36.07   1 0.47417-0.54579 0.94308-0.95209 0.44096-0.33105
  -1   0   3    3.70   18.01   1 0.48479-0.54474 0.96515-0.96397 0.34536-0.17471
  -1   0   4  738.90   22.84   1 0.48714-0.53381 0.97029-0.96009 0.31327-0.07953
  -1   0   5 1464.88   22.09   1 0.48797-0.52183 0.97235-0.94983 0.29703-0.00002
  -1   0   6 2370.06   20.72   1 0.48763-0.50994 0.97144-0.93979 0.30525 0.05524
  -1   0   7  779.97   15.16   1 0.48714-0.49707 0.97029-0.92717 0.31327 0.10903
  -1   0   8 1647.65   17.38   1 0.48603-0.48301 0.96784-0.91462 0.32932 0.15583
  -1   0   9 1282.62   14.51   1 0.48417-0.46993 0.96371-0.90220 0.35334 0.19562
  -1   0  10   65.43   12.01   1 0.48195-0.45693 0.95925-0.88800 0.37662 0.23474
  -1   0  11   -7.93    7.49   1 0.47927-0.44192 0.95356-0.87299 0.39983 0.27379
  -1   0  12  -26.19   12.63   1 0.47637-0.42675 0.94761-0.85508 0.42315 0.31359
  -1   0  13   12.49    8.90   1 0.47281-0.40923 0.94043-0.83717 0.45084 0.34887
  -1   1 -14   45.30   14.76   1 0.39578-0.63025 0.80451-0.87877-0.40435-0.47847
  -1   1 -13   49.62   12.19   1 0.40541-0.62982 0.82322-0.89014-0.37255-0.44916
  -1   1 -12  527.18   14.24   1 0.41407-0.62826 0.84124-0.90073-0.34069-0.41892
  -1   1 -11   79.62    6.99   1 0.42481-0.62446 0.86186-0.90929-0.30041-0.39568
  -1   1 -10  109.86   10.06   1 0.43468-0.62148 0.88086-0.91621-0.25904-0.37226
  -1   1  -9  724.53   13.30   1 0.44279-0.61955 0.89526-0.92284-0.22559-0.34433
  -1   1  -8  112.79    6.72   1 0.45115-0.61564 0.91153-0.92853-0.18362-0.32302
  -1   1  -7  817.78   13.18   1 0.45908-0.61127 0.92629-0.93341-0.14209-0.30224
  -1   1  -6  322.07   10.84   1 0.46746-0.60621 0.94172-0.93705-0.09115-0.28911
  -1   1  -5   17.53    8.93   1 0.47455-0.60204 0.95435-0.93962-0.03981-0.27801
  -1   1  -4  280.41   12.09   1 0.48159-0.59596 0.96687-0.94122 0.02822-0.28336
  -1   1  -3  542.49   16.44   1 0.48715-0.59024 0.97654-0.94058 0.11360-0.30557
  -1   1  -2   59.27   10.93   1 0.48951-0.58093 0.97752-0.93272 0.23940-0.36949
  -1   1   1 2713.17   41.73   1 0.37955-0.43517 0.77481-0.69853-0.45175 0.51238
  -1   1   2 5303.60   44.75   1 0.44279-0.48556 0.89526-0.80874-0.22559 0.34930
  -1   1   3 1432.86   22.30   1 0.46482-0.49497 0.93679-0.84082-0.10815 0.29469
  -1   1   4 2231.99   22.76   1 0.47648-0.49582 0.95798-0.85420-0.02276 0.27197
  -1   1   5  575.22   13.27   1 0.48159-0.48726 0.96687-0.85067 0.02822 0.28312
  -1   1   6  561.67   12.32   1 0.48537-0.47886 0.97347-0.84696 0.07950 0.29482
  -1   1   7  951.54   13.58   1 0.48792-0.47009 0.97759-0.84240 0.13063 0.30808
  -1   1   8  980.05   11.93   1 0.48926-0.45866 0.97903-0.83431 0.17278 0.32819
  -1   1   9 1338.83   15.87   1 0.48949-0.44822 0.97868-0.82379 0.21447 0.35035
  -1   1  10 2674.90   19.68   1 0.48920-0.43415 0.97698-0.81048 0.24762 0.37835
  -1   1  11 1786.79   15.04   1 0.48831-0.42398 0.97321-0.79887 0.28879 0.40055
  -1   1  12  168.08    9.70   1 0.48665-0.40812 0.96907-0.78257 0.32126 0.43035
  -1   1  13   35.68   11.99   1 0.48344-0.39411 0.96232-0.76899 0.36108 0.45426
  -1   1  14   39.55   14.98   1 0.48023-0.37765 0.95560-0.74973 0.39214 0.48450
  -1   2 -14   14.43   14.81   1 0.42263-0.62927 0.85777-0.84017-0.30848-0.55966
  -1   2 -13   26.22    8.68   1 0.43281-0.62879 0.87722-0.85163-0.26739-0.53904
  -1   2 -12  630.34   14.39   1 0.44279-0.62903 0.89526-0.86122-0.22559-0.51945
  -1   2 -11    8.32    9.31   1 0.45290-0.62550 0.91471-0.86977-0.17549-0.50576
  -1   2 -10  337.39   11.44   1 0.46198-0.62275 0.93154-0.87650-0.12518-0.49318
  -1   2  -9  995.01   12.43   1 0.47113-0.61779 0.94821-0.87995-0.06511-0.48933
  -1   2  -8  256.03    9.73   1 0.47819-0.61287 0.96111-0.88309-0.00567-0.48624
  -1   2  -7   -8.84    8.24   1 0.48422-0.60680 0.97156-0.88359 0.06245-0.49091
  -1   2  -6   67.61    6.74   1 0.48829-0.59940 0.97797-0.88044 0.13908-0.50561
  -1   2  -5   71.74   11.48   1 0.48943-0.58873 0.97804-0.87130 0.23103-0.53492
  -1   2  -4   28.15   11.89   1 0.48417-0.56987 0.96371-0.84590 0.35334-0.59290
  -1   2  -3  489.32   13.08   1-0.39780 0.32376-0.77519 0.90460-0.74043 0.56226
  -1   2  -1 2868.08   34.09   1-0.17331 0.12315-0.31810 0.46827-0.98409 0.93278
  -1   2   0   58.50   13.84   1 0.04426-0.08244 0.11610 0.04230-0.94915 0.96150
  -1   2   1 1084.43   20.32   1 0.22621-0.25208 0.47478-0.30498-0.76474 0.83993
  -1   2   2    3.43   11.54   1 0.33325-0.34744 0.68423-0.50505-0.56871 0.70522
  -1   2   3 4752.01   32.06   1 0.39578-0.39730 0.80451-0.61465-0.40435 0.60593
  -1   2   4  788.02   14.76   1 0.43094-0.42126 0.87367-0.67576-0.27562 0.54055
  -1   2   5    2.93    6.40   1 0.45115-0.42838 0.91153-0.70226-0.18362 0.51041
  -1   2   6  132.02    9.55   1 0.46482-0.42911 0.93679-0.71644-0.10815 0.49664
  -1   2   7  198.64    7.57   1 0.47547-0.42980 0.95626-0.72881-0.03145 0.48416
  -1   2   8 1885.43   17.45   1 0.48159-0.42331 0.96687-0.72733 0.02822 0.48781
  -1   2   9  793.25   13.60   1 0.48537-0.41428 0.97347-0.72248 0.07950 0.49730
  -1   2  10  298.90    8.80   1 0.48829-0.40648 0.97797-0.71995 0.13908 0.50346
  -1   2  11  235.95   12.98   1 0.48935-0.39351 0.97913-0.70837 0.18132 0.52175
  -1   2  12  529.03   13.76   1 0.48943-0.38195 0.97804-0.69813 0.23103 0.53715
  -1   2  13  107.42   10.95   1 0.48849-0.36886 0.97491-0.68492 0.27228 0.55685
  -1   2  14  137.71   15.25   1 0.48714-0.35519 0.97029-0.66932 0.31327 0.57732
  -1   3 -13  193.23   14.28   1 0.45613-0.62118 0.92081-0.79831-0.15893-0.62990
  -1   3 -12  356.32   13.36   1 0.46482-0.61950 0.93679-0.80668-0.10815-0.61946
  -1   3 -11   -1.10    6.68   1 0.47362-0.61490 0.95236-0.81074-0.04817-0.61676
  -1   3 -10  196.39   10.61   1 0.47996-0.61088 0.96408-0.81381 0.01120-0.61439
  -1   3  -9   12.35    9.93   1 0.48537-0.60529 0.97347-0.81246 0.07950-0.62007
  -1   3  -8  286.72    9.10   1 0.48880-0.59689 0.97866-0.80773 0.15577-0.63281
  -1   3  -7  435.15    9.68   1 0.48951-0.58454 0.97752-0.79717 0.23940-0.65418
  -1   3  -2   12.59    6.96   1-0.19324 0.15913-0.35830 0.59044-0.97667 0.87692
  -1   3  -1   -1.07    9.97   1-0.07411 0.05276-0.12008 0.36274-0.99315 0.95568
  -1   3   0   36.93   10.38   1 0.06079-0.07053 0.14944 0.10317-0.93866 0.96519
  -1   3   1  198.61    9.36   1 0.17998-0.17754 0.38449-0.12144-0.82669 0.91583
  -1   3   2   43.23    9.74   1 0.27345-0.25897 0.56741-0.29481-0.68840 0.84091
  -1   3   3 3361.88   24.83   1 0.33969-0.31289 0.69649-0.41306-0.55446 0.77063
  -1   3   4  903.22   14.36   1 0.38501-0.34617 0.78507-0.49220-0.43610 0.71478
  -1   3   5  296.85    8.54   1 0.41622-0.36573 0.84554-0.54227-0.33263 0.67378
  -1   3   6  233.09    9.82   1 0.43879-0.37585 0.88815-0.57442-0.24237 0.64610
  -1   3   7  596.17   13.05   1 0.45613-0.38104 0.92081-0.59779-0.15893 0.62714
  -1   3   8  940.59   14.19   1 0.46746-0.37970 0.94172-0.60775-0.09115 0.62039
  -1   3   9    2.04    9.87   1 0.47648-0.37751 0.95798-0.61557-0.02276 0.61544
  -1   3  10  583.09   12.23   1 0.48291-0.37388 0.96937-0.61883 0.04538 0.61355
  -1   3  11  896.38   15.11   1 0.48636-0.36368 0.97515-0.61168 0.09655 0.62358
  -1   3  12  423.34   13.72   1 0.48855-0.35248 0.97835-0.60399 0.14743 0.63396
  -1   3  13  307.80   16.34   1 0.48953-0.34215 0.97902-0.59495 0.19807 0.64533
  -1   4  -3  285.30    9.02   1-0.18546 0.16782-0.34236 0.65873-0.97988 0.83199
  -1   4  -2  438.81   12.38   1-0.10787 0.10241-0.18719 0.51265-0.99490 0.90858
  -1   4  -1    7.09    8.98   1-0.01541 0.02225-0.00247 0.33757-0.97846 0.95566
  -1   4   0  325.39    9.59   1 0.08172-0.06312 0.19076 0.15636-0.92348 0.96439
  -1   4   1   53.18    6.96   1 0.17264-0.14123 0.36951-0.01359-0.83609 0.94159
  -1   4   2  756.71   13.61   1 0.24467-0.20118 0.51111-0.14407-0.73634 0.90320
  -1   4   3 1054.68   14.69   1 0.30725-0.25254 0.63456-0.25786-0.62340 0.85562
  -1   4   4  427.03   11.10   1 0.35156-0.28377 0.71998-0.33276-0.52569 0.81776
  -1   4   5 2019.65   17.41   1 0.39050-0.31212 0.79495-0.39857-0.42023 0.77852
  -1   4   6 1922.82   16.02   1 0.41622-0.32454 0.84554-0.43929-0.33263 0.75284
  -1   4   7   78.95    7.76   1 0.43654-0.33355 0.88445-0.46709-0.25068 0.73326
  -1   4   8    4.42    9.87   1 0.45290-0.33735 0.91471-0.48785-0.17549 0.72025
  -1   4   9   20.93    9.66   1 0.46482-0.33726 0.93679-0.49886-0.10815 0.71426
  -1   4  10   28.90   11.74   1 0.47455-0.33442 0.95435-0.50763-0.03981 0.71056
  -1   4  11  190.16   12.90   1 0.48159-0.33235 0.96687-0.51148 0.02822 0.70846
  -1   4  12  119.39   15.01   1 0.48537-0.32178 0.97347-0.50589 0.07950 0.71588
  -1   4  13  427.80   14.54   1 0.48829-0.31238 0.97797-0.50147 0.13908 0.72195
  -1   5  -5   -3.08    5.83   1-0.21605 0.20342-0.40492 0.79664-0.96532 0.70691
  -1   5  -4  596.56   10.43   1-0.16918 0.16864-0.30984 0.71033-0.98531 0.78936
  -1   5  -3   38.83    8.42   1-0.10787 0.11935-0.18719 0.59837-0.99490 0.86380
  -1   5  -2   16.52    8.27   1-0.04086 0.06373-0.05272 0.47337-0.98639 0.91816
  -1   5  -1    1.32    5.95   1 0.03183 0.00296 0.09120 0.33838-0.95636 0.95055
  -1   5   0   26.82    8.59   1 0.10256-0.05544 0.23206 0.20726-0.90662 0.96108
  -1   5   1  242.76   10.14   1 0.17631-0.11623 0.37701 0.07397-0.83142 0.95237
  -1   5   2  462.38   11.23   1 0.23744-0.16605 0.49667-0.03573-0.74775 0.93109
  -1   5   3  586.46    9.99   1 0.29077-0.20661 0.60144-0.13107-0.65642 0.90359
  -1   5   4  103.31   10.67   1 0.33325-0.23737 0.68423-0.20372-0.56871 0.87673
  -1   5   5   25.02   10.24   1 0.36850-0.26103 0.75348-0.26281-0.48168 0.85170
  -1   5   6   27.90   10.05   1 0.40057-0.28145 0.81397-0.31500-0.38852 0.82547
  -1   5   7  361.41   11.47   1 0.42263-0.29135 0.85777-0.34812-0.30848 0.80855
  -1   5   8  536.64    9.70   1 0.44103-0.29787 0.89178-0.37220-0.23404 0.79576
  -1   5   9  216.66    9.46   1 0.45464-0.29753 0.91782-0.38643-0.16736 0.78980
  -1   5  10   11.32    8.45   1 0.46625-0.29826 0.93928-0.39867-0.09961 0.78416
  -1   5  11    2.24   10.36   1 0.47547-0.29642 0.95626-0.40772-0.03145 0.78120
  -1   5  12   13.82   17.65   1 0.48159-0.29057 0.96687-0.40632 0.02822 0.78326
  -1   6  -7    6.89    9.73   1-0.21976 0.21142-0.41245 0.87739-0.96319 0.59294
  -1   6  -6   49.00   10.29   1-0.18935 0.19221-0.35035 0.82377-0.97831 0.67033
  -1   6  -5  406.10   12.05   1-0.14961 0.16535-0.26973 0.75378-0.99027 0.74588
  -1   6  -4  999.37   12.65   1-0.10360 0.13148-0.17892 0.67272-0.99494 0.81278
  -1   6  -3  177.26   11.11   1-0.04903 0.08866-0.06922 0.57358-0.98861 0.87169
  -1   6  -2  369.71   12.16   1 0.01060 0.04161 0.04887 0.46650-0.96750 0.91518
  -1   6  -1   17.67    9.40   1 0.06926-0.00646 0.16627 0.35771-0.93287 0.94193
  -1   6   0  246.71   11.56   1 0.12697-0.05117 0.28100 0.25244-0.88380 0.95503
  -1   6   1   40.03   10.57   1 0.18395-0.09586 0.39247 0.15080-0.82182 0.95507
  -1   6   2   22.14   10.19   1 0.23744-0.13759 0.49667 0.05777-0.74775 0.94520
  -1   6   3  305.17    9.01   1 0.28367-0.17117 0.58808-0.02360-0.66887 0.93013
  -1   6   4    6.56    6.96   1 0.32377-0.19884 0.66608-0.09235-0.58970 0.91323
  -1   6   5  641.37   12.67   1 0.35721-0.22032 0.73123-0.14732-0.51123 0.89619
  -1   6   6  339.84    8.86   1 0.38768-0.23975 0.79016-0.19658-0.42812 0.87835
  -1   6   7  266.34   12.86   1 0.40992-0.24869 0.83236-0.22764-0.35658 0.86654
  -1   6   8  244.77   12.70   1 0.43094-0.25882 0.87367-0.25916-0.27562 0.85333
  -1   6   9  280.77   13.37   1 0.44623-0.26093 0.90179-0.27700-0.20907 0.84646
  -1   6  10   87.00   15.16   1 0.45908-0.26149 0.92629-0.29173-0.14209 0.84172
  -1   6  11  171.37   18.55   1 0.46990-0.26138 0.94618-0.30256-0.07390 0.83823
  -1   7 -10  486.71   14.39   1-0.22724 0.21180-0.42768 0.95530-0.95875 0.41366
  -1   7 -10  436.29   14.10   1 0.48195-0.49979 0.95925-0.43492 0.37662-0.92093
  -1   7  -9   69.33    9.14   1-0.20852 0.20431-0.38950 0.92784-0.96956 0.48872
  -1   7  -8   20.99    8.19   1-0.18546 0.19371-0.34236 0.89176-0.97988 0.56253
  -1   7  -7   28.17   11.02   1-0.15759 0.17688-0.28582 0.84576-0.98846 0.63389
  -1   7  -6   14.17    9.49   1-0.12509 0.15864-0.22055 0.79050-0.99400 0.70313
  -1   7  -5  482.32   11.97   1-0.09096 0.13481-0.15354 0.72890-0.99462 0.76332
  -1   7  -4  516.04   12.43   1-0.04903 0.10473-0.06922 0.65431-0.98861 0.82019
  -1   7  -3  453.58   12.28   1 0.00193 0.06683 0.03187 0.56667-0.97150 0.86983
  -1   7  -2  288.95   11.56   1 0.05246 0.02823 0.13277 0.47613-0.94409 0.90675
  -1   7  -1   85.91   10.50   1 0.10256-0.01001 0.23206 0.38660-0.90662 0.93168
  -1   7   0  906.95   13.96   1 0.15186-0.04757 0.32933 0.29878-0.85873 0.94596
  -1   7   1  206.83   10.86   1 0.19984-0.08389 0.42337 0.21400-0.80182 0.95137
  -1   7   2  105.11   10.09   1 0.24467-0.11588 0.51111 0.13684-0.73634 0.94963
  -1   7   3  368.50   11.56   1 0.28722-0.14603 0.59478 0.06332-0.66267 0.94214
  -1   7   4  163.36   10.29   1 0.32054-0.16773 0.65983 0.00740-0.59653 0.93381
  -1   7   5   -2.67    8.52   1 0.35444-0.19099 0.72570-0.04823-0.51857 0.92155
  -1   7   6    3.73   12.00   1 0.37955-0.20269 0.77481-0.08759-0.45175 0.91307
  -1   7   7   76.28   12.21   1 0.40541-0.21688 0.82322-0.12533-0.37255 0.90144
  -1   7   8  185.46   11.34   1 0.42481-0.22509 0.86186-0.15437-0.30041 0.89302
  -1   7   9   46.35   10.46   1 0.44103-0.22837 0.89178-0.17421-0.23404 0.88748
  -1   8 -11   49.03   17.83   1 0.48479-0.48778 0.96515-0.35693 0.34536-0.94099
  -1   8 -11   78.86   17.87   1-0.18935 0.18937-0.35035 0.96049-0.97831 0.38550
  -1   8 -10   78.15   14.76   1-0.17331 0.18474-0.31810 0.93793-0.98409 0.45441
  -1   8 -10   38.39   15.05   1 0.47637-0.46529 0.94761-0.32882 0.42315-0.95167
  -1   8  -9   83.76   14.75   1-0.14961 0.17460-0.26973 0.90600-0.99027 0.52586
  -1   8  -8   68.45    8.85   1-0.12920 0.16589-0.22882 0.87092-0.99359 0.58986
  -1   8  -7  147.49   12.71   1-0.09938 0.14817-0.17037 0.82462-0.99492 0.65579
  -1   8  -6   65.56    8.54   1-0.06991 0.13024-0.11170 0.77287-0.99259 0.71505
  -1   8  -5   47.25   12.00   1-0.03259 0.10529-0.03621 0.71005-0.98399 0.77307
  -1   8  -4   48.21   11.97   1 0.00193 0.08243 0.03187 0.64777-0.97150 0.81862
  -1   8  -3  260.27   13.05   1 0.04426 0.05274 0.11610 0.57436-0.94915 0.86081
  -1   8  -2  117.56   10.07   1 0.08609 0.02209 0.19920 0.50062-0.92017 0.89302
  -1   8  -1  144.35    7.60   1 0.13097-0.00969 0.28884 0.42262-0.87980 0.91855
  -1   8   0   11.22   11.86   1 0.17631-0.04378 0.37701 0.34497-0.83142 0.93454
  -1   8   1   12.40   11.72   1 0.21477-0.06992 0.45304 0.27728-0.78111 0.94385
  -1   8   2  157.83    9.25   1 0.25524-0.09876 0.53219 0.20918-0.71832 0.94713
  -1   8   3  220.69    9.76   1 0.29077-0.12092 0.60144 0.14995-0.65642 0.94656
  -1   8   4   39.06    8.26   1 0.32377-0.14276 0.66608 0.09527-0.58970 0.94301
  -1   8   5   -7.22    8.45   1 0.35444-0.16177 0.72570 0.04546-0.51857 0.93705
  -1   8   6  -15.38   14.52   1 0.37955-0.17553 0.77481 0.00601-0.45175 0.93142
  -1   8   7   -2.37   10.55   1 0.40289-0.18558 0.81861-0.02758-0.38066 0.92516
  -1   9  -9  123.53   18.22   1-0.09938 0.15221-0.17037 0.89364-0.99492 0.54260
  -1   9  -8  142.95   15.39   1-0.07411 0.13899-0.12008 0.85617-0.99315 0.60424
  -1   9  -7  397.24   16.33   1-0.04903 0.12620-0.06922 0.81358-0.98861 0.66314
  -1   9  -6  145.01   11.21   1-0.01959 0.10897-0.01077 0.76513-0.97994 0.71729
  -1   9  -5   54.58    8.83   1 0.01498 0.08641 0.05736 0.70850-0.96535 0.76810
  -1   9  -4   -4.22    8.49   1 0.04836 0.06434 0.12446 0.65025-0.94676 0.81058
  -1   9  -3    1.90   11.77   1 0.08609 0.03911 0.19920 0.58669-0.92017 0.84834
  -1   9  -2   14.28    8.57   1 0.12296 0.01401 0.27314 0.52162-0.88773 0.87968
  -1   9  -1  218.95   13.02   1 0.15995-0.01080 0.34506 0.45936-0.84994 0.90228
  -1   9   0  755.10   15.49   1 0.19984-0.03849 0.42337 0.39313-0.80182 0.92024
  -1   9   1  499.68   14.35   1 0.23744-0.06464 0.49667 0.33019-0.74775 0.93200
  -1   9   2  146.60   11.01   1 0.27013-0.08387 0.56076 0.27540-0.69461 0.93960
  -1   9   3   34.20   14.60   1 0.30089-0.10329 0.62157 0.22370-0.63677 0.94306
  -1   9   4   62.01   10.63   1 0.33001-0.11930 0.67791 0.17731-0.57582 0.94432
  -1   9   5   12.33   16.60   1 0.35721-0.13570 0.73123 0.13385-0.51123 0.94323
  -1  10  -5  145.79   18.47   1 0.06079 0.06972 0.14944 0.71252-0.93866 0.75746
  -1  10  -4   38.91   10.21   1 0.09046 0.05083 0.20764 0.66156-0.91679 0.79659
  -1  10  -3   12.47   14.46   1 0.11898 0.03390 0.26521 0.61049-0.89159 0.83039
  -1  10  -2   43.58   10.88   1 0.15587 0.00930 0.33714 0.55181-0.85438 0.86036
  -1  10  -1   76.62   10.73   1 0.18791-0.00968 0.40041 0.49767-0.81689 0.88396
  -1  10   0   -6.60   14.97   1 0.22233-0.03218 0.46767 0.44133-0.77018 0.90315
  -1  10   1   23.60   17.77   1 0.25173-0.04955 0.52523 0.39215-0.72436 0.91714
   0  -9  -4    4.02   16.31   1-0.11656-0.18758-0.20386-0.68005-0.99459 0.61145
   0  -9  -3   16.11   14.49   1-0.14135-0.15043-0.25338-0.62088-0.99184 0.67329
   0  -9  -2   33.15   14.43   1-0.16523-0.11378-0.30180-0.56032-0.98641 0.72769
   0  -9  -1   42.80   14.44   1-0.19696-0.07128-0.36605-0.48899-0.97498 0.78346
   0  -9   0  103.79   10.47   1-0.22347-0.03201-0.41996-0.42308-0.96100 0.82860
   0  -8  -7   76.53   18.02   1-0.01541-0.29674-0.00247-0.81895-0.97846 0.42067
   0  -8  -6  127.29   15.22   1-0.03259-0.26782-0.03621-0.77445-0.98399 0.48813
   0  -8  -5  476.29   12.72   1-0.05294-0.23437-0.07754-0.72226-0.98957 0.55920
   0  -8  -4  193.44   12.59   1-0.07411-0.19943-0.12008-0.66706-0.99315 0.62336
   0  -8  -3   29.21    8.30   1-0.10360-0.15966-0.17892-0.60060-0.99494 0.68925
   0  -8  -2  188.78   12.24   1-0.13329-0.11738-0.23701-0.53165-0.99311 0.74936
   0  -8  -1  109.66   12.24   1-0.16523-0.07308-0.30180-0.45640-0.98641 0.80489
   0  -8   0    0.03    8.29   1-0.20068-0.02628-0.37377-0.37541-0.97321 0.85552
   0  -8   1   55.98   11.82   1-0.23477 0.01977-0.44285-0.29564-0.95407 0.89713
   0  -7  -9  202.64   18.32   1 0.06079-0.36803 0.14944-0.89390-0.93866 0.26948
   0  -7  -8    7.32   10.33   1 0.04836-0.34456 0.12446-0.86063-0.94676 0.34010
   0  -7  -7  318.74   15.58   1 0.03599-0.31851 0.09947-0.82244-0.95396 0.40853
   0  -7  -6  304.48    9.92   1 0.01498-0.28695 0.05736-0.77398-0.96535 0.48424
   0  -7  -5  499.46   13.61   1-0.00680-0.25258 0.01459-0.71969-0.97517 0.55747
   0  -7  -4  277.75   12.74   1-0.03259-0.21378-0.03621-0.65806-0.98399 0.62776
   0  -7  -3  870.19   13.49   1-0.06575-0.16867-0.10326-0.58426-0.99196 0.70179
   0  -7  -2  508.08   12.00   1-0.09938-0.12361-0.17037-0.50606-0.99492 0.76663
   0  -7  -1  120.43    7.58   1-0.13737-0.07160-0.24518-0.42049-0.99255 0.82700
   0  -7   0    1.74    6.67   1-0.17744-0.02066-0.32634-0.32923-0.98279 0.87877
   0  -7   1   28.55    9.90   1-0.21976 0.03246-0.41245-0.23383-0.96319 0.92328
   0  -6 -10  140.74   15.04   1 0.11898-0.40991 0.26521-0.92697-0.89159 0.17366
   0  -6  -9  392.67   16.09   1 0.11089-0.39053 0.24895-0.90086-0.89917 0.24466
   0  -6  -8  230.17    9.29   1 0.09832-0.36621 0.22349-0.86774-0.91026 0.31943
   0  -6  -7  262.93   12.70   1 0.08609-0.34037 0.19920-0.82986-0.92017 0.39121
   0  -6  -6   82.40    8.80   1 0.06502-0.30864 0.15779-0.78043-0.93589 0.47121
   0  -6  -5  184.66   10.55   1 0.04426-0.27487 0.11610-0.72641-0.94915 0.54425
   0  -6  -4   31.00    7.07   1 0.01498-0.23327 0.05736-0.65828-0.96535 0.62370
   0  -6  -3  379.58   11.61   1-0.02408-0.18349-0.01932-0.57450-0.98140 0.70621
   0  -6  -2  934.28   11.98   1-0.06158-0.13115-0.09481-0.48758-0.99125 0.77799
   0  -6  -1  750.28   13.51   1-0.10787-0.07526-0.18719-0.38608-0.99490 0.84525
   0  -6   0  223.58   11.14   1-0.15759-0.01285-0.28582-0.27678-0.98846 0.90325
   0  -6   1  139.76   10.66   1-0.20460 0.04604-0.38165-0.17025-0.97142 0.94551
   0  -5 -11   43.49   14.58   1 0.17631-0.45042 0.37701-0.95371-0.83142 0.06528
   0  -5 -10  712.37   13.36   1 0.17264-0.43564 0.36951-0.93657-0.83609 0.13193
   0  -5  -9 1641.10   14.82   1 0.16404-0.41476 0.35296-0.91263-0.84545 0.20557
   0  -5  -8  876.59   14.88   1 0.15186-0.39163 0.32933-0.88157-0.85873 0.28216
   0  -5  -7  893.47   11.48   1 0.13958-0.36687 0.30559-0.84470-0.87167 0.35789
   0  -5  -6  352.45   11.41   1 0.11898-0.33463 0.26521-0.79613-0.89159 0.44119
   0  -5  -5  498.14   12.07   1 0.09439-0.29785 0.21557-0.73666-0.91356 0.52683
   0  -5  -4   23.00    7.35   1 0.06502-0.25561 0.15779-0.66745-0.93589 0.61094
   0  -5  -3  521.70   10.83   1 0.02749-0.20575 0.08266-0.58178-0.95870 0.69553
   0  -5  -2 1549.82   14.45   1-0.01959-0.14660-0.01077-0.47828-0.97994 0.78099
   0  -5  -1 1904.24   17.22   1-0.07411-0.07988-0.12008-0.35944-0.99315 0.85886
   0  -5   0 1575.66   16.06   1-0.13329-0.00862-0.23701-0.23184-0.99311 0.92099
   0  -5   1 1581.79   15.00   1-0.19324 0.06305-0.35830-0.10067-0.97667 0.96539
   0  -4 -12    3.97   10.60   1 0.22621-0.48535 0.47478-0.96969-0.76474-0.04984
   0  -4 -11    0.15   10.10   1 0.22621-0.47338 0.47478-0.96067-0.76474 0.01350
   0  -4 -10  178.14   12.46   1 0.22233-0.45926 0.46767-0.94656-0.77018 0.08138
   0  -4  -9  463.63   10.57   1 0.21844-0.44211 0.46053-0.92766-0.77556 0.15071
   0  -4  -8 2237.02   16.09   1 0.21110-0.42055 0.44552-0.90241-0.78660 0.22503
   0  -4  -7 1011.04   13.80   1 0.19984-0.39784 0.42337-0.86942-0.80182 0.30189
   0  -4  -6  578.02   12.52   1 0.18395-0.36938 0.39247-0.82638-0.82182 0.38497
   0  -4  -5 1097.56   13.43   1 0.15995-0.33325 0.34506-0.76906-0.84994 0.47641
   0  -4  -4  653.68   11.82   1 0.12697-0.28985 0.28100-0.69600-0.88380 0.57221
   0  -4  -3    4.50    8.21   1 0.08609-0.23546 0.19920-0.60432-0.92017 0.67147
   0  -4  -2  601.25   10.58   1 0.03183-0.16996 0.09120-0.48688-0.95636 0.77075
   0  -4  -1  951.19   14.07   1-0.03259-0.09363-0.03621-0.34873-0.98399 0.86090
   0  -4   0 1265.38   16.08   1-0.10787-0.00620-0.18719-0.18828-0.99490 0.93562
   0  -4   1  988.17   14.82   1-0.18935 0.08757-0.35035-0.01538-0.97831 0.98356
   0  -3 -13  228.02   11.53   1 0.27013-0.51320 0.56076-0.97335-0.69461-0.16781
   0  -3 -12  935.67   17.79   1 0.27345-0.50570 0.56741-0.97189-0.68840-0.11101
   0  -3 -11  432.94   10.51   1 0.27676-0.49623 0.57402-0.96737-0.68215-0.05439
   0  -3 -10    4.22    8.53   1 0.27676-0.48541 0.57402-0.95836-0.68215 0.00862
   0  -3  -9   -4.52    6.59   1 0.27676-0.47086 0.57402-0.94613-0.68215 0.07123
   0  -3  -8  361.55   11.43   1 0.27345-0.45480 0.56741-0.92779-0.68840 0.14030
   0  -3  -7  527.89   10.10   1 0.26290-0.43333 0.54679-0.89977-0.70679 0.22211
   0  -3  -6 2773.31   19.56   1 0.25173-0.40885 0.52523-0.86548-0.72436 0.30127
   0  -3  -5 3404.62   21.77   1 0.22999-0.37570 0.48208-0.81382-0.75900 0.39943
   0  -3  -4 4188.88   24.82   1 0.19984-0.33352 0.42337-0.74544-0.80182 0.50479
   0  -3  -3 2181.97   18.60   1 0.15587-0.27703 0.33714-0.64918-0.85438 0.62103
   0  -3  -2  677.68   13.66   1 0.09439-0.20404 0.21557-0.51745-0.91356 0.74402
   0  -3  -1  116.06    8.05   1 0.01498-0.11314 0.05736-0.34905-0.96535 0.85765
   0  -3   0  800.81   15.28   1-0.08254-0.00247-0.13685-0.14464-0.99402 0.94889
   0  -3   1    7.20    6.63   1-0.19324 0.12075-0.35830 0.08641-0.97667 0.99608
   0  -2 -14  371.99   18.73   1 0.30725-0.53279 0.63456-0.96314-0.62340-0.28593
   0  -2 -13  134.92   15.27   1 0.31388-0.52889 0.64729-0.96815-0.61009-0.23798
   0  -2 -12  909.50   15.44   1 0.32054-0.52371 0.65983-0.97072-0.59653-0.18850
   0  -2 -11 1036.09   15.37   1 0.32690-0.51726 0.67201-0.97082-0.58278-0.13849
   0  -2 -10 1314.20   13.03   1 0.33001-0.50947 0.67791-0.96774-0.57582-0.08273
   0  -2  -9   16.44    9.58   1 0.33325-0.49889 0.68423-0.96203-0.56871-0.02720
   0  -2  -8   21.92   10.18   1 0.33325-0.48727 0.68423-0.95141-0.56871 0.03565
   0  -2  -7  103.36    8.62   1 0.32690-0.47091 0.67201-0.93328-0.58278 0.11214
   0  -2  -6 1316.05   14.96   1 0.32054-0.45124 0.65983-0.90948-0.59653 0.18877
   0  -2  -5 4549.51   25.94   1 0.30725-0.42522 0.63456-0.87360-0.62340 0.27843
   0  -2  -4 5904.48   31.20   1 0.28722-0.39188 0.59478-0.82122-0.66267 0.38099
   0  -2  -3 4027.22   27.25   1 0.24822-0.34137 0.51823-0.73642-0.73035 0.51055
   0  -2  -2 2815.15   26.20   1 0.18395-0.26584 0.39247-0.60121-0.82182 0.66559
   0  -2  -1 1139.52   20.48   1 0.08609-0.15493 0.19920-0.39692-0.92017 0.82646
   0  -2   0 1454.88   21.51   1-0.06158 0.00516-0.09481-0.09407-0.99125 0.96170
   0  -2   1 3172.30   31.54   1-0.21976 0.17479-0.41245 0.23418-0.96319 0.99600
   0  -1 -14   10.95   14.67   1 0.34578-0.54622 0.70835-0.94780-0.54006-0.35701
   0  -1 -13  158.19   13.77   1 0.35721-0.54259 0.73123-0.95535-0.51123-0.32081
   0  -1 -12  413.33   10.55   1 0.36577-0.53869 0.74826-0.96174-0.48901-0.28035
   0  -1 -11  349.89   11.02   1 0.37399-0.53362 0.76418-0.96641-0.46689-0.23885
   0  -1 -10 1036.76   13.88   1 0.37955-0.52805 0.77481-0.96932-0.45175-0.19168
   0  -1  -9  635.51   12.83   1 0.38501-0.52222 0.78507-0.96970-0.43610-0.14516
   0  -1  -8 1370.86   14.71   1 0.39050-0.51444 0.79495-0.96798-0.42023-0.09727
   0  -1  -7  485.56    9.50   1 0.39332-0.50536 0.79969-0.96315-0.41230-0.04351
   0  -1  -6  140.06    7.30   1 0.39332-0.49381 0.79969-0.95363-0.41230 0.01971
   0  -1  -5  605.74   12.93   1 0.39050-0.47884 0.79495-0.93839-0.42023 0.09049
   0  -1  -4 1887.18   20.49   1 0.37955-0.45737 0.77481-0.91036-0.45175 0.18399
   0  -1  -3 3203.00   28.45   1 0.36287-0.42728 0.74252-0.86602-0.49645 0.29199
   0  -1  -2 7724.56   48.01   1 0.31731-0.37002 0.65354-0.76887-0.60331 0.46149
   0  -1  -1  109.01   11.09   1 0.21110-0.25214 0.44552-0.55048-0.78660 0.70820
   0  -1   0 2519.59   38.63   1-0.04086 0.01120-0.05272-0.04270-0.98639 0.97162
   0  -1   5 1098.49   18.71   1 0.47552-0.44317 0.94563-0.98696 0.43103-0.12987
   0  -1   6 1691.59   22.38   1 0.47637-0.43259 0.94761-0.98241 0.42315-0.05988
   0  -1   7 1870.27   17.44   1 0.47722-0.42129 0.94953-0.97262 0.41523 0.01169
   0  -1   8  847.21   14.82   1 0.47637-0.40903 0.94761-0.96183 0.42315 0.06664
   0  -1   9  322.63   10.75   1 0.47552-0.39610 0.94563-0.94789 0.43103 0.12153
   0  -1  10   25.60    8.38   1 0.47281-0.38106 0.94043-0.93501 0.45084 0.16413
   0   0 -14  232.15   15.51   1 0.38501-0.55230 0.78507-0.92286-0.43610-0.44252
   0   0 -13   32.51   11.52   1 0.39578-0.55086 0.80451-0.93292-0.40435-0.41202
   0   0 -12   16.24    8.25   1 0.40289-0.54967 0.81861-0.94281-0.38066-0.37483
   0   0 -11 1167.36   12.66   1 0.41192-0.54550 0.83688-0.95060-0.34873-0.34321
   0   0 -10  781.85   11.14   1 0.42044-0.54234 0.85361-0.95675-0.31652-0.31243
   0   0  -9 1234.73   13.38   1 0.42905-0.53814 0.87006-0.96174-0.28384-0.28251
   0   0  -8 2474.40   17.59   1 0.43654-0.53303 0.88445-0.96567-0.25068-0.25293
   0   0  -7 3152.95   21.65   1 0.44279-0.52929 0.89526-0.96860-0.22559-0.21574
   0   0  -6 1604.73   17.27   1 0.44953-0.52374 0.90822-0.97054-0.19231-0.18606
   0   0  -5   74.88    9.65   1 0.45613-0.51687 0.92081-0.97198-0.15893-0.15590
   0   0  -4  117.22   11.16   1 0.46198-0.51068 0.93154-0.97190-0.12518-0.12670
   0   0  -3  476.75   16.60   1 0.46746-0.50336 0.94172-0.97144-0.09115-0.09795
   0   0  -2  417.41   15.58   1 0.47113-0.49534 0.94821-0.96897-0.06511-0.06267
   0   0   2  438.82   18.92   1 0.48422-0.45963 0.97156-0.95115 0.06245 0.06460
   0   0   3  493.86   17.57   1 0.48636-0.45020 0.97515-0.94500 0.09655 0.09348
   0   0   4  105.63   11.77   1 0.48792-0.43984 0.97759-0.93861 0.13063 0.12095
   0   0   5   83.72    7.60   1 0.48880-0.42696 0.97866-0.92757 0.15577 0.16000
   0   0   6 1563.30   16.16   1 0.48943-0.41562 0.97916-0.91888 0.18984 0.18903
   0   0   7 2895.56   20.14   1 0.48933-0.40417 0.97848-0.90850 0.22265 0.21896
   0   0   8 2362.67   18.87   1 0.48920-0.39185 0.97698-0.89452 0.24762 0.25602
   0   0   9 1244.80   16.26   1 0.48840-0.37973 0.97409-0.88253 0.28054 0.28582
   0   0  10  785.65   14.18   1 0.48714-0.36597 0.97029-0.86930 0.31327 0.31614
   0   0  11 1126.97   14.79   1 0.48479-0.35184 0.96515-0.85501 0.34536 0.34709
   0   0  12   29.33   12.18   1 0.48195-0.33697 0.95925-0.83863 0.37662 0.37845
   0   0  13   31.33   11.94   1 0.47825-0.32130 0.95158-0.82152 0.40755 0.41031
   0   0  14  190.12   15.71   1 0.47417-0.30553 0.94308-0.80215 0.44096 0.44031
   0   1 -15  174.40   13.13   1 0.40289-0.55774 0.81861-0.87754-0.38066-0.54774
   0   1 -14   54.00   14.74   1 0.41407-0.55527 0.84124-0.88930-0.34069-0.52543
   0   1 -13   -0.07    8.36   1 0.42481-0.55390 0.86186-0.90023-0.30041-0.50258
   0   1 -12   14.71   11.62   1 0.43468-0.55203 0.88086-0.90941-0.25904-0.48149
   0   1 -11   81.43    7.28   1 0.44454-0.54971 0.89869-0.91804-0.21713-0.46054
   0   1 -10   40.39    9.91   1 0.45290-0.54755 0.91471-0.92563-0.17549-0.44055
   0   1  -9  433.32   11.91   1 0.46198-0.54313 0.93154-0.93110-0.12518-0.42711
   0   1  -8 1090.22   13.86   1 0.46990-0.53914 0.94618-0.93535-0.07390-0.41558
   0   1  -7 2369.29   18.08   1 0.47748-0.53388 0.95963-0.93752-0.01407-0.41242
   0   1  -6 2106.96   18.32   1 0.48365-0.52774 0.97055-0.93758 0.05399-0.41751
   0   1  -5 1506.15   18.17   1 0.48792-0.52147 0.97759-0.93502 0.13063-0.43167
   0   1  -4  687.94   18.20   1 0.48943-0.50970 0.97804-0.92566 0.23103-0.46893
   0   1  -3 3586.97   34.73   1 0.48195-0.48940 0.95925-0.89463 0.37662-0.55087
   0   1   0 2634.89   39.53   1 0.01060 0.01960 0.04887 0.04745-0.96750 0.98300
   0   1   1  118.64   15.37   1 0.26652-0.22626 0.55380-0.44977-0.70072 0.77930
   0   1   3 3088.65   28.39   1 0.42693-0.36198 0.86600-0.74174-0.29214 0.49760
   0   1   4 1857.58   20.69   1 0.45290-0.37585 0.91471-0.78133-0.17549 0.44373
   0   1   5  628.20   13.19   1 0.46746-0.37856 0.94172-0.79791-0.09115 0.42195
   0   1   6  148.04    9.72   1 0.47648-0.37595 0.95798-0.80376-0.02276 0.41545
   0   1   7  491.68   11.38   1 0.48291-0.37076 0.96937-0.80716 0.04538 0.41184
   0   1   8 1391.59   15.05   1 0.48636-0.36179 0.97515-0.80142 0.09655 0.42330
   0   1   9  611.32   13.00   1 0.48855-0.35125 0.97835-0.79474 0.14743 0.43598
   0   1  10  927.35   11.96   1 0.48943-0.33874 0.97916-0.78395 0.18984 0.45487
   0   1  11  325.58   11.23   1 0.48943-0.32710 0.97804-0.77107 0.23103 0.47514
   0   1  12  435.65   13.70   1 0.48840-0.31540 0.97409-0.76186 0.28054 0.49143
   0   1  13  150.99   13.82   1 0.48714-0.30087 0.97029-0.74330 0.31327 0.51786
   0   1  14   26.15   14.81   1 0.48344-0.28703 0.96232-0.73103 0.36108 0.53624
   0   2 -14  135.60   15.17   1 0.43879-0.55253 0.88815-0.84397-0.24237-0.60917
   0   2 -13  506.53   14.19   1 0.44953-0.55102 0.90822-0.85371-0.19231-0.59514
   0   2 -12   71.94   12.01   1 0.45908-0.54817 0.92629-0.86126-0.14209-0.58369
   0   2 -11  120.80   10.32   1 0.46746-0.54512 0.94172-0.86827-0.09115-0.57257
   0   2 -10  185.00    7.96   1 0.47547-0.54013 0.95626-0.87098-0.03145-0.56899
   0   2  -9   11.56    7.13   1 0.48215-0.53379 0.96811-0.87084 0.03677-0.57364
   0   2  -8  286.21    8.03   1 0.48676-0.52737 0.97587-0.86972 0.10500-0.57885
   0   2  -7 1341.39   15.52   1 0.48935-0.51918 0.97913-0.86379 0.18132-0.59354
   0   2  -6 1075.87   17.03   1 0.48840-0.50356 0.97409-0.84583 0.28054-0.62777
   0   2  -3 9999.99   46.54   1-0.35054 0.37115-0.67795 0.83649-0.82996 0.66923
   0   2  -1 3296.99   32.26   1-0.13329 0.17923-0.23701 0.41679-0.99311 0.95931
   0   2   0 1459.67   23.75   1 0.03599 0.02186 0.09947 0.08936-0.95396 0.98507
   0   2   1 1170.53   20.94   1 0.18395-0.11502 0.39247-0.19400-0.82182 0.91538
   0   2   2 2963.58   26.90   1 0.28722-0.20569 0.59478-0.38592-0.66267 0.81817
   0   2   3 4262.21   28.76   1 0.35721-0.26365 0.73123-0.51212-0.51123 0.73055
   0   2   4 5784.49   30.34   1 0.40289-0.29692 0.81861-0.59066-0.38066 0.66364
   0   2   5 4578.95   26.31   1 0.43094-0.31279 0.87367-0.63542-0.27562 0.62133
   0   2   6 1272.97   13.65   1 0.45115-0.32096 0.91153-0.66372-0.18362 0.59253
   0   2   7   94.91    8.87   1 0.46482-0.32326 0.93679-0.67892-0.10815 0.57849
   0   2   8   24.87   10.23   1 0.47455-0.32110 0.95435-0.68631-0.03981 0.57274
   0   2   9   -6.62    9.95   1 0.48159-0.31763 0.96687-0.68967 0.02822 0.56994
   0   2  10 1411.19   15.22   1 0.48537-0.30744 0.97347-0.68388 0.07950 0.57881
   0   2  11  968.60   12.67   1 0.48829-0.29851 0.97797-0.68079 0.13908 0.58437
   0   2  12  844.80   12.63   1 0.48943-0.28677 0.97916-0.67201 0.18984 0.59640
   0   2  13  159.84   11.05   1 0.48951-0.27687 0.97752-0.66055 0.23940 0.61028
   0   2  14  341.90   19.03   1 0.48840-0.26229 0.97409-0.64551 0.28054 0.62884
   0   3  -2 1618.80   18.33   1-0.16128 0.22255-0.29374 0.55587-0.98744 0.90487
   0   3  -1   -0.03   10.07   1-0.05726 0.13118-0.08618 0.35711-0.99045 0.97122
   0   3   0  794.13   13.92   1 0.05656 0.02954 0.14107 0.14143-0.94136 0.98614
   0   3   1  136.61   10.57   1 0.15995-0.06205 0.34506-0.05330-0.84994 0.95719
   0   3   2  653.22   11.90   1 0.24822-0.13813 0.51823-0.21612-0.73035 0.90265
   0   3   3 2187.28   19.85   1 0.31388-0.19133 0.64729-0.33468-0.61009 0.84587
   0   3   4 4225.28   25.17   1 0.36287-0.22849 0.74252-0.41966-0.49645 0.79558
   0   3   5 3317.42   20.63   1 0.39824-0.25127 0.80927-0.47669-0.39636 0.75653
   0   3   6 2845.97   18.58   1 0.42481-0.26799 0.86186-0.52001-0.30041 0.72391
   0   3   7  551.84   10.37   1 0.44454-0.27428 0.89869-0.54654-0.21713 0.70347
   0   3   8  377.00   11.71   1 0.45908-0.27627 0.92629-0.56403-0.14209 0.69077
   0   3   9    0.61    9.83   1 0.46990-0.27530 0.94618-0.57404-0.07390 0.68413
   0   3  10   11.16   12.00   1 0.47819-0.27315 0.96111-0.57984-0.00567 0.68027
   0   3  11  446.66   10.77   1 0.48365-0.26592 0.97055-0.57863 0.05399 0.68336
   0   3  12 1029.60   18.03   1 0.48715-0.25696 0.97654-0.57505 0.11360 0.68844
   0   3  13  212.34   16.21   1 0.48903-0.24644 0.97888-0.56621 0.16428 0.69769
   0   4  -4  155.94    9.72   1-0.21976 0.28586-0.41245 0.74875-0.96319 0.77009
   0   4  -3 6448.84   31.10   1-0.15759 0.23626-0.28582 0.63311-0.98846 0.86008
   0   4  -2 1273.93   14.90   1-0.08676 0.17750-0.14525 0.50111-0.99434 0.92701
   0   4  -1  998.70   15.03   1-0.00680 0.10896 0.01459 0.35036-0.97517 0.96982
   0   4   0 1297.68   16.31   1 0.07761 0.03642 0.18276 0.19256-0.92666 0.98427
   0   4   1  970.50   14.47   1 0.15995-0.03349 0.34506 0.04080-0.84994 0.97280
   0   4   2  653.97   12.50   1 0.22999-0.09155 0.48208-0.08619-0.75900 0.94496
   0   4   3    3.63    8.54   1 0.28722-0.13598 0.59478-0.18916-0.66267 0.91079
   0   4   4  653.23   10.39   1 0.33648-0.17440 0.69050-0.27497-0.56157 0.87406
   0   4   5 1114.35   13.84   1 0.37399-0.20015 0.76418-0.33858-0.46689 0.84267
   0   4   6  564.23   10.32   1 0.40289-0.21545 0.81861-0.38248-0.38066 0.81779
   0   4   7 1072.42   14.42   1 0.42693-0.22924 0.86600-0.42051-0.29214 0.79482
   0   4   8 2430.82   16.67   1 0.44454-0.23396 0.89869-0.44236-0.21713 0.78125
   0   4   9  521.68   13.87   1 0.45908-0.23643 0.92629-0.46055-0.14209 0.77067
   0   4  10  203.80   12.85   1 0.46990-0.23568 0.94618-0.47130-0.07390 0.76502
   0   4  11   14.11   14.54   1 0.47819-0.23282 0.96111-0.47836-0.00567 0.76148
   0   4  12    5.78   14.97   1 0.48291-0.22356 0.96937-0.47264 0.04538 0.76737
   0   5  -6   46.40   10.25   1-0.23477 0.30409-0.44285 0.85160-0.95407 0.64943
   0   5  -5  106.86    8.90   1-0.19696 0.27846-0.36605 0.78440-0.97498 0.73321
   0   5  -4  110.51    8.94   1-0.14961 0.24416-0.26973 0.69920-0.99027 0.81135
   0   5  -3  965.70   13.58   1-0.09096 0.19805-0.15354 0.59411-0.99462 0.88106
   0   5  -2  342.68   10.53   1-0.03259 0.15064-0.03621 0.48428-0.98399 0.93117
   0   5  -1 1679.46   16.51   1 0.03599 0.09420 0.09947 0.35909-0.95396 0.96526
   0   5   0 1646.06   16.34   1 0.10256 0.04007 0.23206 0.23688-0.90662 0.98004
   0   5   1 2009.10   17.43   1 0.16834-0.01303 0.36125 0.11811-0.84080 0.97856
   0   5   2 1609.02   14.62   1 0.22621-0.05917 0.47478 0.01472-0.76474 0.96527
   0   5   3  540.05    9.64   1 0.27676-0.09760 0.57402-0.07407-0.68215 0.94538
   0   5   4   20.89   10.28   1 0.32054-0.12992 0.65983-0.15074-0.59653 0.92247
   0   5   5  521.39   12.39   1 0.35721-0.15410 0.73123-0.21206-0.51123 0.90025
   0   5   6  359.41    9.36   1 0.38768-0.17316 0.79016-0.26111-0.42812 0.87991
   0   5   7  951.79   13.73   1 0.41407-0.18809 0.84124-0.30341-0.34069 0.85998
   0   5   8  861.82   12.30   1 0.43281-0.19437 0.87722-0.32860-0.26739 0.84771
   0   5   9 1699.43   17.89   1 0.44953-0.19846 0.90822-0.34898-0.19231 0.83766
   0   5  10  846.52   17.27   1 0.46198-0.19837 0.93154-0.36187-0.12518 0.83242
   0   5  11   33.64   15.34   1 0.47238-0.19837 0.95032-0.37294-0.05664 0.82765
   0   6  -8   24.76    9.65   1-0.22724 0.30270-0.42768 0.91270-0.95875 0.54411
   0   6  -7  142.63   10.45   1-0.20460 0.28939-0.38165 0.87194-0.97142 0.61762
   0   6  -6   69.14    7.49   1-0.16918 0.26801-0.30984 0.81382-0.98531 0.69773
   0   6  -5 1098.10   14.91   1-0.13329 0.24336-0.23701 0.74930-0.99311 0.76608
   0   6  -4   60.63    7.54   1-0.08676 0.20940-0.14525 0.66913-0.99434 0.83144
   0   6  -3   44.73   10.33   1-0.04086 0.17478-0.05272 0.58324-0.98639 0.88487
   0   6  -2   34.43    7.41   1 0.01498 0.13275 0.05736 0.48515-0.96535 0.92793
   0   6  -1  139.50   10.83   1 0.06926 0.08941 0.16627 0.38569-0.93287 0.95645
   0   6   0  229.66   11.39   1 0.12697 0.04433 0.28100 0.28137-0.88380 0.97372
   0   6   1  778.74   11.43   1 0.17998 0.00310 0.38449 0.18836-0.82669 0.97802
   0   6   2  988.64   14.33   1 0.22999-0.03508 0.48208 0.10025-0.75900 0.97373
   0   6   3  358.18    9.20   1 0.27676-0.06985 0.57402 0.01858-0.68215 0.96282
   0   6   4   62.25   10.07   1 0.31388-0.09463 0.64729-0.04435-0.61009 0.95057
   0   6   5  199.10   10.63   1 0.35156-0.12059 0.71998-0.10771-0.52569 0.93408
   0   6   6  104.00   12.22   1 0.37955-0.13673 0.77481-0.15239-0.45175 0.92098
   0   6   7  278.83   13.03   1 0.40541-0.15070 0.82322-0.19077-0.37255 0.90706
   0   6   8  215.13   12.98   1 0.42263-0.15526 0.85777-0.21387-0.30848 0.89928
   0   6   9  427.00   12.29   1 0.44103-0.16139 0.89178-0.23769-0.23404 0.89039
   0   6  10  107.84   15.50   1 0.45613-0.16472 0.92081-0.25877-0.15893 0.88281
   0   7 -11  -15.19   14.54   1 0.48344-0.41749 0.96232-0.41698 0.36108-0.94739
   0   7 -11   10.06   14.64   1-0.22724 0.29465-0.42768 0.97482-0.95875 0.36914
   0   7 -10   44.60    8.75   1 0.47552-0.39816 0.94563-0.39240 0.43103-0.95707
   0   7 -10   55.32   13.37   1-0.21229 0.29130-0.39722 0.95415-0.96748 0.44153
   0   7  -9    9.17    8.24   1-0.19324 0.28467-0.35830 0.92601-0.97667 0.51421
   0   7  -8  209.69   12.80   1-0.17331 0.27488-0.31810 0.89191-0.98409 0.58212
   0   7  -7    0.90   11.70   1-0.14135 0.25717-0.25338 0.84310-0.99184 0.65693
   0   7  -6  175.18    7.80   1-0.11214 0.23937-0.19545 0.79203-0.99478 0.72035
   0   7  -5  257.76   11.15   1-0.07411 0.21342-0.12008 0.72772-0.99315 0.78232
   0   7  -4   27.53    9.92   1-0.03259 0.18380-0.03621 0.65464-0.98399 0.83907
   0   7  -3  216.93   10.93   1 0.01060 0.15264 0.04887 0.57839-0.96750 0.88380
   0   7  -2   58.01    7.31   1 0.05656 0.11987 0.14107 0.49593-0.94136 0.92045
   0   7  -1   35.88    9.89   1 0.10256 0.08519 0.23206 0.41391-0.90662 0.94665
   0   7   0    3.31    9.74   1 0.15186 0.04793 0.32933 0.32760-0.85873 0.96436
   0   7   1  116.87   10.31   1 0.19984 0.01122 0.42337 0.24368-0.80182 0.97301
   0   7   2  505.17    9.90   1 0.24112-0.01763 0.50396 0.17279-0.74227 0.97465
   0   7   3  946.87   13.84   1 0.28022-0.04324 0.58107 0.10677-0.67554 0.97161
   0   7   4  276.07   13.11   1 0.31388-0.06622 0.64729 0.04867-0.61009 0.96548
   0   7   5  462.02   13.83   1 0.34578-0.08595 0.70835-0.00217-0.54006 0.95744
   0   7   6  303.85   13.41   1 0.37399-0.10274 0.76418-0.04817-0.46689 0.94852
   0   7   7  325.39   15.89   1 0.40057-0.11677 0.81397-0.08686-0.38852 0.93876
   0   7   8   13.50   15.04   1 0.41833-0.12194 0.84960-0.11298-0.32459 0.93271
   0   7   9  186.54   13.38   1 0.43654-0.12891 0.88445-0.13840-0.25068 0.92539
   0   8 -11   55.75   12.52   1 0.47927-0.38468 0.95356-0.31487 0.39983-0.97295
   0   8 -10  103.06   15.63   1-0.15759 0.26529-0.28582 0.93920-0.98846 0.47812
   0   8  -9  118.28   15.10   1-0.14135 0.25977-0.25338 0.91114-0.99184 0.54169
   0   8  -8    1.11   11.93   1-0.11656 0.24769-0.20386 0.87357-0.99459 0.60925
   0   8  -7    3.80   11.71   1-0.09096 0.23380-0.15354 0.83123-0.99462 0.66995
   0   8  -6  357.97   13.34   1-0.05726 0.21218-0.08618 0.77756-0.99045 0.73184
   0   8  -5   96.00   11.77   1-0.02408 0.19167-0.01932 0.71986-0.98140 0.78659
   0   8  -4   28.29   11.77   1 0.01060 0.16881 0.04887 0.65925-0.96750 0.83265
   0   8  -3   36.16   11.86   1 0.05246 0.13965 0.13277 0.58796-0.94409 0.87528
   0   8  -2   23.03   11.90   1 0.09439 0.11022 0.21557 0.51554-0.91356 0.90928
   0   8  -1   46.50   11.94   1 0.13528 0.08023 0.29723 0.44404-0.87577 0.93460
   0   8   0   22.46   11.70   1 0.17631 0.05219 0.37701 0.37373-0.83142 0.95268
   0   8   1  117.05   12.09   1 0.21477 0.02513 0.45304 0.30716-0.78111 0.96411
   0   8   2  181.67   12.46   1 0.25173 0.00083 0.52523 0.24517-0.72436 0.97045
   0   8   3   48.79   12.01   1 0.28722-0.02305 0.59478 0.18583-0.66267 0.97201
   0   8   4  188.01   12.76   1 0.32054-0.04428 0.65983 0.13134-0.59653 0.97084
   0   8   5  454.99   12.66   1 0.34866-0.05991 0.71422 0.08636-0.53278 0.96785
   0   8   6  113.45   15.32   1 0.37399-0.07478 0.76418 0.04559-0.46689 0.96358
   0   8   7   87.94   13.10   1 0.39824-0.08627 0.80927 0.01084-0.39636 0.95844
   0   9  -8   -7.73   14.83   1-0.06575 0.22450-0.10326 0.86451-0.99196 0.61899
   0   9  -7   -5.65   14.76   1-0.04086 0.21176-0.05272 0.82327-0.98639 0.67722
   0   9  -6   35.92   14.95   1-0.00680 0.19127 0.01459 0.77237-0.97517 0.73356
   0   9  -5   12.82   10.07   1 0.02316 0.17313 0.07412 0.72027-0.96096 0.78287
   0   9  -4   12.56   10.17   1 0.05656 0.15244 0.14107 0.66406-0.94136 0.82524
   0   9  -3    3.35    8.62   1 0.09046 0.12891 0.20764 0.60571-0.91679 0.86175
   0   9  -2   18.70   11.93   1 0.12697 0.10562 0.28100 0.54369-0.88380 0.89406
   0   9  -1   48.91   10.43   1 0.16404 0.08045 0.35296 0.48218-0.84545 0.91849
   0   9   0  109.51   14.92   1 0.19984 0.05637 0.42337 0.42122-0.80182 0.93781
   0   9   1   24.89   10.34   1 0.23376 0.03494 0.48934 0.36472-0.75319 0.95155
   0   9   2    4.10   14.74   1 0.26652 0.01448 0.55380 0.30985-0.70072 0.96105
   0   9   3   10.66   10.56   1 0.29771-0.00489 0.61502 0.25843-0.64356 0.96659
   0   9   4   -3.77   16.51   1 0.32690-0.02180 0.67201 0.21181-0.58278 0.96959
   0  10  -4   12.16   17.90   1 0.09439 0.14201 0.21557 0.68071-0.91356 0.80957
   0  10  -3    4.80   17.81   1 0.12697 0.12154 0.28100 0.62694-0.88380 0.84613
   0  10  -2   53.93   18.26   1 0.15995 0.10132 0.34506 0.57390-0.84994 0.87551
   0  10  -1   92.59   17.91   1 0.19196 0.08071 0.40808 0.52019-0.81198 0.90026
   1 -10  -1   43.68   17.70   1-0.21976 0.01883-0.41245-0.50517-0.96319 0.77252
   1  -9  -5   42.56   16.15   1-0.08254-0.13744-0.13685-0.72616-0.99402 0.56512
   1  -9  -4   47.55   14.89   1-0.10787-0.10158-0.18719-0.66797-0.99490 0.62982
   1  -9  -3   44.42   14.52   1-0.13329-0.06339-0.23701-0.60685-0.99311 0.69003
   1  -9  -2  145.99   10.90   1-0.16128-0.02272-0.29374-0.53961-0.98744 0.74716
   1  -9  -1  459.83   11.33   1-0.19324 0.02062-0.35830-0.46602-0.97667 0.80012
   1  -9   0  688.29   15.21   1-0.22724 0.06793-0.42768-0.38783-0.95875 0.84856
   1  -8  -7  -21.57   14.73   1 0.00193-0.21885 0.03187-0.82150-0.97150 0.43035
   1  -8  -6  -27.42   14.56   1-0.01541-0.18867-0.00247-0.77543-0.97846 0.49899
   1  -8  -5   16.35   11.74   1-0.04086-0.15130-0.05272-0.71852-0.98639 0.57168
   1  -8  -4   19.56   11.54   1-0.06575-0.11342-0.10326-0.65685-0.99196 0.64115
   1  -8  -3  202.97    9.35   1-0.09516-0.07258-0.16181-0.58816-0.99483 0.70641
   1  -8  -2  152.48    9.22   1-0.12920-0.02773-0.22882-0.51159-0.99359 0.76850
   1  -8  -1   17.51   11.53   1-0.16523 0.02151-0.30180-0.42877-0.98641 0.82499
   1  -8   0   19.72   11.95   1-0.20460 0.07253-0.38165-0.33959-0.97142 0.87497
   1  -7  -9   10.26   15.06   1 0.07761-0.29081 0.18276-0.90173-0.92666 0.27600
   1  -7  -8  147.29   15.19   1 0.06926-0.26849 0.16627-0.86977-0.93287 0.34347
   1  -7  -7   77.37   12.38   1 0.05246-0.24116 0.13277-0.82791-0.94409 0.41760
   1  -7  -6   18.89    8.25   1 0.03183-0.20768 0.09120-0.77790-0.95636 0.49281
   1  -7  -5   -6.12    8.14   1 0.00622-0.17145 0.04038-0.71845-0.96957 0.57069
   1  -7  -4  142.93   10.23   1-0.02408-0.12884-0.01932-0.64967-0.98140 0.64639
   1  -7  -3  348.06   11.50   1-0.05726-0.08255-0.08618-0.57269-0.99045 0.71908
   1  -7  -2  110.41   10.20   1-0.09096-0.03645-0.15354-0.49211-0.99462 0.78245
   1  -7  -1  183.91   10.60   1-0.13329 0.01811-0.23701-0.39861-0.99311 0.84342
   1  -7   0  847.38   13.74   1-0.18145 0.07781-0.33436-0.29351-0.98138 0.89757
   1  -7   1  102.87   10.11   1-0.22724 0.13530-0.42768-0.18982-0.95875 0.93889
   1  -7   5  483.30   12.12   1-0.38991 0.34640-0.75927 0.18281-0.75710 0.98660
   1  -6 -10   56.77   10.86   1 0.13958-0.33669 0.30559-0.93963-0.87167 0.17197
   1  -6  -9  284.28    9.73   1 0.13097-0.31618 0.28884-0.91332-0.87980 0.24293
   1  -6  -8  209.12   12.57   1 0.11898-0.29164 0.26521-0.88056-0.89159 0.31758
   1  -6  -7  238.97   12.48   1 0.10256-0.26371 0.23206-0.83858-0.90662 0.39680
   1  -6  -6  351.25   11.09   1 0.08609-0.23314 0.19920-0.79127-0.92017 0.47212
   1  -6  -5  635.84   12.44   1 0.06079-0.19662 0.14944-0.73130-0.93866 0.55338
   1  -6  -4   10.18    9.65   1 0.02749-0.15145 0.08266-0.65699-0.95870 0.63662
   1  -6  -3  293.05   11.33   1-0.00680-0.10508 0.01459-0.57619-0.97517 0.71431
   1  -6  -2   12.92    7.28   1-0.05294-0.04577-0.07754-0.47581-0.98957 0.79344
   1  -6  -1   44.87    7.42   1-0.10360 0.01723-0.17892-0.36430-0.99494 0.86240
   1  -6   0  233.98   11.40   1-0.15759 0.08177-0.28582-0.24763-0.98846 0.91819
   1  -6   1   21.15    9.13   1-0.21229 0.14936-0.39722-0.12535-0.96748 0.95930
   1  -6   5  394.41    9.65   1-0.40235 0.38880-0.78534 0.30196-0.72878 0.97333
   1  -5 -12   26.78   17.38   1 0.19984-0.39055 0.42337-0.98124-0.80182-0.00915
   1  -5 -11   -3.39   14.43   1 0.19984-0.37820 0.42337-0.96985-0.80182 0.05339
   1  -5 -10   21.62   11.62   1 0.19196-0.36109 0.40808-0.95139-0.81198 0.12792
   1  -5  -9  176.92    9.38   1 0.18791-0.34438 0.40041-0.93016-0.81689 0.19419
   1  -5  -8  534.95   11.94   1 0.17631-0.32056 0.37701-0.89935-0.83142 0.27272
   1  -5  -7  327.27    8.81   1 0.16404-0.29484 0.35296-0.86262-0.84545 0.34928
   1  -5  -6   24.42   10.02   1 0.14372-0.26349 0.31356-0.81419-0.86737 0.43376
   1  -5  -5   23.79   10.10   1 0.11898-0.22646 0.26521-0.75476-0.89159 0.52019
   1  -5  -4   98.68   10.64   1 0.08609-0.18118 0.19920-0.67890-0.92017 0.61216
   1  -5  -3  630.80   11.61   1 0.04426-0.12731 0.11610-0.58577-0.94915 0.70403
   1  -5  -2  453.38   10.91   1-0.00680-0.06406 0.01459-0.47368-0.97517 0.79326
   1  -5  -1  235.62    9.86   1-0.06575 0.00733-0.10326-0.34554-0.99196 0.87219
   1  -5   0   29.73    6.08   1-0.13737 0.08996-0.24518-0.19446-0.99255 0.93840
   1  -5   1   -3.97    8.14   1-0.20460 0.16928-0.38165-0.04811-0.97142 0.97816
   1  -4 -13  405.25   19.27   1 0.24467-0.42119 0.51111-0.99034-0.73634-0.12275
   1  -4 -12   86.38   10.69   1 0.24822-0.41209 0.51823-0.98636-0.73035-0.06572
   1  -4 -11  189.71    9.31   1 0.24822-0.40094 0.51823-0.97814-0.73035-0.00225
   1  -4 -10    1.40    8.31   1 0.24822-0.38753 0.51823-0.96650-0.73035 0.05955
   1  -4  -9    0.96    9.40   1 0.24467-0.37342 0.51111-0.94862-0.73634 0.12908
   1  -4  -8    5.92    9.52   1 0.23744-0.35386 0.49667-0.92471-0.74775 0.20267
   1  -4  -7   68.54    7.44   1 0.22621-0.32946 0.47478-0.89240-0.76474 0.28301
   1  -4  -6 1877.96   15.55   1 0.21110-0.30135 0.44552-0.85127-0.78660 0.36702
   1  -4  -5 2013.78   17.24   1 0.18395-0.26384 0.39247-0.79072-0.82182 0.46656
   1  -4  -4  418.09   10.83   1 0.15186-0.21861 0.32933-0.71621-0.85873 0.56618
   1  -4  -3 1033.62   13.08   1 0.10680-0.16218 0.24061-0.61748-0.90290 0.67294
   1  -4  -2  739.22   11.97   1 0.04836-0.09069 0.12446-0.49057-0.94676 0.77971
   1  -4  -1   60.46    9.20   1-0.02408-0.00635-0.01932-0.33571-0.98140 0.87587
   1  -4   0  322.98   11.48   1-0.11656 0.09786-0.20386-0.14268-0.99459 0.95503
   1  -4   1    3.83    8.85   1-0.20460 0.19805-0.38165 0.04539-0.97142 0.99289
   1  -3 -13  343.71   15.68   1 0.29424-0.44122 0.60825-0.98900-0.65001-0.19280
   1  -3 -12  387.90   10.25   1 0.29771-0.43294 0.61502-0.98930-0.64356-0.13731
   1  -3 -11  882.23   14.89   1 0.30089-0.42400 0.62157-0.98634-0.63677-0.08150
   1  -3 -10  521.68    9.70   1 0.30406-0.41389 0.62807-0.98028-0.62992-0.02587
   1  -3  -9   22.94    9.41   1 0.30089-0.40218 0.62157-0.96806-0.63677 0.04410
   1  -3  -8  942.27   13.76   1 0.30089-0.38739 0.62157-0.95333-0.63677 0.10701
   1  -3  -7  584.50   12.68   1 0.29424-0.36866 0.60825-0.92991-0.65001 0.18351
   1  -3  -6  238.51    9.70   1 0.28022-0.34414 0.58107-0.89504-0.67554 0.27172
   1  -3  -5  300.40    8.49   1 0.26290-0.31352 0.54679-0.84945-0.70679 0.36542
   1  -3  -4  850.12   12.48   1 0.23376-0.27189 0.48934-0.78205-0.75319 0.47468
   1  -3  -3 3312.87   23.58   1 0.18791-0.21529 0.40041-0.68381-0.81689 0.60134
   1  -3  -2   31.48    9.34   1 0.11898-0.13366 0.26521-0.53897-0.89159 0.74010
   1  -3  -1  201.64   11.47   1 0.02749-0.02975 0.08266-0.34561-0.95870 0.86899
   1  -3   0   41.80   10.19   1-0.09096 0.10170-0.15354-0.09828-0.99462 0.96734
   1  -3   1    5.05    6.99   1-0.22347 0.24470-0.41996 0.17822-0.96100 0.99842
   1  -3   3 2125.99   20.85   1-0.40737 0.45362-0.79571 0.57315-0.71711 0.88070
   1  -2 -14   76.89   17.14   1 0.32690-0.46054 0.67201-0.97653-0.58278-0.31065
   1  -2 -13  157.03   10.72   1 0.33648-0.45602 0.69050-0.98235-0.56157-0.26822
   1  -2 -12  485.99   13.72   1 0.34578-0.45203 0.70835-0.98610-0.54006-0.22515
   1  -2 -11  231.75   12.55   1 0.35156-0.44585 0.71998-0.98812-0.52569-0.17751
   1  -2 -10  320.80   11.09   1 0.35721-0.43845 0.73123-0.98786-0.51123-0.12910
   1  -2  -9  811.01   13.39   1 0.35721-0.42942 0.73123-0.98374-0.51123-0.06697
   1  -2  -8 1772.89   15.36   1 0.35997-0.41915 0.73672-0.97695-0.50386-0.01136
   1  -2  -7  199.47    7.31   1 0.35997-0.40623 0.73672-0.96570-0.50386 0.05114
   1  -2  -6  131.15    7.19   1 0.35444-0.38897 0.72570-0.94609-0.51857 0.12952
   1  -2  -5   -3.14    8.67   1 0.34578-0.36836 0.70835-0.91781-0.54006 0.21360
   1  -2  -4  818.96   14.60   1 0.32690-0.33782 0.67201-0.87203-0.58278 0.31859
   1  -2  -3 4621.03   31.73   1 0.29424-0.29230 0.60825-0.79756-0.65001 0.44901
   1  -2  -2    8.30   10.97   1 0.22999-0.21709 0.48208-0.66163-0.75900 0.62167
   1  -2  -1 1126.40   22.24   1 0.11089-0.08494 0.24895-0.41834-0.89917 0.82533
   1  -2   0   48.60    9.93   1-0.07831 0.11611-0.12844-0.03095-0.99364 0.98221
   1  -2   1 2774.47   33.70   1-0.28582 0.33633-0.54587 0.39642-0.91271 0.96435
   1  -1 -14   51.61   14.73   1 0.36850-0.46945 0.75348-0.95787-0.48168-0.39432
   1  -1 -13   48.71    8.55   1 0.37676-0.46710 0.76964-0.96697-0.45942-0.35566
   1  -1 -12  197.91   12.56   1 0.38501-0.46530 0.78507-0.97442-0.43610-0.31630
   1  -1 -11 2079.41   17.38   1 0.39578-0.46143 0.80451-0.97975-0.40435-0.28297
   1  -1 -10 2690.51   17.62   1 0.40289-0.45736 0.81861-0.98396-0.38066-0.24508
   1  -1  -9 1420.24   15.61   1 0.40992-0.45123 0.83236-0.98689-0.35658-0.20585
   1  -1  -8 1037.85   13.42   1 0.41407-0.44470 0.84124-0.98805-0.34069-0.16011
   1  -1  -7  961.83   13.57   1 0.41833-0.43729 0.84960-0.98698-0.32459-0.11336
   1  -1  -6  533.67   12.08   1 0.42263-0.42813 0.85777-0.98384-0.30848-0.06629
   1  -1  -5  560.27   11.11   1 0.42481-0.41749 0.86186-0.97733-0.30041-0.01176
   1  -1  -4 2261.26   22.88   1 0.42263-0.40464 0.85777-0.96394-0.30848 0.05902
   1  -1  -3 1372.04   19.96   1 0.41622-0.38527 0.84554-0.94122-0.33263 0.14549
   1  -1  -2 5228.46   44.02   1 0.39578-0.35224 0.80451-0.88941-0.40435 0.28136
   1  -1  -1 2668.71   41.22   1 0.31388-0.25843 0.64729-0.72218-0.61009 0.55013
   1  -1   3  468.72   22.34   1 0.48344-0.37973 0.96232-0.99666 0.36108-0.16867
   1  -1   4  257.43   19.50   1 0.48603-0.37149 0.96784-0.99256 0.32932-0.07456
   1  -1   5   13.61   10.57   1 0.48665-0.35960 0.96907-0.98400 0.32126-0.00397
   1  -1   6  268.37   14.45   1 0.48603-0.34753 0.96784-0.97402 0.32932 0.05170
   1  -1   7  669.61   11.96   1 0.48539-0.33347 0.96653-0.96130 0.33736 0.10667
   1  -1   8  107.33    7.82   1 0.48417-0.31997 0.96371-0.94785 0.35334 0.15391
   1  -1   9  620.18   14.60   1 0.48195-0.30667 0.95925-0.93470 0.37662 0.19389
   1  -1  10  102.99   11.37   1 0.48023-0.29128 0.95560-0.91756 0.39214 0.24031
   1  -1  11   57.48   10.45   1 0.47637-0.27811 0.94761-0.90379 0.42315 0.27364
   1  -1  12  435.99   11.11   1 0.47281-0.26193 0.94043-0.88679 0.45084 0.30854
   1   0 -15  181.38   18.18   1 0.39050-0.47781 0.79495-0.91875-0.42023-0.50566
   1   0 -14  143.81   14.94   1 0.40057-0.47705 0.81397-0.93101-0.38852-0.47594
   1   0 -13    9.76    8.43   1 0.41192-0.47398 0.83688-0.94031-0.34873-0.45126
   1   0 -12    5.45   11.59   1 0.42263-0.47210 0.85777-0.94843-0.30848-0.42741
   1   0 -11    9.84    9.62   1 0.43094-0.46958 0.87367-0.95671-0.27562-0.39927
   1   0 -10   91.16   10.08   1 0.43879-0.46657 0.88815-0.96430-0.24237-0.36984
   1   0  -9 1501.36   14.31   1 0.44791-0.46312 0.90484-0.96977-0.20100-0.34716
   1   0  -8 1940.76   16.98   1 0.45613-0.45815 0.92081-0.97425-0.15893-0.32705
   1   0  -7  893.91   13.43   1 0.46482-0.45295 0.93679-0.97728-0.10815-0.31328
   1   0  -6 2658.65   20.27   1 0.47113-0.44846 0.94821-0.98041-0.06511-0.29507
   1   0  -5 1651.47   18.99   1 0.47819-0.44337 0.96111-0.98158-0.00567-0.29100
   1   0  -4  810.67   14.79   1 0.48365-0.43646 0.97055-0.98282 0.05399-0.28874
   1   0  -3    7.90   12.37   1 0.48855-0.42921 0.97835-0.97968 0.14743-0.31801
   1   0   0  466.59   27.51   1 0.04836 0.04712 0.12444-0.09535-0.94662 0.96504
   1   0   1 2332.56   38.76   1 0.37955-0.27037 0.77481-0.73544-0.45175 0.53397
   1   0   2 3262.12   34.38   1 0.44454-0.32347 0.89869-0.84910-0.21713 0.36283
   1   0   3   54.62    9.59   1 0.46625-0.33494 0.93928-0.87975-0.09961 0.30663
   1   0   4  199.71   11.64   1 0.47648-0.33310 0.95798-0.88797-0.02276 0.29227
   1   0   5   91.06    9.78   1 0.48291-0.32754 0.96937-0.89035 0.04538 0.28832
   1   0   6  314.60   10.90   1 0.48636-0.31882 0.97515-0.88587 0.09655 0.29969
   1   0   7  264.71   10.17   1 0.48855-0.30895 0.97835-0.88053 0.14743 0.31228
   1   0   8  140.34    7.22   1 0.48943-0.29812 0.97916-0.87113 0.18984 0.33263
   1   0   9  391.11   12.48   1 0.48943-0.28532 0.97804-0.86005 0.23103 0.35516
   1   0  10   86.57   10.93   1 0.48869-0.27225 0.97567-0.84546 0.26405 0.38372
   1   0  11  295.49    8.75   1 0.48763-0.26032 0.97144-0.83288 0.30525 0.40587
   1   0  12   45.02   12.07   1 0.48479-0.24636 0.96515-0.81967 0.34536 0.42962
   1   0  13   79.27   14.46   1 0.48195-0.23049 0.95925-0.80022 0.37662 0.45988
   1   0  14   52.96   14.84   1 0.47825-0.21372 0.95158-0.78054 0.40755 0.49008
   1   1 -15  123.71   18.15   1 0.41833-0.47677 0.84960-0.87981-0.32459-0.58613
   1   1 -14  917.15   14.56   1 0.42905-0.47644 0.87006-0.89168-0.28384-0.56421
   1   1 -13 1558.03   18.11   1 0.43879-0.47509 0.88815-0.90185-0.24237-0.54488
   1   1 -12  633.12   14.34   1 0.44953-0.47211 0.90822-0.90953-0.19231-0.53055
   1   1 -11   54.66    9.65   1 0.45908-0.46923 0.92629-0.91600-0.14209-0.51684
   1   1 -10  -13.48    9.94   1 0.46746-0.46614 0.94172-0.92131-0.09115-0.50508
   1   1  -9  182.83    8.27   1 0.47547-0.46065 0.95626-0.92295-0.03145-0.50185
   1   1  -8  668.58   11.80   1 0.48159-0.45468 0.96687-0.92546 0.02822-0.49909
   1   1  -7 1294.30   15.21   1 0.48636-0.44756 0.97515-0.92408 0.09655-0.50489
   1   1  -6 7454.13   33.48   1 0.48935-0.43834 0.97913-0.91674 0.18132-0.52524
   1   1  -5 2374.26   23.97   1 0.48840-0.42517 0.97409-0.90059 0.28054-0.56123
   1   1  -1  348.67   14.39   1-0.18546 0.29863-0.34236 0.45627-0.97988 0.94975
   1   1   0 4516.94   40.88   1 0.03183 0.09307 0.09120 0.03266-0.95636 0.98974
   1   1   1 3492.90   34.89   1 0.22233-0.08593 0.46767-0.33498-0.77018 0.86743
   1   1   2  443.04   16.58   1 0.33325-0.18432 0.68423-0.54166-0.56871 0.72859
   1   1   3 4075.61   29.80   1 0.39578-0.23434 0.80451-0.65046-0.40435 0.62914
   1   1   4 3953.99   26.86   1 0.43094-0.25861 0.87367-0.71111-0.27562 0.56263
   1   1   5 2254.79   19.91   1 0.45290-0.26797 0.91471-0.74256-0.17549 0.52502
   1   1   6  253.11    8.28   1 0.46625-0.26963 0.93928-0.75514-0.09961 0.51055
   1   1   7  411.27   10.87   1 0.47648-0.26852 0.95798-0.76614-0.02276 0.49810
   1   1   8  793.89   11.54   1 0.48215-0.26178 0.96811-0.76449 0.03677 0.50069
   1   1   9   40.02   10.20   1 0.48636-0.25464 0.97515-0.76278 0.09655 0.50450
   1   1  10   47.54    9.81   1 0.48855-0.24365 0.97835-0.75530 0.14743 0.51557
   1   1  11  266.41   12.80   1 0.48953-0.23303 0.97902-0.74619 0.19807 0.52878
   1   1  12   82.01   12.47   1 0.48920-0.22137 0.97698-0.73616 0.24762 0.54308
   1   1  13   71.60   10.75   1 0.48831-0.20896 0.97321-0.72085 0.28879 0.56311
   1   1  14   76.72   17.87   1 0.48603-0.19339 0.96784-0.70462 0.32932 0.58369
   1   2  -2 1706.27   20.31   1-0.20852 0.33723-0.38950 0.58661-0.96956 0.89049
   1   2  -1 1537.16   20.15   1-0.08676 0.22829-0.14525 0.35293-0.99434 0.97932
   1   2   0   43.89    8.70   1 0.04836 0.10451 0.12446 0.09154-0.94676 0.99515
   1   2   1 3598.23   27.61   1 0.17264-0.00679 0.36951-0.14222-0.83609 0.94813
   1   2   2 3354.66   26.04   1 0.26652-0.08918 0.55380-0.31592-0.70072 0.87529
   1   2   3  526.14   11.10   1 0.33648-0.14821 0.69050-0.44363-0.56157 0.80002
   1   2   4  895.30   12.83   1 0.38233-0.18105 0.77992-0.52255-0.44404 0.74414
   1   2   5  738.90   11.40   1 0.41622-0.20369 0.84554-0.57902-0.33263 0.69679
   1   2   6 2018.33   17.30   1 0.43879-0.21369 0.88815-0.61053-0.24237 0.66846
   1   2   7  537.37   12.78   1 0.45613-0.21885 0.92081-0.63371-0.15893 0.64791
   1   2   8   68.99    7.72   1 0.46867-0.21937 0.94409-0.64822-0.08268 0.63528
   1   2   9  266.32    8.49   1 0.47748-0.21711 0.95963-0.65435-0.01407 0.62996
   1   2  10   15.60    9.75   1 0.48291-0.21015 0.96937-0.65266 0.04538 0.63251
   1   2  11   43.11    8.69   1 0.48676-0.20196 0.97587-0.64972 0.10500 0.63671
   1   2  12  124.28   14.03   1 0.48903-0.19323 0.97888-0.64494 0.16428 0.64243
   1   2  13  157.26   15.36   1 0.48949-0.18143 0.97868-0.63331 0.21447 0.65494
   1   3  -3 2523.19   21.34   1-0.20460 0.34848-0.38165 0.66109-0.97142 0.84330
   1   3  -2 6661.32   33.40   1-0.12509 0.28115-0.22055 0.51076-0.99400 0.92918
   1   3  -1 1603.48   18.42   1-0.03259 0.20065-0.03621 0.33606-0.98399 0.98240
   1   3   0  853.48   14.86   1 0.06926 0.11161 0.16627 0.14500-0.93287 0.99667
   1   3   1 1674.18   18.38   1 0.15995 0.03414 0.34506-0.02291-0.84994 0.97719
   1   3   2  378.43   11.53   1 0.23744-0.03154 0.49667-0.16516-0.74775 0.93787
   1   3   3   43.99    9.03   1 0.30089-0.08315 0.62157-0.28150-0.63677 0.89049
   1   3   4  830.94   11.59   1 0.34866-0.11900 0.71422-0.36357-0.53278 0.84835
   1   3   5  810.86   12.58   1 0.38501-0.14434 0.78507-0.42387-0.43610 0.81295
   1   3   6 3801.98   22.32   1 0.41407-0.16069 0.84124-0.47034-0.34069 0.78178
   1   3   7   31.34   10.44   1 0.43468-0.16931 0.88086-0.49852-0.25904 0.76146
   1   3   8  291.16   10.91   1 0.45290-0.17531 0.91471-0.52377-0.17549 0.74339
   1   3   9  629.21   12.59   1 0.46482-0.17478 0.93679-0.53465-0.10815 0.73631
   1   3  10   40.61   11.95   1 0.47455-0.17352 0.95435-0.54343-0.03981 0.73084
   1   3  11   23.65   11.92   1 0.48159-0.16908 0.96687-0.54710 0.02822 0.72844
   1   3  12   -0.33   10.15   1 0.48596-0.16203 0.97436-0.54481 0.08810 0.73133
   1   4  -5  477.38   11.04   1-0.23477 0.38416-0.44285 0.79844-0.95407 0.71622
   1   4  -4    3.88    8.43   1-0.18935 0.35030-0.35035 0.71340-0.97831 0.80308
   1   4  -3  748.18   11.37   1-0.12920 0.30328-0.22882 0.60360-0.99359 0.88196
   1   4  -2 4320.00   24.09   1-0.06158 0.24660-0.09481 0.47926-0.99125 0.94175
   1   4  -1 5980.40   28.31   1 0.01498 0.18306 0.05736 0.33716-0.96535 0.98125
   1   4   0 2815.54   19.92   1 0.09046 0.11943 0.20764 0.19692-0.91679 0.99539
   1   4   1  755.09   12.88   1 0.15995 0.06085 0.34506 0.06916-0.84994 0.98969
   1   4   2  659.80   10.69   1 0.22621 0.00789 0.47478-0.05063-0.76474 0.96928
   1   4   3   80.08    8.92   1 0.28022-0.03384 0.58107-0.14634-0.67554 0.94238
   1   4   4   90.01    8.69   1 0.32690-0.06859 0.67201-0.22747-0.58278 0.91281
   1   4   5  457.63   10.00   1 0.36577-0.09680 0.74826-0.29486-0.48901 0.88344
   1   4   6 1500.69   15.84   1 0.39578-0.11382 0.80451-0.33999-0.40435 0.86067
   1   4   7  157.44   10.45   1 0.41833-0.12428 0.84960-0.37457-0.32459 0.84196
   1   4   8 1061.65   13.89   1 0.43879-0.13269 0.88815-0.40321-0.24237 0.82545
   1   4   9  623.22   11.24   1 0.45464-0.13721 0.91782-0.42380-0.16736 0.81377
   1   4  10  445.36   10.95   1 0.46625-0.13664 0.93928-0.43506-0.09961 0.80776
   1   4  11  113.89   15.08   1 0.47455-0.13295 0.95435-0.43876-0.03981 0.80670
   1   4  12   23.92   18.11   1 0.48159-0.12863 0.96687-0.44240 0.02822 0.80488
   1   5  -6  519.99   10.30   1-0.20852 0.37440-0.38950 0.82688-0.96956 0.68310
   1   5  -5  758.24   11.38   1-0.16918 0.34673-0.30984 0.75808-0.98531 0.76248
   1   5  -4  430.81   10.70   1-0.12509 0.31370-0.22055 0.67730-0.99400 0.83281
   1   5  -3  178.31    7.32   1-0.06991 0.27101-0.11170 0.57994-0.99259 0.89511
   1   5  -2  223.11    7.60   1-0.01123 0.22444 0.00583 0.47264-0.97691 0.94349
   1   5  -1  312.74   10.27   1 0.05246 0.17345 0.13277 0.35687-0.94409 0.97594
   1   5   0  906.03   13.02   1 0.11089 0.12688 0.24895 0.24848-0.89917 0.99130
   1   5   1 1606.95   14.48   1 0.17264 0.07843 0.36951 0.13838-0.83609 0.99337
   1   5   2 1860.00   15.60   1 0.22621 0.03636 0.47478 0.04299-0.76474 0.98471
   1   5   3 1168.26   14.92   1 0.27345 0.00103 0.56741-0.03909-0.68840 0.97003
   1   5   4  972.37   11.93   1 0.31731-0.03207 0.65354-0.11589-0.60331 0.95031
   1   5   5  381.04   11.63   1 0.35156-0.05411 0.71998-0.17209-0.52569 0.93266
   1   5   6   -1.28    7.01   1 0.38233-0.07328 0.77992-0.22242-0.44404 0.91451
   1   5   7   33.31    8.74   1 0.40792-0.08589 0.82778-0.25975-0.36441 0.89866
   1   5   8  541.72   14.09   1 0.42693-0.09272 0.86600-0.28735-0.29214 0.88692
   1   5   9  291.61    9.89   1 0.44454-0.09780 0.89869-0.30922-0.21713 0.87674
   1   5  10  249.25   15.75   1 0.45908-0.10036 0.92629-0.32815-0.14209 0.86838
   1   5  11  184.11   18.81   1 0.46990-0.09995 0.94618-0.33920-0.07390 0.86382
   1   6  -9   50.08   11.89   1-0.22724 0.38583-0.42768 0.93190-0.95875 0.49919
   1   6  -8  318.82   11.37   1-0.20460 0.37605-0.38165 0.89651-0.97142 0.57570
   1   6  -7  942.29   13.83   1-0.18145 0.36168-0.33436 0.85434-0.98138 0.64658
   1   6  -6  316.41   11.42   1-0.14961 0.34251-0.26973 0.79976-0.99027 0.71764
   1   6  -5 1362.76   15.56   1-0.10787 0.31489-0.18719 0.73097-0.99490 0.78887
   1   6  -4 2279.98   18.59   1-0.06575 0.28476-0.10326 0.65663-0.99196 0.84756
   1   6  -3  875.16   11.79   1-0.01959 0.24993-0.01077 0.57246-0.97994 0.89907
   1   6  -2   22.42    7.23   1 0.03183 0.21008 0.09120 0.48063-0.95636 0.93984
   1   6  -1  117.07    8.07   1 0.08172 0.17138 0.19076 0.39090-0.92348 0.96688
   1   6   0  291.60   11.44   1 0.13528 0.13129 0.29723 0.29494-0.87577 0.98491
   1   6   1  857.67   13.56   1 0.18395 0.09396 0.39247 0.20876-0.82182 0.99174
   1   6   2  685.37   13.12   1 0.22999 0.05956 0.48208 0.12895-0.75900 0.99089
   1   6   3 2066.28   17.37   1 0.27345 0.02964 0.56741 0.05434-0.68840 0.98449
   1   6   4 1277.42   14.83   1 0.31388 0.00154 0.64729-0.01546-0.61009 0.97349
   1   6   5   98.02   12.26   1 0.34578-0.01919 0.70835-0.06675-0.54006 0.96245
   1   6   6  443.33   13.65   1 0.37399-0.03706 0.76418-0.11236-0.46689 0.95080
   1   6   7   59.66   12.09   1 0.40057-0.05031 0.81397-0.15186-0.38852 0.93875
   1   6   8   -0.30   10.36   1 0.42044-0.05772 0.85361-0.18141-0.31652 0.92922
   1   6   9  231.37   15.89   1 0.43879-0.06426 0.88815-0.20587-0.24237 0.92071
   1   7 -12   49.68   18.04   1-0.21976 0.37148-0.41245 0.98247-0.96319 0.33003
   1   7 -12   62.70   17.68   1 0.48603-0.33757 0.96784-0.40444 0.32932-0.96290
   1   7 -11  114.22   10.82   1 0.47927-0.31867 0.95356-0.38006 0.39983-0.97038
   1   7 -11  125.02   11.18   1-0.20852 0.37103-0.38950 0.96683-0.96956 0.39983
   1   7 -10    4.36   10.26   1-0.19324 0.36747-0.35830 0.94481-0.97667 0.46968
   1   7  -9    3.76   11.92   1-0.17331 0.35918-0.31810 0.91559-0.98409 0.54008
   1   7  -8    0.94   11.56   1-0.14961 0.34811-0.26973 0.87815-0.99027 0.60940
   1   7  -7   44.90   11.92   1-0.12509 0.33495-0.22055 0.83518-0.99400 0.67413
   1   7  -6  265.64   13.04   1-0.09096 0.31417-0.15354 0.78045-0.99462 0.73977
   1   7  -5  736.09   13.14   1-0.05726 0.29142-0.08618 0.72080-0.99045 0.79722
   1   7  -4  473.31   11.83   1-0.01541 0.26287-0.00247 0.65019-0.97846 0.85164
   1   7  -3  336.04    8.98   1 0.02316 0.23649 0.07412 0.58011-0.96096 0.89440
   1   7  -2  346.77   11.63   1 0.06926 0.20119 0.16627 0.50026-0.93287 0.93028
   1   7  -1  252.34   10.80   1 0.11089 0.17146 0.24895 0.42500-0.89917 0.95644
   1   7   0   53.53    9.83   1 0.15995 0.13578 0.34506 0.34190-0.84994 0.97585
   1   7   1    4.78    9.67   1 0.19984 0.10652 0.42337 0.27134-0.80182 0.98584
   1   7   2  224.73   13.15   1 0.24467 0.07491 0.51111 0.19570-0.73634 0.99031
   1   7   3 1670.54   17.84   1 0.28022 0.05201 0.58107 0.13580-0.67554 0.98966
   1   7   4  325.23   13.18   1 0.31388 0.02906 0.64729 0.07870-0.61009 0.98567
   1   7   5  535.50   14.05   1 0.34578 0.00922 0.70835 0.02773-0.54006 0.97946
   1   7   6  587.22   12.97   1 0.37122-0.00343 0.75865-0.01194-0.47433 0.97344
   1   7   7  112.72   15.21   1 0.39578-0.01733 0.80451-0.04877-0.40435 0.96588
   1   7   8   47.29   12.78   1 0.41622-0.02530 0.84554-0.08033-0.33263 0.95905
   1   8 -10  112.66   17.32   1-0.14135 0.34413-0.25338 0.93411-0.99184 0.49840
   1   8  -9  102.26   11.05   1-0.12098 0.33673-0.21227 0.90329-0.99433 0.56553
   1   8  -8  -10.55   14.88   1-0.09938 0.32560-0.17037 0.86796-0.99492 0.62667
   1   8  -7  154.90    9.24   1-0.06991 0.30932-0.11170 0.82286-0.99259 0.68965
   1   8  -6   51.64   12.05   1-0.04086 0.29165-0.05272 0.77310-0.98639 0.74790
   1   8  -5   65.13   12.24   1-0.00680 0.26983 0.01459 0.71681-0.97517 0.79993
   1   8  -4  350.29   13.34   1 0.02749 0.24805 0.08266 0.65737-0.95870 0.84608
   1   8  -3  410.12   10.51   1 0.06502 0.22231 0.15779 0.59218-0.93589 0.88540
   1   8  -2  426.42   13.47   1 0.10256 0.19768 0.23206 0.52690-0.90662 0.91811
   1   8  -1  440.40   13.69   1 0.14372 0.16826 0.31356 0.45737-0.86737 0.94465
   1   8   0  179.27    9.21   1 0.17998 0.14256 0.38449 0.39409-0.82669 0.96294
   1   8   1  339.35   10.26   1 0.21844 0.11700 0.46053 0.32880-0.77556 0.97655
   1   8   2  -10.24    8.52   1 0.25524 0.09184 0.53219 0.26761-0.71832 0.98463
   1   8   3  200.10   14.23   1 0.28722 0.07193 0.59478 0.21418-0.66267 0.98818
   1   8   4   23.97   14.88   1 0.32054 0.05063 0.65983 0.15944-0.59653 0.98889
   1   8   5  174.82   11.66   1 0.34866 0.03436 0.71422 0.11452-0.53278 0.98724
   1   8   6  378.69   19.51   1 0.37399 0.02113 0.76418 0.07577-0.46689 0.98456
   1   9  -8   92.74   18.16   1-0.04903 0.30394-0.06922 0.86138-0.98861 0.63630
   1   9  -7   59.99   15.56   1-0.02408 0.29068-0.01932 0.82099-0.98140 0.69215
   1   9  -6   -0.07   10.50   1 0.00622 0.27354 0.04038 0.77404-0.96957 0.74523
   1   9  -5  -10.96   14.68   1 0.03599 0.25533 0.09947 0.72379-0.95396 0.79318
   1   9  -4   13.32   14.71   1 0.06926 0.23435 0.16627 0.66901-0.93287 0.83521
   1   9  -3   26.17   14.87   1 0.10256 0.21367 0.23206 0.61255-0.90662 0.87246
   1   9  -2  158.63   15.14   1 0.13528 0.19217 0.29723 0.55566-0.87577 0.90320
   1   9  -1  221.99   11.88   1 0.17264 0.16831 0.36951 0.49416-0.83609 0.92963
   1   9   0  404.96   16.43   1 0.20739 0.14430 0.43827 0.43673-0.79162 0.94923
   1   9   1  548.07   17.27   1 0.23744 0.12574 0.49667 0.38580-0.74775 0.96334
   1   9   2   26.78   10.66   1 0.27013 0.10581 0.56076 0.33233-0.69461 0.97424
   1   9   3   34.53   18.02   1 0.30089 0.08695 0.62157 0.28161-0.63677 0.98144
   2 -10  -2  436.63   19.42   1-0.19696 0.07988-0.36605-0.53474-0.97498 0.74130
   2 -10  -1  370.86   12.63   1-0.22347 0.11776-0.41996-0.46909-0.96100 0.78821
   2 -10   4   14.13   14.73   1-0.37364 0.32953-0.72544-0.11348-0.78974 0.93533
   2 -10   5   54.98   11.04   1-0.39780 0.36509-0.77519-0.05351-0.74043 0.94478
   2  -9  -6   90.46   18.17   1-0.05726-0.08044-0.08618-0.76092-0.99045 0.51838
   2  -9  -5   -1.98   10.44   1-0.07831-0.04704-0.12844-0.70711-0.99364 0.58457
   2  -9  -4  -24.80   10.47   1-0.10360-0.01022-0.17892-0.64664-0.99494 0.64740
   2  -9  -3   85.50   14.61   1-0.13329 0.03198-0.23701-0.57874-0.99311 0.70926
   2  -9  -2  161.74   12.93   1-0.16523 0.07583-0.30180-0.50467-0.98641 0.76672
   2  -9  -1   94.27   12.36   1-0.19696 0.11984-0.36605-0.42890-0.97498 0.81621
   2  -9   0   89.33   11.98   1-0.23477 0.16983-0.44285-0.34406-0.95407 0.86229
   2  -9   4    7.69   11.68   1-0.36810 0.35116-0.71386-0.03116-0.80018 0.95527
   2  -9   5    1.32    8.31   1-0.39780 0.39342-0.77519 0.04051-0.74043 0.96015
   2  -8  -8  314.40   18.80   1 0.02749-0.16130 0.08266-0.85601-0.95870 0.37310
   2  -8  -7  440.56   16.77   1 0.01060-0.13270 0.04887-0.81247-0.96750 0.44577
   2  -8  -6  344.60   15.74   1-0.00680-0.10256 0.01459-0.76395-0.97517 0.51525
   2  -8  -5  407.14   13.84   1-0.03259-0.06540-0.03621-0.70468-0.98399 0.58692
   2  -8  -4  571.94   11.46   1-0.06158-0.02160-0.09481-0.63669-0.99125 0.65866
   2  -8  -3  202.15   12.60   1-0.09096 0.01822-0.15354-0.56571-0.99462 0.72225
   2  -8  -2    0.94   11.69   1-0.13329 0.07222-0.23701-0.47625-0.99311 0.78873
   2  -8  -1  262.64    9.95   1-0.16918 0.12055-0.30984-0.39137-0.98531 0.84064
   2  -8   0  746.89   13.41   1-0.21229 0.17522-0.39722-0.29524-0.96748 0.88805
   2  -8   4  659.00   12.12   1-0.37089 0.38218-0.71959 0.06842-0.79512 0.96842
   2  -8   5  187.57   12.51   1-0.40008 0.42368-0.78029 0.13903-0.73464 0.96595
   2  -7  -9   -1.34   14.71   1 0.09439-0.21207 0.21557-0.90314-0.91356 0.28043
   2  -7  -8  144.32   10.75   1 0.08172-0.18642 0.19076-0.86775-0.92348 0.35289
   2  -7  -7  394.62   10.68   1 0.06502-0.15622 0.15779-0.82451-0.93589 0.42839
   2  -7  -6  429.98   13.42   1 0.04426-0.12609 0.11610-0.77272-0.94915 0.50370
   2  -7  -5  897.20   15.13   1 0.01907-0.08869 0.06574-0.71166-0.96319 0.57956
   2  -7  -4  464.03   11.84   1-0.01541-0.04106-0.00247-0.63605-0.97846 0.66007
   2  -7  -3   90.34    9.91   1-0.04903 0.00485-0.06922-0.55672-0.98861 0.73067
   2  -7  -2   15.25    9.71   1-0.09096 0.05837-0.15354-0.46295-0.99462 0.79962
   2  -7  -1  240.72   11.06   1-0.14135 0.12119-0.25338-0.35465-0.99184 0.86280
   2  -7   0   51.23   10.06   1-0.18935 0.18066-0.35035-0.24727-0.97831 0.91046
   2  -7   4  565.00   10.61   1-0.37638 0.41682-0.73123 0.17342-0.78429 0.97035
   2  -6 -11   70.08   16.64   1 0.15995-0.27496 0.34506-0.96435-0.84994 0.10615
   2  -6 -10  257.52   11.38   1 0.15587-0.25711 0.33714-0.94414-0.85438 0.17376
   2  -6  -9   63.09    8.84   1 0.14785-0.23682 0.32151-0.91781-0.86301 0.24500
   2  -6  -8   10.80   11.64   1 0.13528-0.21304 0.29723-0.88379-0.87577 0.32051
   2  -6  -7  -10.27   11.69   1 0.11898-0.18410 0.26521-0.84137-0.89159 0.39937
   2  -6  -6    6.43    6.86   1 0.09832-0.15187 0.22349-0.78916-0.91026 0.48094
   2  -6  -5  214.02   10.71   1 0.06926-0.10915 0.16627-0.72285-0.93287 0.56807
   2  -6  -4  791.34   13.48   1 0.03599-0.06592 0.09947-0.64606-0.95396 0.65028
   2  -6  -3 1964.02   18.22   1-0.00680-0.00998 0.01459-0.55092-0.97517 0.73607
   2  -6  -2 1444.74   14.76   1-0.05294 0.04942-0.07754-0.44682-0.98957 0.81144
   2  -6  -1  827.73   14.22   1-0.10787 0.11495-0.18719-0.32681-0.99490 0.87834
   2  -6   0  174.23   11.14   1-0.17331 0.19383-0.31810-0.18697-0.98409 0.93411
   2  -6   1  385.83   11.50   1-0.23477 0.26774-0.44285-0.05177-0.95407 0.96741
   2  -6   4 1291.26   16.20   1-0.38991 0.45816-0.75927 0.29521-0.75710 0.95675
   2  -5 -12   93.03   14.92   1 0.21477-0.31295 0.45304-0.98819-0.78111-0.01159
   2  -5 -11  165.21   15.02   1 0.21477-0.30036 0.45304-0.97683-0.78111 0.05148
   2  -5 -10  445.93   13.62   1 0.21477-0.28649 0.45304-0.96165-0.78111 0.11413
   2  -5  -9  465.23   13.43   1 0.20739-0.26711 0.43827-0.93889-0.79162 0.18788
   2  -5  -8  141.66    7.47   1 0.19600-0.24518 0.41573-0.90845-0.80701 0.26638
   2  -5  -7  175.90   10.34   1 0.18395-0.22001 0.39247-0.87193-0.82182 0.34314
   2  -5  -6  140.40   10.52   1 0.15995-0.18531 0.34506-0.81852-0.84994 0.43580
   2  -5  -5  688.15   13.24   1 0.13528-0.14807 0.29723-0.75750-0.87577 0.52332
   2  -5  -4  557.54    9.94   1 0.09832-0.09842 0.22349-0.67472-0.91026 0.62144
   2  -5  -3  315.22   10.25   1 0.05246-0.04109 0.13277-0.57348-0.94409 0.71781
   2  -5  -2 3431.41   23.22   1-0.00680 0.03069 0.01459-0.44651-0.97517 0.81209
   2  -5  -1 3168.52   23.00   1-0.07411 0.11084-0.12008-0.30009-0.99315 0.89281
   2  -5   0  718.35   11.84   1-0.15389 0.20221-0.27789-0.13322-0.98941 0.95258
   2  -5   1  236.40   10.15   1-0.23477 0.29555-0.44285 0.04242-0.95407 0.98264
   2  -5   3   -1.97    8.12   1-0.36810 0.45399-0.71386 0.33367-0.80018 0.95359
   2  -4 -13   28.42   12.25   1 0.26290-0.34503 0.54679-0.99846-0.70679-0.13422
   2  -4 -12   27.05   14.59   1 0.26652-0.33621 0.55380-0.99523-0.70072-0.07747
   2  -4 -11  167.01    9.23   1 0.27013-0.32739 0.56076-0.98870-0.69461-0.02037
   2  -4 -10  190.64    9.24   1 0.27013-0.31448 0.56076-0.97800-0.69461 0.04196
   2  -4  -9   45.84    9.64   1 0.26652-0.29895 0.55380-0.96146-0.70072 0.11164
   2  -4  -8    9.22    9.55   1 0.25907-0.28053 0.53951-0.93831-0.71258 0.18560
   2  -4  -7  187.15    8.31   1 0.24822-0.25680 0.51823-0.90655-0.73035 0.26707
   2  -4  -6  345.39   11.72   1 0.22999-0.22612 0.48208-0.86204-0.75900 0.35941
   2  -4  -5  321.32   10.23   1 0.20739-0.19077 0.43827-0.80607-0.79162 0.45424
   2  -4  -4   37.61    6.22   1 0.17264-0.14476 0.36951-0.72669-0.83609 0.56192
   2  -4  -3  229.91   10.29   1 0.11898-0.07930 0.26521-0.61394-0.89159 0.68134
   2  -4  -2  476.59   12.38   1 0.05246-0.00008 0.13277-0.47049-0.94409 0.79652
   2  -4  -1  119.76    9.85   1-0.03259 0.09676-0.03621-0.29121-0.98399 0.89700
   2  -4   0 1675.92   19.85   1-0.14135 0.21894-0.25338-0.06409-0.99184 0.97065
   2  -4   2 2359.26   22.91   1-0.33844 0.43979-0.65274 0.35550-0.84889 0.95423
   2  -4   3  736.11   14.41   1-0.40487 0.51925-0.79056 0.50414-0.72297 0.89138
   2  -3 -14   -7.72   12.53   1 0.30406-0.36976 0.62807-0.99346-0.62992-0.25886
   2  -3 -13    3.18   10.27   1 0.31044-0.36408 0.64101-0.99719-0.61683-0.20932
   2  -3 -12   10.80    8.36   1 0.31731-0.35722 0.65354-0.99833-0.60331-0.15933
   2  -3 -11   -4.83   11.85   1 0.32054-0.35004 0.65983-0.99656-0.59653-0.10419
   2  -3 -10  167.75    7.85   1 0.32377-0.34046 0.66608-0.99170-0.58970-0.04786
   2  -3  -9  157.15   10.35   1 0.32690-0.33062 0.67201-0.98374-0.58278 0.00771
   2  -3  -8 1341.37   13.66   1 0.32377-0.31572 0.66608-0.96960-0.58970 0.07737
   2  -3  -7  906.62   11.58   1 0.31731-0.29588 0.65354-0.94817-0.60331 0.15490
   2  -3  -6  328.31   10.14   1 0.30725-0.27510 0.63456-0.91844-0.62340 0.23739
   2  -3  -5  321.37   10.72   1 0.28722-0.24395 0.59478-0.87112-0.66267 0.34027
   2  -3  -4 3163.29   23.72   1 0.25907-0.20380 0.53951-0.80510-0.71258 0.45267
   2  -3  -3  118.28    9.87   1 0.21477-0.14625 0.45304-0.70678-0.78111 0.58399
   2  -3  -2  978.07   15.96   1 0.13958-0.05896 0.30559-0.54954-0.87167 0.73712
   2  -3  -1 1044.39   17.47   1 0.02316 0.06973 0.07412-0.30865-0.96096 0.88932
   2  -3   0  620.10   16.06   1-0.13329 0.23918-0.23701 0.01308-0.99311 0.98496
   2  -3   1 2594.01   28.38   1-0.28582 0.40316-0.54587 0.33172-0.91271 0.96662
   2  -3   2 2336.35   26.07   1-0.39519 0.52412-0.76994 0.56537-0.74610 0.86321
   2  -2 -14   11.72   14.50   1 0.34578-0.38248 0.70835-0.98201-0.54006-0.33446
   2  -2 -13   37.19    9.98   1 0.35444-0.37971 0.72570-0.98859-0.51857-0.29372
   2  -2 -12   28.91   11.68   1 0.36287-0.37429 0.74252-0.99367-0.49645-0.25207
   2  -2 -11  390.45   12.40   1 0.36850-0.36891 0.75348-0.99695-0.48168-0.20461
   2  -2 -10  502.36   11.90   1 0.37399-0.36229 0.76418-0.99792-0.46689-0.15603
   2  -2  -9  115.03   10.35   1 0.37955-0.35483 0.77481-0.99657-0.45175-0.10786
   2  -2  -8  145.16   10.77   1 0.38501-0.34725 0.78507-0.99286-0.43610-0.06012
   2  -2  -7  465.28   10.81   1 0.38501-0.33628 0.78507-0.98459-0.43610 0.00241
   2  -2  -6 1060.94   13.31   1 0.38233-0.32154 0.77992-0.97075-0.44404 0.07278
   2  -2  -5  255.39    8.66   1 0.37676-0.30333 0.76964-0.94966-0.45942 0.15071
   2  -2  -4   49.71    9.42   1 0.36287-0.27802 0.74252-0.91264-0.49645 0.25129
   2  -2  -3    8.60    9.66   1 0.33325-0.23666 0.68423-0.84522-0.56871 0.38708
   2  -2  -2  446.88   15.52   1 0.27345-0.16439 0.56741-0.71804-0.68840 0.56880
   2  -2  -1   83.10   12.64   1 0.12697-0.00553 0.28100-0.42148-0.88380 0.82771
   2  -1 -14    7.01   14.48   1 0.38501-0.39213 0.78507-0.96020-0.43610-0.42184
   2  -1 -13   14.92   11.93   1 0.39578-0.39083 0.80451-0.96911-0.40435-0.39055
   2  -1 -12    7.40    8.39   1 0.40289-0.38853 0.81861-0.97771-0.38066-0.35397
   2  -1 -11    3.93    6.68   1 0.41192-0.38298 0.83688-0.98414-0.34873-0.32183
   2  -1 -10  106.66   10.24   1 0.41833-0.37853 0.84960-0.99007-0.32459-0.28360
   2  -1  -9  149.85   10.58   1 0.42693-0.37406 0.86600-0.99362-0.29214-0.25299
   2  -1  -8  213.90    9.40   1 0.43468-0.36976 0.88086-0.99607-0.25904-0.22289
   2  -1  -7   17.02    8.22   1 0.43879-0.36255 0.88815-0.99795-0.24237-0.17652
   2  -1  -6  170.97    9.76   1 0.44623-0.35708 0.90179-0.99808-0.20907-0.14714
   2  -1  -5 2184.15   20.74   1 0.44953-0.34900 0.90822-0.99639-0.19231-0.10155
   2  -1  -4 2116.24   22.79   1 0.45290-0.33977 0.91471-0.99267-0.17549-0.05533
   2  -1  -3  707.58   17.24   1 0.45613-0.32987 0.92081-0.98683-0.15893-0.00878
   2  -1   1  299.43   28.05   1 0.48779-0.31325 0.97233-0.99850 0.29695-0.21249
   2  -1   2   15.48   16.45   1 0.48948-0.30404 0.97891-0.99457 0.20628-0.05842
   2  -1   3 1038.86   20.22   1 0.48953-0.29034 0.97902-0.98471 0.19807 0.01336
   2  -1   4  972.30   17.81   1 0.48949-0.27896 0.97868-0.97551 0.21447 0.06017
   2  -1   5  155.89   12.01   1 0.48943-0.26756 0.97804-0.96450 0.23103 0.10572
   2  -1   6 4596.55   27.57   1 0.48920-0.25419 0.97698-0.95141 0.24762 0.15207
   2  -1   7 1377.51   16.56   1 0.48840-0.24195 0.97409-0.94155 0.28054 0.18300
   2  -1   8  882.18   13.35   1 0.48763-0.22947 0.97144-0.92769 0.30525 0.22071
   2  -1   9    5.16   11.13   1 0.48603-0.21546 0.96784-0.91295 0.32932 0.25836
   2  -1  10    8.51   10.38   1 0.48344-0.20133 0.96232-0.89898 0.36108 0.28990
   2  -1  11   17.83   12.31   1 0.48023-0.18678 0.95560-0.88339 0.39214 0.32270
   2  -1  12  286.46   13.45   1 0.47637-0.17054 0.94761-0.86614 0.42315 0.35596
   2  -1  13  312.19   12.04   1 0.47281-0.15396 0.94043-0.84566 0.45084 0.38977
   2   0 -15  109.76   17.93   1 0.40541-0.39693 0.82322-0.91768-0.37255-0.53484
   2   0 -14  346.97   11.79   1 0.41622-0.39459 0.84554-0.92835-0.33263-0.51122
   2   0 -13  682.21   14.77   1 0.42693-0.39247 0.86600-0.93820-0.29214-0.48747
   2   0 -12  202.26   12.67   1 0.43468-0.39131 0.88086-0.94818-0.25904-0.46101
   2   0 -11    3.57    9.55   1 0.44623-0.38863 0.90179-0.95355-0.20907-0.44571
   2   0 -10   -3.20    9.82   1 0.45290-0.38528 0.91471-0.96191-0.17549-0.41927
   2   0  -9   18.79   10.09   1 0.46198-0.38157 0.93154-0.96613-0.12518-0.40480
   2   0  -8  114.56    8.88   1 0.46990-0.37643 0.94618-0.96925-0.07390-0.39317
   2   0  -7  814.30   13.10   1 0.47648-0.37136 0.95798-0.97197-0.02276-0.38248
   2   0  -6  776.49   13.81   1 0.48291-0.36489 0.96937-0.97140 0.04538-0.38655
   2   0  -1 2912.52   41.35   1-0.22351 0.40242-0.42012 0.46802-0.96101 0.93437
   2   0   0  732.09   24.20   1 0.09439 0.09717 0.21557-0.15735-0.91356 0.95000
   2   0   1   69.34   16.75   1 0.31718-0.11555 0.65360-0.58578-0.60334 0.70277
   2   0   2  112.59   12.52   1 0.40541-0.19120 0.82322-0.74470-0.37255 0.53521
   2   0   3 1355.67   20.08   1 0.44279-0.21528 0.89526-0.80594-0.22559 0.45095
   2   0   4  143.77    8.22   1 0.46339-0.22377 0.93422-0.83575-0.11668 0.40489
   2   0   5 1294.22   16.53   1 0.47455-0.22318 0.95435-0.84533-0.03981 0.39039
   2   0   6 1098.40   14.73   1 0.48159-0.21884 0.96687-0.84807 0.02822 0.38563
   2   0   7 1004.32   12.47   1 0.48596-0.21155 0.97436-0.84619 0.08810 0.38954
   2   0   8 1483.51   14.77   1 0.48829-0.20058 0.97797-0.83948 0.13908 0.40116
   2   0   9   46.86    7.43   1 0.48943-0.18996 0.97916-0.83160 0.18984 0.41463
   2   0  10  317.98   11.45   1 0.48943-0.17830 0.97804-0.81866 0.23103 0.43551
   2   0  11  318.03   10.31   1 0.48849-0.16428 0.97491-0.80598 0.27228 0.45639
   2   0  12  -16.79   12.01   1 0.48714-0.15198 0.97029-0.79124 0.31327 0.47790
   2   0  13   85.21   11.03   1 0.48417-0.13764 0.96371-0.77548 0.35334 0.50064
   2   1  -1   18.35   11.77   1-0.09938 0.30630-0.17037 0.31280-0.99492 0.98387
   2   1   0  247.10   13.88   1 0.06926 0.14966 0.16627-0.01447-0.93287 0.98502
   2   1   1  558.94   15.63   1 0.21477 0.01673 0.45304-0.29110-0.78111 0.89694
   2   1   2   -1.66    9.84   1 0.31388-0.07137 0.64729-0.47623-0.61009 0.78864
   2   1   3   75.76    9.80   1 0.37399-0.11905 0.76418-0.58161-0.46689 0.70702
   2   1   4 1898.45   19.18   1 0.41407-0.14674 0.84124-0.64859-0.34069 0.64386
   2   1   5  212.88    7.99   1 0.44103-0.16177 0.89178-0.68937-0.23404 0.60111
   2   1   6  132.83    9.18   1 0.45908-0.16734 0.92629-0.71513-0.14209 0.57246
   2   1   7 1388.54   16.02   1 0.46990-0.16611 0.94618-0.72262-0.07390 0.56472
   2   1   8  566.33   12.76   1 0.47819-0.16232 0.96111-0.72766-0.00567 0.55916
   2   1   9  449.46   12.04   1 0.48422-0.15698 0.97156-0.73015 0.06245 0.55659
   2   1  10  666.44   12.63   1 0.48715-0.14819 0.97654-0.72283 0.11360 0.56579
   2   1  11  234.74    9.70   1 0.48926-0.13751 0.97903-0.71813 0.17278 0.57165
   2   1  12   41.41   10.35   1 0.48933-0.12513 0.97848-0.70666 0.22265 0.58474
   2   1  13   -5.88   10.56   1 0.48849-0.11428 0.97491-0.69542 0.27228 0.59898
   2   2  -2  671.79   14.45   1-0.14961 0.37289-0.26973 0.49530-0.99027 0.92927
   2   2  -1  605.06   14.32   1-0.04086 0.27701-0.05272 0.28800-0.98639 0.98971
   2   2   0  481.89   11.58   1 0.07350 0.17468 0.17474 0.07197-0.92977 0.99622
   2   2   1 2519.96   22.57   1 0.17631 0.08348 0.37701-0.12093-0.83142 0.96029
   2   2   2   98.13    7.45   1 0.26290 0.00874 0.54679-0.28080-0.70679 0.90055
   2   2   3  615.87   12.90   1 0.32690-0.04277 0.67201-0.39626-0.58278 0.83990
   2   2   4  105.45    9.18   1 0.37399-0.07883 0.76418-0.47961-0.46689 0.78677
   2   2   5   39.93    6.12   1 0.40792-0.10116 0.82778-0.53308-0.36441 0.74625
   2   2   6   14.12    9.38   1 0.43094-0.11127 0.87367-0.56742-0.27562 0.71865
   2   2   7  782.83   13.79   1 0.44953-0.11722 0.90822-0.59065-0.19231 0.69839
   2   2   8    0.29    9.95   1 0.46482-0.12121 0.93679-0.61274-0.10815 0.67970
   2   2   9   51.18    9.65   1 0.47455-0.11924 0.95435-0.62014-0.03981 0.67398
   2   2  10  583.47   14.18   1 0.48159-0.11452 0.96687-0.62331 0.02822 0.67096
   2   2  11  418.96   13.64   1 0.48537-0.10633 0.97347-0.61632 0.07950 0.67786
   2   2  12  320.32   12.15   1 0.48829-0.09581 0.97797-0.61152 0.13908 0.68254
   2   3  -4   99.90    9.37   1-0.21976 0.44670-0.41245 0.71142-0.96319 0.79109
   2   3  -3  424.36   11.69   1-0.15759 0.39683-0.28582 0.59488-0.98846 0.87976
   2   3  -2  618.07   13.08   1-0.08254 0.33378-0.13685 0.45597-0.99402 0.94756
   2   3  -1  878.55   14.58   1 0.00193 0.26199 0.03187 0.29707-0.97150 0.98920
   2   3   0 1431.28   16.75   1 0.08609 0.18955 0.19920 0.14035-0.92017 0.99982
   2   3   1  304.35   10.69   1 0.16834 0.11969 0.36125-0.01190-0.84080 0.98493
   2   3   2  107.04    9.40   1 0.23744 0.06252 0.49667-0.13678-0.74775 0.95455
   2   3   3  867.83   11.84   1 0.29771 0.01404 0.61502-0.24525-0.64356 0.91552
   2   3   4   64.14    6.38   1 0.34289-0.01934 0.70243-0.32244-0.54730 0.88004
   2   3   5  409.08   12.22   1 0.37955-0.04374 0.77481-0.38534-0.45175 0.84693
   2   3   6    2.75   10.15   1 0.40992-0.06167 0.83236-0.43357-0.35658 0.81701
   2   3   7    6.80    9.76   1 0.43094-0.07030 0.87367-0.46399-0.27562 0.79715
   2   3   8    1.27    9.54   1 0.44953-0.07717 0.90822-0.48923-0.19231 0.77933
   2   3   9  130.58   12.45   1 0.46198-0.07726 0.93154-0.50053-0.12518 0.77198
   2   3  10  330.13   13.06   1 0.47238-0.07648 0.95032-0.50996-0.05664 0.76582
   2   3  11  350.89   15.93   1 0.47996-0.07213 0.96408-0.51433 0.01120 0.76303
   2   3  12  164.78   12.23   1 0.48478-0.06436 0.97251-0.51213 0.07090 0.76502
   2   4  -5   70.44    8.74   1-0.19696 0.44195-0.36605 0.75113-0.97498 0.75721
   2   4  -4   43.08    8.44   1-0.14961 0.40604-0.26973 0.66384-0.99027 0.83526
   2   4  -3   22.78    6.07   1-0.09516 0.36226-0.16181 0.56399-0.99483 0.90044
   2   4  -2    9.98    8.43   1-0.03259 0.31157-0.03621 0.44820-0.98399 0.95250
   2   4  -1    8.25    8.36   1 0.03599 0.25556 0.09947 0.32254-0.95396 0.98564
   2   4   0  798.33   11.50   1 0.10680 0.19820 0.24061 0.19243-0.90290 0.99942
   2   4   1  198.50    7.40   1 0.17264 0.14425 0.36951 0.07387-0.83609 0.99600
   2   4   2  316.41   10.05   1 0.22999 0.09876 0.48208-0.02845-0.75900 0.98106
   2   4   3  346.64   11.72   1 0.28022 0.06034 0.58107-0.11724-0.67554 0.95954
   2   4   4  567.42   12.71   1 0.32690 0.02631 0.67201-0.19853-0.58278 0.93319
   2   4   5  436.34   11.92   1 0.36287 0.00196 0.74252-0.25893-0.49645 0.90944
   2   4   6  127.92    7.74   1 0.39332-0.01724 0.79969-0.30700-0.41230 0.88764
   2   4   7    9.40    6.74   1 0.41622-0.02832 0.84554-0.34216-0.33263 0.86992
   2   4   8   57.97   12.11   1 0.43468-0.03368 0.88086-0.36629-0.25904 0.85684
   2   4   9   11.00   11.88   1 0.45290-0.04029 0.91471-0.39260-0.17549 0.84233
   2   4  10   -3.20   14.66   1 0.46482-0.04046 0.93679-0.40396-0.10815 0.83634
   2   4  11   32.67   16.84   1 0.47455-0.03795 0.95435-0.41326-0.03981 0.83173
   2   5  -8  482.21   11.88   1-0.23477 0.47231-0.44285 0.89192-0.95407 0.56077
   2   5  -7  682.24   10.75   1-0.20852 0.45816-0.38950 0.84720-0.96956 0.64015
   2   5  -6  710.73   11.12   1-0.17744 0.43804-0.32634 0.79276-0.98279 0.71520
   2   5  -5  703.37   11.06   1-0.13737 0.40978-0.24518 0.72324-0.99255 0.78835
   2   5  -4  618.04   12.88   1-0.09096 0.37642-0.15354 0.64173-0.99462 0.85436
   2   5  -3  315.66   11.67   1-0.04086 0.33811-0.05272 0.55044-0.98639 0.90999
   2   5  -2   50.32   10.47   1 0.01060 0.29768 0.04887 0.45641-0.96750 0.95039
   2   5  -1  267.28   11.49   1 0.06926 0.25108 0.16627 0.35037-0.93287 0.98015
   2   5   0  547.11   12.65   1 0.12697 0.20640 0.28100 0.24650-0.88380 0.99604
   2   5   1   26.29    7.31   1 0.17998 0.16425 0.38449 0.15281-0.82669 0.99959
   2   5   2  566.96   12.69   1 0.22999 0.12644 0.48208 0.06484-0.75900 0.99442
   2   5   3   73.41    7.53   1 0.27676 0.09204 0.57402-0.01709-0.68215 0.98252
   2   5   4  390.10    9.32   1 0.31731 0.06384 0.65354-0.08614-0.60331 0.96747
   2   5   5  162.09   10.71   1 0.35156 0.04110 0.71998-0.14341-0.52569 0.95160
   2   5   6   41.60   12.00   1 0.37955 0.02485 0.77481-0.18815-0.45175 0.93726
   2   5   7  161.61   12.17   1 0.40541 0.01196 0.82322-0.22594-0.37255 0.92275
   2   5   8  127.93   12.52   1 0.42693 0.00221 0.86600-0.25886-0.29214 0.90944
   2   5   9   35.64   14.89   1 0.44279-0.00108 0.89526-0.27729-0.22559 0.90150
   2   5  10   19.02   12.41   1 0.45761-0.00446 0.92372-0.29736-0.15048 0.89291
   2   6 -10   76.38   12.41   1-0.21976 0.46266-0.41245 0.93754-0.96319 0.46019
   2   6  -9   13.71   11.68   1-0.20460 0.45657-0.38165 0.91089-0.97142 0.52875
   2   6  -8  126.26   12.45   1-0.18145 0.44575-0.33436 0.87393-0.98138 0.60243
   2   6  -7  229.39    8.36   1-0.15389 0.43036-0.27789 0.82831-0.98941 0.67278
   2   6  -6  456.73    9.64   1-0.12098 0.40993-0.21227 0.77297-0.99433 0.74171
   2   6  -5  678.05   12.85   1-0.08254 0.38420-0.13685 0.70817-0.99402 0.80453
   2   6  -4  322.28   11.26   1-0.04086 0.35464-0.05272 0.63418-0.98639 0.86224
   2   6  -3  269.04   11.03   1 0.00193 0.32299 0.03187 0.55731-0.97150 0.90732
   2   6  -2  476.45   12.12   1 0.05246 0.28569 0.13277 0.46948-0.94409 0.94607
   2   6  -1    4.86    6.98   1 0.09832 0.25037 0.22349 0.38686-0.91026 0.97191
   2   6   0    2.05    6.88   1 0.14785 0.21233 0.32151 0.29880-0.86301 0.98961
   2   6   1    9.25    7.01   1 0.19600 0.17694 0.41573 0.21411-0.80701 0.99795
   2   6   2   36.64    9.73   1 0.23744 0.14773 0.49667 0.14355-0.74775 0.99892
   2   6   3  304.61   11.15   1 0.28022 0.11838 0.58107 0.06988-0.67554 0.99434
   2   6   4 1042.19   15.59   1 0.31388 0.09467 0.64729 0.01385-0.61009 0.98724
   2   6   5  146.14    8.78   1 0.34866 0.07290 0.71422-0.04357-0.53278 0.97694
   2   6   6   18.65   12.16   1 0.37399 0.05828 0.76418-0.08381-0.46689 0.96804
   2   6   7  109.64   15.01   1 0.40057 0.04501 0.81397-0.12335-0.38852 0.95731
   2   6   8   36.06   10.48   1 0.42044 0.03716 0.85361-0.15310-0.31652 0.94836
   2   7 -11  126.15   15.46   1 0.47637-0.22180 0.94761-0.34837 0.42315-0.98049
   2   7 -11  218.49   16.04   1-0.18935 0.44499-0.35035 0.95240-0.97831 0.42468
   2   7 -10  256.63   15.77   1-0.17331 0.44042-0.31810 0.92916-0.98409 0.49295
   2   7  -9  166.95   14.72   1-0.14961 0.43222-0.26973 0.89716-0.99027 0.56409
   2   7  -8   27.06   11.99   1-0.12509 0.42013-0.22055 0.85892-0.99400 0.63230
   2   7  -7   23.50   11.56   1-0.09938 0.40465-0.17037 0.81546-0.99492 0.69429
   2   7  -6   31.76   11.68   1-0.06575 0.38450-0.10326 0.76074-0.99196 0.75728
   2   7  -5  193.60   12.27   1-0.03259 0.36336-0.03621 0.70239-0.98399 0.81264
   2   7  -4  439.15   13.63   1 0.00193 0.33884 0.03187 0.64046-0.97150 0.85891
   2   7  -3  946.48   15.44   1 0.04426 0.31035 0.11610 0.56892-0.94915 0.90212
   2   7  -2  566.43   14.12   1 0.08609 0.27950 0.19920 0.49639-0.92017 0.93590
   2   7  -1  169.88   12.52   1 0.12697 0.25100 0.28100 0.42306-0.88380 0.96205
   2   7   0  152.24   12.50   1 0.16834 0.22115 0.36125 0.35227-0.84080 0.97984
   2   7   1   26.26    8.31   1 0.21110 0.19082 0.44552 0.27939-0.78660 0.99183
   2   7   2   -4.26    8.24   1 0.24822 0.16532 0.51823 0.21566-0.73035 0.99749
   2   7   3   61.80   12.13   1 0.28722 0.13938 0.59478 0.15017-0.66267 0.99846
   2   7   4  130.94    9.58   1 0.31731 0.12023 0.65354 0.10172-0.60331 0.99643
   2   7   5   19.47   10.35   1 0.34866 0.10144 0.71422 0.05025-0.53278 0.99178
   2   7   6    9.98   15.11   1 0.37399 0.08794 0.76418 0.01006-0.46689 0.98658
   2   7   7   82.76   13.02   1 0.39824 0.07542 0.80927-0.02501-0.39636 0.98038
   2   8  -9  160.12   16.20   1-0.09938 0.40975-0.17037 0.88979-0.99492 0.58348
   2   8  -8  193.50   15.76   1-0.07411 0.39707-0.12008 0.85207-0.99315 0.64589
   2   8  -7   88.15   14.79   1-0.04903 0.38344-0.06922 0.80954-0.98861 0.70458
   2   8  -6  -13.13   10.42   1-0.01959 0.36693-0.01077 0.76096-0.97994 0.75969
   2   8  -5   24.45   11.88   1 0.01060 0.34766 0.04887 0.70869-0.96750 0.80839
   2   8  -4   66.76   12.07   1 0.04426 0.32566 0.11610 0.65105-0.94915 0.85261
   2   8  -3  424.09   10.66   1 0.08172 0.30034 0.19076 0.58836-0.92348 0.89175
   2   8  -2  202.61   12.64   1 0.11898 0.27642 0.26521 0.52494-0.89159 0.92391
   2   8  -1  198.55    9.57   1 0.15587 0.24989 0.33714 0.46146-0.85438 0.94930
   2   8   0  257.97   13.16   1 0.19196 0.22652 0.40808 0.40001-0.81198 0.96815
   2   8   1  362.11   16.04   1 0.22999 0.20135 0.48208 0.33739-0.75900 0.98260
   2   8   2  267.13   11.53   1 0.26290 0.18055 0.54679 0.28193-0.70679 0.99121
   2   8   3   -8.76   14.91   1 0.29424 0.16056 0.60825 0.22970-0.65001 0.99607
   2   8   4   19.29   10.82   1 0.32377 0.14328 0.66608 0.18195-0.58970 0.99809
   2   9  -6  134.81   13.53   1 0.02316 0.35171 0.07412 0.76723-0.96096 0.75510
   2   9  -5  142.18   16.90   1 0.05246 0.33430 0.13277 0.71924-0.94409 0.79983
   2   9  -4   15.23   14.86   1 0.08609 0.31392 0.19920 0.66520-0.92017 0.84280
   2   9  -3   23.15   10.65   1 0.11499 0.29549 0.25727 0.61413-0.89538 0.87684
   2   9  -2   91.63   11.27   1 0.14785 0.27424 0.32151 0.55970-0.86301 0.90726
   2   9  -1  300.01   16.29   1 0.18395 0.25137 0.39247 0.50196-0.82182 0.93355
   2   9   0  145.44   17.21   1 0.21477 0.23215 0.45304 0.44911-0.78111 0.95320
   2   9   1  234.01   18.96   1 0.24467 0.21311 0.51111 0.39889-0.73634 0.96840
   3 -10  -3   -8.75   17.40   1-0.17331 0.13910-0.31810-0.56229-0.98409 0.70295
   3 -10  -2   12.28   16.45   1-0.20460 0.18320-0.38165-0.48995-0.97142 0.75587
   3 -10  -1   68.14   15.00   1-0.23477 0.22435-0.44285-0.41790-0.95407 0.80110
   3 -10   3   10.15   14.32   1-0.36242 0.40152-0.70228-0.11770-0.81024 0.91068
   3 -10   4    7.39   14.53   1-0.38991 0.44164-0.75927-0.05049-0.75710 0.91938
   3  -9  -6  490.73   14.94   1-0.05294 0.01078-0.07754-0.73834-0.98957 0.53385
   3  -9  -5   16.98   10.57   1-0.07831 0.04865-0.12844-0.67846-0.99364 0.60227
   3  -9  -4   17.88   14.44   1-0.10787 0.08913-0.18719-0.61099-0.99490 0.66682
   3  -9  -3   16.01   10.26   1-0.13737 0.13039-0.24518-0.54125-0.99255 0.72501
   3  -9  -2   17.92   12.12   1-0.17331 0.17888-0.31810-0.45933-0.98409 0.78164
   3  -9  -1  104.32    9.13   1-0.20852 0.22572-0.38950-0.37712-0.96956 0.82881
   3  -9   3   87.25   11.98   1-0.35662 0.42215-0.69039-0.03586-0.82024 0.93177
   3  -9   4   83.01   12.36   1-0.38991 0.47018-0.75927 0.04365-0.75710 0.93434
   3  -8  -8   76.86   14.99   1 0.03599-0.07484 0.09947-0.84228-0.95396 0.38654
   3  -8  -7  208.77   15.41   1 0.01907-0.04667 0.06574-0.79709-0.96319 0.45789
   3  -8  -6  576.41   16.52   1-0.00680-0.00773 0.01459-0.73967-0.97517 0.53533
   3  -8  -5  183.48   12.43   1-0.03259 0.02973-0.03621-0.67731-0.98399 0.60579
   3  -8  -4  381.61   13.44   1-0.06575 0.07736-0.10326-0.60129-0.99196 0.67964
   3  -8  -3  182.70   12.28   1-0.09938 0.12181-0.17037-0.52241-0.99492 0.74333
   3  -8  -2   14.78   11.52   1-0.14135 0.17478-0.25338-0.43031-0.99184 0.80469
   3  -8  -1   18.45   11.93   1-0.18145 0.22758-0.33436-0.33742-0.98138 0.85360
   3  -8   0   79.37    9.75   1-0.22724 0.28549-0.42768-0.23464-0.95875 0.89569
   3  -8   3   41.25   12.07   1-0.35662 0.45080-0.69039 0.05788-0.82024 0.94505
   3  -8   4   59.97   11.83   1-0.39519 0.50466-0.76994 0.14823-0.74610 0.93821
   3  -7 -10  530.49   15.52   1 0.11499-0.14941 0.25727-0.92575-0.89538 0.21683
   3  -7  -9  181.70   15.60   1 0.10256-0.12579 0.23206-0.89389-0.90662 0.29204
   3  -7  -8   19.57   10.37   1 0.09046-0.10069 0.20764-0.85676-0.91679 0.36509
   3  -7  -7  307.49   13.32   1 0.06926-0.06674 0.16627-0.80810-0.93287 0.44554
   3  -7  -6  212.61    9.63   1 0.04836-0.03351 0.12446-0.75363-0.94676 0.52081
   3  -7  -5  474.02   13.85   1 0.01907 0.00660 0.06574-0.68584-0.96319 0.59966
   3  -7  -4  927.03   14.08   1-0.01541 0.05407-0.00247-0.60661-0.97846 0.67802
   3  -7  -3  845.87   13.82   1-0.05726 0.10854-0.08618-0.51348-0.99045 0.75349
   3  -7  -2  589.69   10.81   1-0.10360 0.16598-0.17892-0.41032-0.99494 0.82015
   3  -7  -1  432.51   12.26   1-0.15759 0.23168-0.28582-0.29403-0.98846 0.87810
   3  -7   0   24.31    9.86   1-0.21229 0.29892-0.39722-0.17179-0.96748 0.92046
   3  -7   2    6.88    9.86   1-0.31946 0.43040-0.61410 0.06512-0.87522 0.95369
   3  -7   3  337.94    9.48   1-0.36530 0.48850-0.70808 0.16911-0.80519 0.94672
   3  -7   4  796.55   14.15   1-0.40487 0.54133-0.79056 0.26221-0.72297 0.92834
   3  -6 -11  649.91   17.19   1 0.17631-0.19446 0.37701-0.96275-0.83142 0.10568
   3  -6 -10  342.92   15.75   1 0.16834-0.17564 0.36125-0.94077-0.84080 0.17816
   3  -6  -9  515.76   14.01   1 0.15995-0.15391 0.34506-0.91335-0.84994 0.25001
   3  -6  -8  358.01   10.18   1 0.14785-0.12977 0.32151-0.87840-0.86301 0.32610
   3  -6  -7   14.58    8.16   1 0.13097-0.10036 0.28884-0.83450-0.87980 0.40470
   3  -6  -6   -2.20    6.87   1 0.10680-0.06373 0.24061-0.77681-0.90290 0.49230
   3  -6  -5  335.56   11.52   1 0.07761-0.02225 0.18276-0.70797-0.92666 0.57863
   3  -6  -4 1140.13   13.63   1 0.04016 0.02512 0.10774-0.62369-0.95149 0.66500
   3  -6  -3 1418.43   16.66   1-0.00680 0.08514 0.01459-0.51967-0.97517 0.75197
   3  -6  -2 1785.63   18.42   1-0.06575 0.15770-0.10326-0.39278-0.99196 0.83359
   3  -6  -1 1830.74   17.27   1-0.12920 0.23148-0.22882-0.25720-0.99359 0.89685
   3  -6   0  468.29   12.96   1-0.19696 0.31165-0.36605-0.10947-0.97498 0.94104
   3  -6   2   -0.90    7.14   1-0.32944 0.46961-0.63369 0.17868-0.86262 0.95448
   3  -6   3   57.95    7.61   1-0.38212 0.53389-0.74274 0.29775-0.77389 0.92963
   3  -5 -12   25.23   14.77   1 0.22999-0.23316 0.48208-0.98814-0.75900-0.01579
   3  -5 -11  269.08   15.38   1 0.22999-0.22006 0.48208-0.97691-0.75900 0.04743
   3  -5 -10  445.07   10.65   1 0.22621-0.20480 0.47478-0.96008-0.76474 0.11700
   3  -5  -9 1592.70   17.36   1 0.22233-0.18853 0.46767-0.93916-0.77018 0.18417
   3  -5  -8  527.37    9.89   1 0.21110-0.16365 0.44552-0.90825-0.78660 0.26425
   3  -5  -7  667.49   10.99   1 0.19600-0.13829 0.41573-0.86861-0.80701 0.34716
   3  -5  -6  506.84   12.35   1 0.17631-0.10666 0.37701-0.81812-0.83142 0.43367
   3  -5  -5   37.46   10.33   1 0.14372-0.06070 0.31356-0.74641-0.86737 0.53383
   3  -5  -4   24.82   10.51   1 0.10256-0.00776 0.23206-0.65510-0.90662 0.63677
   3  -5  -3  302.01   10.42   1 0.05246 0.05428 0.13277-0.54434-0.94409 0.73546
   3  -5  -2 1212.35   16.01   1-0.01541 0.13429-0.00247-0.39926-0.97846 0.83272
   3  -5  -1  897.59   14.79   1-0.09938 0.23108-0.17037-0.22244-0.99492 0.91322
   3  -5   0 1503.63   18.29   1-0.18935 0.33265-0.35035-0.03213-0.97831 0.95945
   3  -5   1 2038.07   20.92   1-0.27886 0.43465-0.53166 0.15917-0.91948 0.96444
   3  -5   2 1310.34   17.46   1-0.35662 0.52609-0.69039 0.32930-0.82024 0.93003
   3  -4 -13  141.03   17.03   1 0.28022-0.26645 0.58107-0.99920-0.67554-0.14647
   3  -4 -12  -12.23   10.27   1 0.28367-0.25765 0.58808-0.99670-0.66887-0.09031
   3  -4 -11    3.84    8.31   1 0.28367-0.24634 0.58808-0.99024-0.66887-0.02818
   3  -4 -10  270.05    9.79   1 0.28367-0.23504 0.58808-0.97982-0.66887 0.03491
   3  -4  -9 1149.37   14.66   1 0.28022-0.21938 0.58107-0.96375-0.67554 0.10436
   3  -4  -8  726.14   11.02   1 0.27676-0.20241 0.57402-0.94299-0.68215 0.17341
   3  -4  -7 2334.02   19.09   1 0.26652-0.17965 0.55380-0.91174-0.70072 0.25607
   3  -4  -6 2485.10   18.62   1 0.24822-0.15006 0.51823-0.86782-0.73035 0.34759
   3  -4  -5 1521.33   16.67   1 0.22233-0.11171 0.46767-0.80718-0.77018 0.45052
   3  -4  -4 1065.94   15.18   1 0.18395-0.06049 0.39247-0.72143-0.82182 0.56548
   3  -4  -3  155.43    9.74   1 0.12697 0.00886 0.28100-0.59947-0.88380 0.69026
   3  -4  -2 1152.52   17.43   1 0.04426 0.10325 0.11610-0.42521-0.94915 0.81970
   3  -4  -1 2467.71   25.06   1-0.06575 0.22599-0.10326-0.19553-0.99196 0.92576
   3  -4   1 3215.96   29.22   1-0.31287 0.49690-0.60100 0.32286-0.88305 0.94211
   3  -4   2 2647.21   26.20   1-0.40008 0.59650-0.78029 0.51247-0.73464 0.85531
   3  -3 -14   39.43   17.46   1 0.32054-0.28955 0.65983-0.99300-0.59653-0.27337
   3  -3 -13  437.86   16.14   1 0.32690-0.28487 0.67201-0.99753-0.58278-0.22461
   3  -3 -12  210.44   12.55   1 0.33325-0.27893 0.68423-0.99951-0.56871-0.17525
   3  -3 -11  352.69   13.23   1 0.33969-0.27109 0.69649-0.99898-0.55446-0.12665
   3  -3 -10   47.56    9.74   1 0.33969-0.26119 0.69649-0.99488-0.55446-0.06490
   3  -3  -9   75.11    7.47   1 0.34289-0.25229 0.70243-0.98794-0.54730-0.00899
   3  -3  -8  471.41   12.40   1 0.33969-0.23752 0.69649-0.97484-0.55446 0.06087
   3  -3  -7 1289.73   14.20   1 0.33648-0.22067 0.69050-0.95663-0.56157 0.13154
   3  -3  -6 2025.98   18.44   1 0.32690-0.20042 0.67201-0.92857-0.58278 0.21465
   3  -3  -5 1917.80   17.88   1 0.31044-0.17133 0.64101-0.88663-0.61683 0.31153
   3  -3  -4 1727.95   19.62   1 0.28022-0.12998 0.58107-0.81792-0.67554 0.43383
   3  -3  -3  457.21   13.23   1 0.22999-0.06645 0.48208-0.70786-0.75900 0.58116
   3  -3  -2  566.14   15.33   1 0.14372 0.03201 0.31356-0.52800-0.86737 0.75101
   3  -3   1 2354.07   31.79   1-0.40008 0.61343-0.78029 0.59566-0.73464 0.80761
   3  -2 -14  169.73   11.50   1 0.35997-0.30114 0.73672-0.98026-0.50386-0.35192
   3  -2 -13  181.23   15.10   1 0.36850-0.29740 0.75348-0.98760-0.48168-0.31176
   3  -2 -12  700.74   11.71   1 0.37676-0.29266 0.76964-0.99329-0.45942-0.27021
   3  -2 -11  670.74   14.24   1 0.38501-0.28982 0.78507-0.99709-0.43610-0.23102
   3  -2 -10  168.28   10.43   1 0.39050-0.28359 0.79495-0.99940-0.42023-0.18472
   3  -2  -9  552.66   12.55   1 0.39578-0.27774 0.80451-0.99945-0.40435-0.13773
   3  -2  -8   74.18   10.37   1 0.40057-0.26894 0.81397-0.99716-0.38852-0.09042
   3  -2  -7   87.41    8.79   1 0.40541-0.26177 0.82322-0.99270-0.37255-0.04335
   3  -2  -6  310.96   10.40   1 0.40541-0.24967 0.82322-0.98326-0.37255 0.01969
   3  -2  -5 2421.17   21.62   1 0.40057-0.23267 0.81397-0.96596-0.38852 0.09845
   3  -2  -4 7593.93   39.89   1 0.39050-0.21025 0.79495-0.93722-0.42023 0.19298
   3  -2   5 1401.79   19.69   1 0.47417-0.18457 0.94308-0.99192 0.44096-0.10107
   3  -2   6  727.30   12.99   1 0.47552-0.17474 0.94563-0.98518 0.43103-0.02667
   3  -2   7 1093.64   15.33   1 0.47552-0.16296 0.94563-0.97499 0.43103 0.03577
   3  -2   8  439.37   14.38   1 0.47417-0.14987 0.94308-0.96318 0.44096 0.08718
   3  -1 -14   54.07   14.78   1 0.39578-0.31008 0.80451-0.95735-0.40435-0.43841
   3  -1 -13   44.01    8.59   1 0.40792-0.30858 0.82778-0.96524-0.36441-0.41284
   3  -1 -12  862.54   12.40   1 0.41622-0.30356 0.84554-0.97328-0.33263-0.38218
   3  -1 -11  382.15    9.04   1 0.42481-0.30000 0.86186-0.98025-0.30041-0.35168
   3  -1 -10  603.25   10.30   1 0.43281-0.29653 0.87722-0.98598-0.26739-0.32198
   3  -1  -9  767.03   11.57   1 0.44103-0.29327 0.89178-0.99054-0.23404-0.29245
   3  -1  -8  507.19   10.41   1 0.44791-0.28840 0.90484-0.99424-0.20100-0.26273
   3  -1  -7   -6.83    8.14   1 0.45613-0.28327 0.92081-0.99608-0.15893-0.24123
   3  -1   2  165.54   12.29   1 0.48159-0.20025 0.96687-0.95452 0.02822 0.13753
   3  -1   3   80.14   10.17   1 0.48537-0.19219 0.97347-0.95087 0.07950 0.14886
   3  -1   4 2611.18   24.90   1 0.48792-0.18252 0.97759-0.94652 0.13063 0.16135
   3  -1   5 1450.82   17.67   1 0.48903-0.17009 0.97888-0.93605 0.16428 0.19127
   3  -1   6 2594.04   21.39   1 0.48953-0.16005 0.97902-0.92534 0.19807 0.21996
   3  -1   7 2058.26   19.87   1 0.48943-0.14774 0.97804-0.91309 0.23103 0.24956
   3  -1   8 1282.21   16.77   1 0.48869-0.13516 0.97567-0.90071 0.26405 0.27870
   3  -1   9  289.31    9.22   1 0.48763-0.12283 0.97144-0.88947 0.30525 0.30127
   3  -1  10   64.07    9.11   1 0.48539-0.10873 0.96653-0.87424 0.33736 0.33252
   3  -1  11   -1.69    8.68   1 0.48271-0.09335 0.96088-0.85711 0.36880 0.36315
   3  -1  12   -1.07   14.43   1 0.47825-0.07720 0.95158-0.84220 0.40755 0.38919
   3  -1  13   61.92   11.16   1 0.47552-0.06250 0.94563-0.81849 0.43103 0.42659
   3   0  -1 5307.74   44.30   1-0.08254 0.35660-0.13685 0.21384-0.99402 0.98495
   3   0   0 4099.46   39.86   1 0.14372 0.14335 0.31356-0.22671-0.86737 0.92246
   3   0   1 1713.27   25.10   1 0.30089-0.00298 0.62157-0.52391-0.63677 0.75510
   3   0   2 2619.68   27.24   1 0.38501-0.07541 0.78507-0.67802-0.43610 0.61657
   3   0   3   25.11    9.47   1 0.43094-0.10967 0.87367-0.75784-0.27562 0.52096
   3   0   4    5.09    8.74   1 0.45290-0.11899 0.91471-0.78683-0.17549 0.48100
   3   0   5    0.18    6.03   1 0.46867-0.12356 0.94409-0.80779-0.08268 0.45135
   3   0   6  633.77   12.29   1 0.47819-0.11969 0.96111-0.81540-0.00567 0.43905
   3   0   7 2090.10   17.36   1 0.48365-0.11348 0.97055-0.81357 0.05399 0.44163
   3   0   8 1790.75   17.61   1 0.48715-0.10478 0.97654-0.81015 0.11360 0.44625
   3   0   9 1481.37   16.11   1 0.48903-0.09366 0.97888-0.80187 0.16428 0.45781
   3   0  10  574.90   14.24   1 0.48949-0.08313 0.97868-0.79205 0.21447 0.47154
   3   0  11   52.98   11.88   1 0.48869-0.07094 0.97567-0.78253 0.26405 0.48533
   3   0  12   10.99   14.44   1 0.48797-0.05854 0.97235-0.76322 0.29703 0.51109
   3   0  13   19.02   16.40   1 0.48479-0.04303 0.96515-0.75012 0.34536 0.52765
   3   1  -2   22.41    9.55   1-0.15759 0.44722-0.28582 0.44659-0.98846 0.93193
   3   1  -1  141.76   10.95   1-0.03259 0.33358-0.03621 0.20597-0.98399 0.98918
   3   1   0 2292.45   24.40   1 0.11089 0.20436 0.24895-0.06831-0.89917 0.97045
   3   1   1 3292.72   27.46   1 0.22233 0.10399 0.46767-0.27676-0.77018 0.90252
   3   1   2 5657.63   33.50   1 0.30725 0.03119 0.63456-0.43302-0.62340 0.81864
   3   1   3 1603.43   18.26   1 0.36850-0.01712 0.75348-0.54253-0.48168 0.74134
   3   1   4 1538.90   17.39   1 0.40992-0.04739 0.83236-0.61297-0.35658 0.68042
   3   1   5  390.49   10.92   1 0.43468-0.05960 0.88086-0.64970-0.25904 0.64440
   3   1   6   -1.08   10.24   1 0.45290-0.06546 0.91471-0.67127-0.17549 0.62221
   3   1   7  483.11   12.66   1 0.46746-0.06852 0.94172-0.69071-0.09115 0.60196
   3   1   8  572.45   12.57   1 0.47648-0.06630 0.95798-0.69734-0.02276 0.59512
   3   1   9  423.34   11.78   1 0.48291-0.06037 0.96937-0.69926 0.04538 0.59196
   3   1  10  688.19   11.77   1 0.48676-0.05252 0.97587-0.69621 0.10500 0.59501
   3   1  11  825.82   15.23   1 0.48903-0.04163 0.97888-0.69032 0.16428 0.60068
   3   1  12  572.32   17.10   1 0.48949-0.03032 0.97868-0.67847 0.21447 0.61297
   3   2  -3  642.62   13.22   1-0.17331 0.47964-0.31810 0.56260-0.98409 0.87934
   3   2  -2   48.73    9.49   1-0.09096 0.40880-0.15354 0.40698-0.99462 0.95108
   3   2  -1   97.54    9.91   1 0.01060 0.32059 0.04887 0.21579-0.96750 0.99085
   3   2   0  241.94   10.95   1 0.10256 0.23955 0.23206 0.04208-0.90662 0.98932
   3   2   1 2667.09   22.04   1 0.19196 0.16236 0.40808-0.12376-0.81198 0.95805
   3   2   2 1309.69   16.17   1 0.26652 0.10002 0.55380-0.25868-0.70072 0.91064
   3   2   3 1252.22   15.43   1 0.32690 0.05313 0.67201-0.36684-0.58278 0.85806
   3   2   4 2296.71   19.08   1 0.36850 0.02232 0.75348-0.43770-0.48168 0.81658
   3   2   5 2221.77   18.93   1 0.40541-0.00204 0.82322-0.49936-0.37255 0.77413
   3   2   6  670.92   11.02   1 0.42905-0.01354 0.87006-0.53547-0.28384 0.74680
   3   2   7  134.81    8.07   1 0.44791-0.02078 0.90484-0.55916-0.20100 0.72697
   3   2   8  150.95   10.46   1 0.46198-0.02344 0.93154-0.57582-0.12518 0.71324
   3   2   9  687.20   14.59   1 0.47238-0.02131 0.95032-0.58401-0.05664 0.70650
   3   2  10  606.71   14.56   1 0.47996-0.01797 0.96408-0.58890 0.01120 0.70213
   3   2  11  202.92   15.75   1 0.48537-0.01050 0.97347-0.59057 0.07950 0.70031
   3   2  12 1097.17   20.52   1 0.48792-0.00096 0.97759-0.58163 0.13063 0.70767
   3   3  -5  129.52    9.06   1-0.21976 0.53070-0.41245 0.73192-0.96319 0.74773
   3   3  -4  498.85    9.81   1-0.16918 0.49246-0.30984 0.63858-0.98531 0.83322
   3   3  -3  553.43   11.78   1-0.10787 0.44324-0.18719 0.52570-0.99490 0.90516
   3   3  -2  695.04   12.70   1-0.04086 0.38686-0.05272 0.39937-0.98639 0.95757
   3   3  -1  572.37   12.12   1 0.03599 0.32235 0.09947 0.25750-0.95396 0.98870
   3   3   0  366.99    8.95   1 0.11499 0.25683 0.25727 0.11133-0.89538 0.99532
   3   3   1  175.42    9.41   1 0.18395 0.19894 0.39247-0.01469-0.82182 0.98280
   3   3   2  120.45    6.95   1 0.24822 0.14779 0.51823-0.12913-0.73035 0.95653
   3   3   3  736.57   12.39   1 0.30089 0.10579 0.62157-0.22248-0.63677 0.92554
   3   3   4 1470.89   16.39   1 0.34578 0.07394 0.70835-0.29988-0.54006 0.89266
   3   3   5 1679.69   16.72   1 0.37955 0.05084 0.77481-0.35588-0.45175 0.86517
   3   3   6  577.40   12.37   1 0.40992 0.03409 0.83236-0.40465-0.35658 0.83682
   3   3   7  224.63   10.72   1 0.43094 0.02468 0.87367-0.43509-0.27562 0.81791
   3   3   8  321.63   10.32   1 0.44791 0.02002 0.90484-0.45538-0.20100 0.80424
   3   3   9   73.22   12.20   1 0.46198 0.01763 0.93154-0.47324-0.12518 0.79233
   3   3  10   -2.68   14.76   1 0.47238 0.01898 0.95032-0.48213-0.05664 0.78644
   3   3  11  154.90   15.92   1 0.47996 0.02334 0.96408-0.48687 0.01120 0.78294
   3   4  -7    1.62    6.95   1-0.23100 0.54682-0.43538 0.82928-0.95644 0.62972
   3   4  -6   15.51   10.19   1-0.19696 0.52461-0.36605 0.77016-0.97498 0.71299
   3   4  -5  269.41   11.42   1-0.15759 0.49699-0.28582 0.69942-0.98846 0.78790
   3   4  -4  499.72   12.69   1-0.10787 0.46070-0.18719 0.61098-0.99490 0.85886
   3   4  -3  600.34   11.63   1-0.05726 0.41962-0.08618 0.51736-0.99045 0.91341
   3   4  -2  716.06   12.16   1 0.00193 0.37204 0.03187 0.40891-0.97150 0.95748
   3   4  -1 1132.10   14.03   1 0.06926 0.31902 0.16627 0.28703-0.93287 0.98617
   3   4   0  150.65   10.08   1 0.12697 0.27207 0.28100 0.17997-0.88380 0.99661
   3   4   1   89.01    7.83   1 0.18791 0.22331 0.40041 0.07187-0.81689 0.99430
   3   4   2  124.25   10.82   1 0.24467 0.18020 0.51111-0.02877-0.73634 0.98071
   3   4   3   -1.47    7.11   1 0.29077 0.14553 0.60144-0.10964-0.65642 0.96243
   3   4   4  191.21    8.31   1 0.33001 0.11802 0.67791-0.17537-0.57582 0.94260
   3   4   5  601.03   10.43   1 0.36577 0.09382 0.74826-0.23698-0.48901 0.92038
   3   4   6 1504.59   16.64   1 0.39578 0.07638 0.80451-0.28298-0.40435 0.90074
   3   4   7 1114.00   15.99   1 0.41833 0.06600 0.84960-0.31804-0.32459 0.88387
   3   4   8  404.47   10.71   1 0.43654 0.05886 0.88445-0.34266-0.25068 0.87109
   3   4   9  181.54   15.63   1 0.45290 0.05579 0.91471-0.36281-0.17549 0.86038
   3   4  10  516.07   16.90   1 0.46482 0.05538 0.93679-0.37425-0.10815 0.85431
   3   5  -9   58.34   11.88   1-0.22724 0.54589-0.42768 0.89279-0.95875 0.51986
   3   5  -8   -6.62    9.47   1-0.20460 0.53542-0.38165 0.85599-0.97142 0.59535
   3   5  -7   22.46    9.73   1-0.17331 0.51808-0.31810 0.80635-0.98409 0.67440
   3   5  -6   18.95    9.87   1-0.14135 0.49753-0.25338 0.75010-0.99184 0.74303
   3   5  -5   39.74    7.31   1-0.10360 0.47045-0.17892 0.68390-0.99494 0.80808
   3   5  -4   71.94   10.39   1-0.05726 0.43763-0.08618 0.60339-0.99045 0.86826
   3   5  -3   51.91    7.38   1-0.01123 0.40327 0.00583 0.51970-0.97691 0.91588
   3   5  -2  139.26    8.02   1 0.04016 0.36427 0.10774 0.42693-0.95149 0.95414
   3   5  -1  610.95   12.92   1 0.09439 0.32203 0.21557 0.33077-0.91356 0.98000
   3   5   0  217.84    8.44   1 0.14785 0.28038 0.32151 0.23481-0.86301 0.99443
   3   5   1  395.94    9.39   1 0.19600 0.24455 0.41573 0.14970-0.80701 0.99821
   3   5   2  302.76   11.29   1 0.24467 0.20822 0.51111 0.06605-0.73634 0.99433
   3   5   3   27.21    9.73   1 0.28722 0.17769 0.59478-0.00865-0.66267 0.98467
   3   5   4  148.45    7.67   1 0.32377 0.15253 0.66608-0.07050-0.58970 0.97249
   3   5   5  115.69   12.39   1 0.35721 0.13112 0.73123-0.12518-0.51123 0.95860
   3   5   6   53.60   12.06   1 0.38501 0.11444 0.78507-0.16978-0.43610 0.94529
   3   5   7  277.17   13.50   1 0.40992 0.10297 0.83236-0.20712-0.35658 0.93174
   3   5   8  346.72   16.27   1 0.42693 0.09703 0.86600-0.22963-0.29214 0.92311
   3   5   9  366.95   14.61   1 0.44454 0.09165 0.89869-0.25174-0.21713 0.91388
   3   6 -12   22.15   12.63   1 0.48539-0.17505 0.96653-0.43988 0.33736-0.95147
   3   6 -12   17.13   13.27   1-0.22347 0.53588-0.41996 0.95139-0.96100 0.34882
   3   6 -11   59.20   14.23   1 0.47825-0.15596 0.95158-0.41502 0.40755-0.95770
   3   6 -11   28.85   15.04   1-0.21229 0.53437-0.39722 0.93509-0.96748 0.41694
   3   6 -10   36.10   10.21   1-0.19324 0.52957-0.35830 0.91039-0.97667 0.49189
   3   6  -9  -15.08   11.92   1-0.17331 0.52222-0.31810 0.87936-0.98409 0.56227
   3   6  -8   -5.47   11.59   1-0.14961 0.51020-0.26973 0.84078-0.99027 0.63082
   3   6  -7   49.35    8.61   1-0.12098 0.49457-0.21227 0.79375-0.99433 0.69853
   3   6  -6   15.65   11.78   1-0.09096 0.47383-0.15354 0.74155-0.99462 0.75863
   3   6  -5    1.64    6.68   1-0.05294 0.44839-0.07754 0.67756-0.98957 0.81800
   3   6  -4    2.63    9.46   1-0.01541 0.42164-0.00247 0.60994-0.97846 0.86831
   3   6  -3    7.25    9.57   1 0.02749 0.39110 0.08266 0.53529-0.95870 0.91175
   3   6  -2  178.31   10.54   1 0.07761 0.35542 0.18276 0.44873-0.92666 0.94841
   3   6  -1   87.04   10.13   1 0.11898 0.32451 0.26521 0.37356-0.89159 0.97174
   3   6   0   40.66    7.00   1 0.16404 0.29243 0.35296 0.29617-0.84545 0.98786
   3   6   1   95.94    9.88   1 0.20739 0.25952 0.43827 0.22009-0.79162 0.99665
   3   6   2  187.37   12.42   1 0.25173 0.22999 0.52523 0.14555-0.72436 0.99888
   3   6   3  377.71   13.35   1 0.28722 0.20524 0.59478 0.08487-0.66267 0.99633
   3   6   4  333.91   13.27   1 0.32054 0.18338 0.65983 0.02953-0.59653 0.99069
   3   6   5   24.40   12.05   1 0.35156 0.16402 0.71998-0.02039-0.52569 0.98310
   3   6   6   13.50   14.93   1 0.37955 0.14880 0.77481-0.06596-0.45175 0.97407
   3   6   7  -11.07   10.79   1 0.40289 0.13753 0.81861-0.09906-0.38066 0.96584
   3   7 -10  142.34   11.34   1-0.14532 0.50914-0.26156 0.90439-0.99105 0.51834
   3   7  -9   88.80   15.01   1-0.12509 0.50115-0.22055 0.87271-0.99400 0.58470
   3   7  -8   14.20   14.84   1-0.09938 0.48822-0.17037 0.83377-0.99492 0.64986
   3   7  -7   28.36   12.09   1-0.07411 0.47252-0.12008 0.79136-0.99315 0.70746
   3   7  -6   18.12   11.88   1-0.04086 0.45392-0.05272 0.73694-0.98639 0.76934
   3   7  -5   29.62   11.56   1-0.00680 0.43216 0.01459 0.67979-0.97517 0.82051
   3   7  -4   -4.03   11.68   1 0.02749 0.40838 0.08266 0.61970-0.95870 0.86552
   3   7  -3    5.69   11.69   1 0.06926 0.38044 0.16627 0.54957-0.93287 0.90600
   3   7  -2   30.15    8.62   1 0.10680 0.35407 0.24061 0.48273-0.90290 0.93720
   3   7  -1    4.89   11.77   1 0.14372 0.32787 0.31356 0.41805-0.86737 0.96055
   3   7   0   33.00   11.88   1 0.18395 0.29973 0.39247 0.34979-0.82182 0.97875
   3   7   1  259.78   12.89   1 0.22233 0.27429 0.46767 0.28402-0.77018 0.99067
   3   7   2  320.18   13.32   1 0.25907 0.24946 0.53951 0.22325-0.71258 0.99718
   3   7   3   85.45   14.89   1 0.29424 0.22698 0.60825 0.16511-0.65001 0.99940
   3   7   4   31.00   14.97   1 0.32690 0.20650 0.67201 0.11164-0.58278 0.99828
   3   7   5  120.42   11.39   1 0.35444 0.19055 0.72570 0.06688-0.51857 0.99518
   3   8  -8   29.08   13.12   1-0.05294 0.46955-0.07754 0.83301-0.98957 0.65713
   3   8  -7    9.14   15.17   1-0.02408 0.45420-0.01932 0.78861-0.98140 0.71717
   3   8  -6   10.39   14.88   1 0.00193 0.43815 0.03187 0.74356-0.97150 0.76648
   3   8  -5   21.01   14.53   1 0.03599 0.41819 0.09947 0.68955-0.95396 0.81648
   3   8  -4  -23.74   14.97   1 0.06926 0.39702 0.16627 0.63352-0.93287 0.85784
   3   8  -3  -11.53   14.58   1 0.10256 0.37554 0.23206 0.57638-0.90662 0.89377
   3   8  -2   56.35   14.85   1 0.13528 0.35390 0.29723 0.51867-0.87577 0.92343
   3   8  -1   38.54   10.35   1 0.17264 0.32959 0.36951 0.45775-0.83609 0.94829
   3   8   0   -7.27   14.71   1 0.20739 0.30542 0.43827 0.39872-0.79162 0.96747
   3   8   1   -5.42   10.75   1 0.24112 0.28512 0.50396 0.34295-0.74227 0.98125
   3   8   2   15.42   14.90   1 0.27345 0.26441 0.56741 0.28979-0.68840 0.99059
   3   8   3   81.79   13.11   1 0.30406 0.24520 0.62807 0.23928-0.62992 0.99637
   4 -10  -3   11.59   12.44   1-0.18546 0.24561-0.34236-0.50900-0.97988 0.71697
   4 -10  -2   16.43   17.70   1-0.21976 0.29312-0.41245-0.43026-0.96319 0.76698
   4 -10   1   -3.13   14.72   1-0.31946 0.42690-0.61410-0.19690-0.87522 0.86318
   4 -10   2    8.04   10.28   1-0.35368 0.47460-0.68431-0.11701-0.82518 0.87908
   4 -10   3   28.67   14.86   1-0.38468 0.51959-0.74832-0.04282-0.76819 0.88566
   4  -9  -6   22.67   17.55   1-0.05726 0.10978-0.08618-0.70100-0.99045 0.55329
   4  -9  -5   76.47   14.99   1-0.08254 0.14721-0.13685-0.63883-0.99402 0.61863
   4  -9  -4   30.14   14.69   1-0.11656 0.19308-0.20386-0.56366-0.99459 0.68351
   4  -9  -3    9.42   14.42   1-0.14961 0.23753-0.26973-0.48672-0.99027 0.74089
   4  -9  -2   88.03   12.06   1-0.18935 0.29047-0.35035-0.39753-0.97831 0.79325
   4  -9  -1  110.49   12.51   1-0.22724 0.33902-0.42768-0.30945-0.95875 0.83581
   4  -9   1   -3.58   11.90   1-0.31287 0.45097-0.60100-0.11708-0.88305 0.89034
   4  -9   2   20.35   11.90   1-0.35054 0.50218-0.67795-0.02906-0.82996 0.89974
   4  -9   3    2.54   11.65   1-0.38468 0.54775-0.74832 0.05101-0.76819 0.89988
   4  -8  -8    2.34   15.99   1 0.03599 0.02007 0.09947-0.81567-0.95396 0.40567
   4  -8  -7   37.32   14.74   1 0.01907 0.04846 0.06574-0.76818-0.96319 0.47598
   4  -8  -6   92.61   14.73   1-0.00680 0.08744 0.01459-0.70761-0.97517 0.55199
   4  -8  -5   44.54   11.93   1-0.04086 0.13417-0.05272-0.63378-0.98639 0.62765
   4  -8  -4   35.18   12.02   1-0.07411 0.18025-0.12008-0.55452-0.99315 0.69792
   4  -8  -3   19.22   11.54   1-0.11656 0.23403-0.20386-0.46121-0.99459 0.76314
   4  -8  -2   35.01   11.92   1-0.15759 0.28640-0.28582-0.36712-0.98846 0.81712
   4  -8  -1  157.21   12.74   1-0.20460 0.34460-0.38165-0.26202-0.97142 0.86181
   4  -8   1  113.19   12.32   1-0.30629 0.47298-0.58764-0.03627-0.89077 0.91099
   4  -8   2   23.49   11.85   1-0.35054 0.52876-0.67795 0.06388-0.82996 0.91298
   4  -8   3  128.21   12.56   1-0.38991 0.58035-0.75927 0.15563-0.75710 0.90280
   4  -7 -10   78.78   18.50   1 0.11898-0.05796 0.26521-0.90807-0.89159 0.23188
   4  -7  -9   15.32   14.72   1 0.11089-0.03866 0.24895-0.87771-0.89917 0.30144
   4  -7  -8  109.86   14.71   1 0.09439-0.01016 0.21557-0.83585-0.91356 0.37954
   4  -7  -7   24.93    8.53   1 0.07350 0.02348 0.17474-0.78489-0.92977 0.45941
   4  -7  -6    8.99   11.57   1 0.04426 0.06496 0.11610-0.71928-0.94915 0.54317
   4  -7  -5   44.58    8.64   1 0.01498 0.10480 0.05736-0.64843-0.96535 0.61980
   4  -7  -4   -3.98    9.53   1-0.02408 0.15699-0.01932-0.56056-0.98140 0.69818
   4  -7  -3   58.02    9.93   1-0.07411 0.22093-0.12008-0.45116-0.99315 0.77614
   4  -7  -2  370.24   11.98   1-0.12509 0.28208-0.22055-0.33897-0.99400 0.83682
   4  -7  -1  148.06    8.15   1-0.18546 0.35494-0.34236-0.20819-0.97988 0.88667
   4  -7   1   56.52   10.28   1-0.30629 0.50095-0.58764 0.05790-0.89077 0.92477
   4  -7   2   12.45    9.60   1-0.35662 0.56136-0.69039 0.16947-0.82024 0.91461
   4  -7   3  205.34    8.73   1-0.40235 0.62076-0.78534 0.27540-0.72878 0.88759
   4  -6 -11   27.69   15.91   1 0.18395-0.10735 0.39247-0.95102-0.82182 0.11404
   4  -6 -10  502.45   16.80   1 0.17631-0.08693 0.37701-0.92781-0.83142 0.18693
   4  -6  -9  438.11   14.15   1 0.16834-0.06753 0.36125-0.89973-0.84080 0.25882
   4  -6  -8  362.29   13.68   1 0.15186-0.03851 0.32933-0.85977-0.85873 0.34088
   4  -6  -7  218.53   12.50   1 0.13528-0.01095 0.29723-0.81444-0.87577 0.41897
   4  -6  -6   41.97    9.51   1 0.11089 0.02603 0.24895-0.75468-0.89917 0.50460
   4  -6  -5   34.12    9.45   1 0.07761 0.07131 0.18276-0.67835-0.92666 0.59474
   4  -6  -4    4.88    6.91   1 0.03183 0.12968 0.09120-0.57820-0.95636 0.68800
   4  -6  -3    1.92    9.81   1-0.02408 0.19815-0.01932-0.45709-0.98140 0.77715
   4  -6  -2  312.79   12.08   1-0.09096 0.27763-0.15354-0.31343-0.99462 0.85418
   4  -6  -1   49.59   10.56   1-0.16523 0.36397-0.30180-0.15466-0.98641 0.90851
   4  -6   0  174.08   11.32   1-0.24213 0.45209-0.45790 0.01144-0.94906 0.93387
   4  -6   1    2.77   10.09   1-0.31946 0.54265-0.61410 0.17741-0.87522 0.92487
   4  -6   2  201.63   11.63   1-0.37925 0.61384-0.73701 0.31038-0.77912 0.88988
   4  -5 -12   10.89   10.18   1 0.24112-0.14895 0.50396-0.97991-0.74227-0.01418
   4  -5 -11  129.91   10.74   1 0.24112-0.13632 0.50396-0.96859-0.74227 0.04905
   4  -5 -10   93.55   12.06   1 0.23744-0.12037 0.49667-0.95165-0.74775 0.11762
   4  -5  -9  514.75   14.00   1 0.22999-0.10055 0.48208-0.92786-0.75900 0.19173
   4  -5  -8  793.21   13.45   1 0.22233-0.08094 0.46767-0.89900-0.77018 0.26489
   4  -5  -7  490.92   10.19   1 0.20368-0.04935 0.43098-0.85463-0.79657 0.35505
   4  -5  -6  253.47    8.87   1 0.17998-0.01361 0.38449-0.79777-0.82669 0.44810
   4  -5  -5  396.05   12.36   1 0.14372 0.03444 0.31356-0.71841-0.86737 0.55283
   4  -5  -4  423.21   12.74   1 0.10256 0.08759 0.23206-0.62359-0.90662 0.65264
   4  -5  -3    6.04   10.10   1 0.03599 0.16518 0.09947-0.48304-0.95396 0.76471
   4  -5  -2   62.49    8.75   1-0.04903 0.26320-0.06922-0.30519-0.98861 0.86297
   4  -5   0  762.01   16.51   1-0.25342 0.49178-0.48048 0.12789-0.94090 0.94131
   4  -5   1    5.99    9.84   1-0.34760 0.59804-0.67174 0.32887-0.83483 0.89712
   4  -4 -13  136.22   13.19   1 0.29077-0.18264 0.60144-0.99212-0.65642-0.14760
   4  -4 -12  454.18   16.60   1 0.29424-0.17303 0.60825-0.98970-0.65001-0.09107
   4  -4 -11   35.24   12.02   1 0.29424-0.16264 0.60825-0.98345-0.65001-0.02908
   4  -4 -10  -10.24   11.89   1 0.29424-0.14974 0.60825-0.97285-0.65001 0.03496
   4  -4  -9  134.35   10.43   1 0.29424-0.13696 0.60825-0.95863-0.65001 0.09764
   4  -4  -8  777.92   13.42   1 0.28722-0.11841 0.59478-0.93607-0.66267 0.17254
   4  -4  -7 1184.61   13.86   1 0.27676-0.09556 0.57402-0.90463-0.68215 0.25474
   4  -4  -6  695.58   13.75   1 0.25907-0.06518 0.53951-0.85926-0.71258 0.34829
   4  -4  -5  785.73   14.96   1 0.22999-0.02385 0.48208-0.79250-0.75900 0.45827
   4  -4  -4 1330.63   17.32   1 0.18395 0.03425 0.39247-0.69355-0.82182 0.58437
   4  -4  -3   19.00    8.40   1 0.11898 0.11110 0.26521-0.55392-0.89159 0.71605
   4  -4   0    1.10   10.22   1-0.29626 0.56299-0.56696 0.30753-0.90211 0.91654
   4  -3 -13  568.53   16.70   1 0.33969-0.20054 0.69649-0.99030-0.55446-0.23308
   4  -3 -12  463.14   14.01   1 0.34578-0.19549 0.70835-0.99290-0.54006-0.18573
   4  -3 -11  714.45   12.01   1 0.34866-0.18758 0.71422-0.99283-0.53278-0.13124
   4  -3 -10  228.43   11.76   1 0.35156-0.17793 0.71998-0.98956-0.52569-0.07550
   4  -3  -9    4.07    6.85   1 0.35444-0.16923 0.72570-0.98340-0.51857-0.01976
   4  -3  -8   65.99    7.37   1 0.35444-0.15675 0.72570-0.97252-0.51857 0.04319
   4  -3  -7  166.84   10.78   1 0.35156-0.14104 0.71998-0.95556-0.52569 0.11354
   4  -3  -6  388.42   10.97   1 0.33969-0.11760 0.69649-0.92551-0.55446 0.20588
   4  -3  -5 1788.65   19.19   1 0.32690-0.09278 0.67201-0.88733-0.58278 0.29593
   4  -2 -12  512.53   13.87   1 0.39050-0.21141 0.79495-0.98447-0.42023-0.29059
   4  -2 -11 1162.62   16.26   1 0.39578-0.20537 0.80451-0.98969-0.40435-0.24505
   4  -2 -10 1472.00   14.37   1 0.40289-0.20119 0.81861-0.99254-0.38066-0.20537
   4  -2  -9  775.22   13.41   1 0.40992-0.19519 0.83236-0.99354-0.35658-0.16621
   4  -2   4 1158.65   19.64   1 0.47637-0.10461 0.94761-0.97977 0.42315-0.12729
   4  -2   5  179.70   11.80   1 0.47825-0.09377 0.95158-0.97485 0.40755-0.04963
   4  -2   6  277.14   14.20   1 0.47825-0.08276 0.95158-0.96624 0.40755 0.01312
   4  -2   7  519.18   14.59   1 0.47825-0.07027 0.95158-0.95340 0.40755 0.07682
   4  -2   8  475.52   13.40   1 0.47637-0.05641 0.94761-0.94014 0.42315 0.12471
   4  -2   9   45.16   10.72   1 0.47417-0.04243 0.94308-0.92522 0.44096 0.16912
   4  -1   0 1466.29   35.50   1 0.35151 0.00154 0.71989-0.69863-0.52572 0.58381
   4  -1   1    7.91   11.46   1 0.44450-0.08062 0.89851-0.86670-0.21741 0.33813
   4  -1   2  334.91   13.63   1 0.46990-0.09341 0.94618-0.90398-0.07390 0.25736
   4  -1   3  234.74   11.46   1 0.47996-0.09188 0.96408-0.91234 0.01120 0.23508
   4  -1   4  165.46   10.12   1 0.48537-0.08519 0.97347-0.91325 0.07950 0.23036
   4  -1   5  438.01   11.82   1 0.48792-0.07503 0.97759-0.90722 0.13063 0.24265
   4  -1   6  214.01   11.72   1 0.48903-0.06372 0.97888-0.89446 0.16428 0.27116
   4  -1   7  300.02   12.09   1 0.48949-0.05235 0.97868-0.88683 0.21447 0.28529
   4  -1   8  166.76   11.05   1 0.48920-0.04080 0.97698-0.87322 0.24762 0.31331
   4  -1   9   58.75   11.21   1 0.48797-0.02780 0.97235-0.86424 0.29703 0.32816
   4  -1  10   52.37   12.07   1 0.48603-0.01307 0.96784-0.84744 0.32932 0.35848
   4  -1  11   18.89   12.04   1 0.48344 0.00090 0.96232-0.82928 0.36108 0.38873
   4  -1  12   -0.76   10.38   1 0.47927 0.01694 0.95356-0.81293 0.39983 0.41404
   4   0  -2   95.82   10.39   1-0.14135 0.49772-0.25338 0.34880-0.99184 0.93829
   4   0  -1  896.68   18.63   1 0.02749 0.34253 0.08266 0.02329-0.95870 0.96963
   4   0   0 3789.81   34.76   1 0.19196 0.18974 0.40808-0.29223-0.81198 0.88573
   4   0   1 4059.13   34.77   1 0.31061 0.08266 0.64093-0.51528-0.61674 0.75347
   4   0   2 2860.35   27.48   1 0.38227 0.02225 0.77998-0.64438-0.44391 0.64321
   4   0   3  327.11   11.41   1 0.42263-0.00591 0.85777-0.71064-0.30848 0.56997
   4   0   4  648.13   13.33   1 0.44953-0.02039 0.90822-0.75181-0.19231 0.51793
   4   0   5  284.54   12.17   1 0.46482-0.02375 0.93679-0.76913-0.10815 0.49452
   4   0   6    8.62   10.39   1 0.47648-0.02391 0.95798-0.78399-0.02276 0.47356
   4   0   7  282.36   11.45   1 0.48291-0.01763 0.96937-0.78551 0.04538 0.46924
   4   0   8  185.95   10.68   1 0.48636-0.01031 0.97515-0.77813 0.09655 0.47910
   4   0   9  379.62   10.46   1 0.48880 0.00066 0.97866-0.77287 0.15577 0.48400
   4   0  10  198.36    9.42   1 0.48963 0.01041 0.97881-0.76253 0.20628 0.49738
   4   0  11  248.56   11.62   1 0.48888 0.02434 0.97636-0.75176 0.25581 0.51012
   4   0  12   28.96   14.69   1 0.48797 0.03675 0.97235-0.73552 0.29703 0.52943
   4   1  -3 1657.99   19.40   1-0.17331 0.54751-0.31810 0.49890-0.98409 0.88305
   4   1  -2  198.40   10.60   1-0.07411 0.45992-0.12008 0.31009-0.99315 0.95506
   4   1  -1 1259.79   18.06   1 0.03599 0.36058 0.09947 0.09937-0.95396 0.97813
   4   1   0  458.58   12.96   1 0.15186 0.25866 0.32933-0.11928-0.85873 0.94798
   4   1   1 1774.36   20.24   1 0.24467 0.17651 0.51111-0.29131-0.73634 0.88744
   4   1   2 3921.39   27.13   1 0.32054 0.11310 0.65983-0.43077-0.59653 0.81278
   4   1   3 2489.91   21.25   1 0.36850 0.07653 0.75348-0.51266-0.48168 0.75725
   4   1   4  825.21   13.85   1 0.40992 0.04759 0.83236-0.58452-0.35658 0.69839
   4   1   5  606.03   13.45   1 0.43468 0.03579 0.88086-0.62172-0.25904 0.66339
   4   1   6   26.62   10.07   1 0.45290 0.02828 0.91471-0.64433-0.17549 0.64095
   4   1   7   32.74    9.95   1 0.46746 0.02585 0.94172-0.66363-0.09115 0.62102
   4   1   8  110.35   11.25   1 0.47648 0.02856 0.95798-0.66959-0.02276 0.61463
   4   1   9  218.04   12.88   1 0.48291 0.03465 0.96937-0.67167 0.04538 0.61059
   4   1  10  400.26   10.52   1 0.48676 0.04207 0.97587-0.66779 0.10500 0.61371
   4   1  11   63.08   15.18   1 0.48903 0.05271 0.97888-0.66146 0.16428 0.61853
   4   2  -5  400.48   10.93   1-0.23477 0.61167-0.44285 0.69543-0.95407 0.74037
   4   2  -4  601.61   12.30   1-0.18145 0.56927-0.33436 0.59613-0.98138 0.82994
   4   2  -3 2449.79   20.71   1-0.10787 0.51125-0.18719 0.46121-0.99490 0.90908
   4   2  -2 2238.32   20.15   1-0.03259 0.44470-0.03621 0.31861-0.98399 0.95916
   4   2  -1  495.50   10.46   1 0.05656 0.36916 0.14107 0.15239-0.94136 0.98119
   4   2   0    5.41    8.15   1 0.14372 0.29394 0.31356-0.00957-0.86737 0.97248
   4   2   1  424.57   11.43   1 0.21477 0.23436 0.45304-0.13929-0.78111 0.94498
   4   2   2  237.14    9.93   1 0.28022 0.18126 0.58107-0.25736-0.67554 0.90354
   4   2   3  656.99   13.57   1 0.33325 0.14030 0.68423-0.35030-0.56871 0.86027
   4   2   4 1056.59   15.15   1 0.37399 0.11070 0.76418-0.42040-0.46689 0.82099
   4   2   5 1492.13   16.63   1 0.40541 0.09181 0.82322-0.46908-0.37255 0.78879
   4   2   6  541.61   12.39   1 0.43094 0.07938 0.87367-0.51060-0.27562 0.75820
   4   2   7  371.83   11.48   1 0.44953 0.07349 0.90822-0.53493-0.19231 0.73845
   4   2   8   59.65   11.99   1 0.46198 0.07160 0.93154-0.54588-0.12518 0.72966
   4   2   9   23.95    8.24   1 0.47362 0.07214 0.95236-0.55936-0.04817 0.71816
   4   2  10  192.16   11.25   1 0.48102 0.07570 0.96555-0.56328 0.01966 0.71432
   4   2  11   32.78   16.68   1 0.48537 0.08429 0.97347-0.56025 0.07950 0.71572
   4   3  -6   94.11   10.51   1-0.21229 0.60727-0.39722 0.73527-0.96748 0.70699
   4   3  -5  301.04    9.29   1-0.16918 0.57505-0.30984 0.65812-0.98531 0.78864
   4   3  -4 2849.49   21.26   1-0.11656 0.53653-0.20386 0.56246-0.99459 0.86089
   4   3  -3 2446.81   19.44   1-0.05726 0.48721-0.08618 0.45416-0.99045 0.91884
   4   3  -2 1409.27   15.83   1 0.01060 0.43249 0.04887 0.32931-0.96750 0.96096
   4   3  -1 2474.17   19.60   1 0.07761 0.37596 0.18276 0.20547-0.92666 0.98153
   4   3   0 1915.62   18.40   1 0.14372 0.32204 0.31356 0.08335-0.86737 0.98379
   4   3   1  185.31   11.12   1 0.20739 0.26974 0.43827-0.03108-0.79162 0.97145
   4   3   2   26.56   10.36   1 0.26652 0.22401 0.55380-0.13728-0.70072 0.94686
   4   3   3  221.48   11.19   1 0.31388 0.18912 0.64729-0.21971-0.61009 0.91954
   4   3   4 1186.82   15.16   1 0.35156 0.16180 0.71998-0.28253-0.52569 0.89433
   4   3   5 1203.41   15.00   1 0.38501 0.14059 0.78507-0.33802-0.43610 0.86809
   4   3   6 1106.00   13.85   1 0.41192 0.12629 0.83688-0.37949-0.34873 0.84487
   4   3   7  894.55   12.87   1 0.43281 0.11806 0.87722-0.40974-0.26739 0.82642
   4   3   8  533.19   14.25   1 0.44953 0.11254 0.90822-0.42963-0.19231 0.81362
   4   3   9   41.25   10.61   1 0.46339 0.11156 0.93422-0.44679-0.11668 0.80217
   4   3  10   82.35   11.30   1 0.47362 0.11247 0.95236-0.45547-0.04817 0.79612
   4   4  -8  593.15   12.59   1-0.21976 0.61799-0.41245 0.82376-0.96319 0.59118
   4   4  -7  -12.60    9.76   1-0.18935 0.60084-0.35035 0.77334-0.97831 0.67101
   4   4  -6   22.20    9.82   1-0.15759 0.57873-0.28582 0.71555-0.98846 0.74129
   4   4  -5  124.45   10.46   1-0.11656 0.54969-0.20386 0.64351-0.99459 0.81008
   4   4  -4  109.16   10.46   1-0.06575 0.51277-0.10326 0.55450-0.99196 0.87279
   4   4  -3  881.37   14.20   1-0.01541 0.47312-0.00247 0.46258-0.97846 0.92101
   4   4  -2 1340.82   16.00   1 0.04426 0.42780 0.11610 0.35565-0.94915 0.95828
   4   4  -1 1346.69   14.09   1 0.09832 0.38466 0.22349 0.25725-0.91026 0.97842
   4   4   0  672.02   11.20   1 0.15587 0.33826 0.33714 0.15457-0.85438 0.98737
   4   4   1  536.11   12.58   1 0.20739 0.29765 0.43827 0.06209-0.79162 0.98494
   4   4   2  319.80   11.24   1 0.25907 0.26019 0.53951-0.02760-0.71258 0.97329
   4   4   3  112.01   10.36   1 0.30089 0.22928 0.62157-0.10013-0.63677 0.95820
   4   4   4   86.61   10.10   1 0.33969 0.20269 0.69649-0.16568-0.55446 0.93964
   4   4   5  194.82    9.45   1 0.37122 0.18366 0.75865-0.21734-0.47433 0.92163
   4   4   6  400.88   13.56   1 0.40057 0.16783 0.81397-0.26362-0.38852 0.90278
   4   4   7  494.41   14.11   1 0.42263 0.15762 0.85777-0.29750-0.30848 0.88697
   4   4   8  863.81   18.12   1 0.43879 0.15115 0.88815-0.31655-0.24237 0.87785
   4   4   9  109.71   13.15   1 0.45464 0.14897 0.91782-0.33608-0.16736 0.86738
   4   5 -11   -1.91   14.26   1 0.48195-0.09216 0.95925-0.48542 0.37662-0.91965
   4   5 -11   10.45   14.44   1-0.22724 0.61913-0.42768 0.90508-0.95875 0.41351
   4   5 -10    4.79   11.91   1-0.21229 0.61446-0.39722 0.88193-0.96748 0.48427
   4   5 -10   28.71   11.82   1 0.47417-0.07428 0.94308-0.46378 0.44096-0.92564
   4   5  -9  113.90   12.50   1-0.18935 0.60577-0.35035 0.84900-0.97831 0.56028
   4   5  -8  424.62   13.63   1-0.16523 0.59305-0.30180 0.80945-0.98641 0.63064
   4   5  -7  477.32   10.67   1-0.13737 0.57540-0.24518 0.76151-0.99255 0.69834
   4   5  -6  881.96   11.66   1-0.10360 0.55500-0.17892 0.70341-0.99494 0.76334
   4   5  -5  267.72   11.10   1-0.06575 0.52673-0.10326 0.63722-0.99196 0.82266
   4   5  -4   59.66    9.96   1-0.02408 0.49743-0.01932 0.56207-0.98140 0.87513
   4   5  -3   83.67    7.51   1 0.02316 0.46339 0.07412 0.47898-0.96096 0.91895
   4   5  -2   27.33    7.20   1 0.07350 0.42616 0.17474 0.39015-0.92977 0.95179
   4   5  -1  587.73   12.58   1 0.11898 0.39085 0.26521 0.30761-0.89159 0.97299
   4   5   0  845.41   11.60   1 0.17264 0.35140 0.36951 0.21501-0.83609 0.98617
   4   5   1 1064.73   14.27   1 0.21477 0.31920 0.45304 0.14106-0.78111 0.98973
   4   5   2 1425.88   17.11   1 0.25907 0.28800 0.53951 0.06554-0.71258 0.98668
   4   5   3  647.66   14.44   1 0.30089 0.25924 0.62157-0.00618-0.63677 0.97829
   4   5   4  267.45   12.84   1 0.33325 0.23728 0.68423-0.05904-0.56871 0.96874
   4   5   5   45.55   12.02   1 0.36287 0.22009 0.74252-0.10768-0.49645 0.95708
   4   5   6    0.58   14.69   1 0.39050 0.20411 0.79495-0.15096-0.42023 0.94510
   4   5   7   79.03   15.84   1 0.41407 0.19400 0.84124-0.18729-0.34069 0.93250
   4   6 -11  -10.63   15.93   1 0.47637-0.05929 0.94761-0.38155 0.42315-0.95195
   4   6 -11   -6.13   16.51   1-0.18145 0.59939-0.33436 0.90180-0.98138 0.45040
   4   6 -10   16.32   10.33   1-0.16128 0.59407-0.29374 0.87484-0.98744 0.52039
   4   6  -9  190.71   15.82   1-0.14135 0.58460-0.25338 0.84298-0.99184 0.58625
   4   6  -8   33.23   12.25   1-0.11656 0.57154-0.20386 0.80297-0.99459 0.65304
   4   6  -7   56.11    8.71   1-0.08676 0.55422-0.14525 0.75515-0.99434 0.71593
   4   6  -6  532.93   14.16   1-0.05726 0.53448-0.08618 0.70298-0.99045 0.77224
   4   6  -5  621.16   11.53   1-0.01959 0.51158-0.01077 0.63903-0.97994 0.82787
   4   6  -4  299.02   13.00   1 0.01907 0.48440 0.06574 0.57247-0.96319 0.87447
   4   6  -3   89.75   11.97   1 0.06079 0.45489 0.14944 0.49982-0.93866 0.91321
   4   6  -2   20.45   11.76   1 0.10256 0.42522 0.23206 0.42621-0.90662 0.94356
   4   6  -1   74.73   11.92   1 0.14372 0.39536 0.31356 0.35355-0.86737 0.96564
   4   6   0  154.48    9.26   1 0.18791 0.36403 0.40041 0.27826-0.81689 0.98099
   4   6   1  371.71   13.58   1 0.22999 0.33562 0.48208 0.20696-0.75900 0.98909
   4   6   2  805.43   15.44   1 0.26652 0.31078 0.55380 0.14562-0.70072 0.99125
   4   6   3  554.42   14.31   1 0.30089 0.28613 0.62157 0.08801-0.63677 0.98985
   4   6   4  471.54   16.51   1 0.33325 0.26743 0.68423 0.03460-0.56871 0.98484
   4   6   5  315.06   16.66   1 0.36287 0.25034 0.74252-0.01348-0.49645 0.97786
   4   6   6  136.97   12.95   1 0.38768 0.23589 0.79016-0.05230-0.42812 0.97099
   4   7  -9   11.43   17.73   1-0.09096 0.56394-0.15354 0.83891-0.99462 0.60641
   4   7  -8  -28.21   14.80   1-0.06575 0.55199-0.10326 0.79911-0.99196 0.66776
   4   7  -7   27.72   14.85   1-0.04086 0.53691-0.05272 0.75591-0.98639 0.72435
   4   7  -6   30.61   10.67   1-0.01123 0.51924 0.00583 0.70592-0.97691 0.77643
   4   7  -5   19.82   10.43   1 0.02316 0.49772 0.07412 0.64936-0.96096 0.82641
   4   7  -4  191.39   11.06   1 0.05656 0.47579 0.14107 0.59136-0.94136 0.86680
   4   7  -3  320.54   14.64   1 0.09439 0.45089 0.21557 0.52840-0.91356 0.90304
   4   7  -2  182.42   11.19   1 0.13097 0.42500 0.28884 0.46345-0.87980 0.93317
   4   7  -1   91.01   14.97   1 0.16834 0.39965 0.36125 0.40062-0.84080 0.95533
   4   7   0   63.76   14.55   1 0.20739 0.37341 0.43827 0.33430-0.79162 0.97277
   4   7   1   16.43   10.50   1 0.24112 0.35134 0.50396 0.27823-0.74227 0.98328
   4   7   2  105.03   15.15   1 0.27345 0.32930 0.56741 0.22416-0.68840 0.98972
   4   7   3  229.89   15.67   1 0.30725 0.30957 0.63456 0.16842-0.62340 0.99242
   4   8  -5   89.80   18.12   1 0.06079 0.48789 0.14944 0.66731-0.93866 0.81628
   4   8  -4   76.95   18.88   1 0.09439 0.46758 0.21557 0.61233-0.91356 0.85732
   4   8  -3  145.68   18.55   1 0.12697 0.44728 0.28100 0.55677-0.88380 0.89168
   4   8  -2   64.93   18.94   1 0.15995 0.42560 0.34506 0.50235-0.84994 0.91946
   4   8  -1  197.39   18.48   1 0.19196 0.40473 0.40808 0.44722-0.81198 0.94200
   5 -10  -1  117.76   17.41   1-0.27886 0.45864-0.53166-0.27102-0.91948 0.80197
   5 -10   0  265.78   15.77   1-0.31287 0.50384-0.60100-0.18971-0.88305 0.82605
   5 -10   1    2.85   13.79   1-0.35054 0.55626-0.67795-0.10381-0.82996 0.83854
   5 -10   2   10.22   15.18   1-0.38468 0.60362-0.74832-0.02359-0.76819 0.84148
   5  -9  -6   37.07   12.63   1-0.06991 0.21830-0.11170-0.64771-0.99259 0.57436
   5  -9  -5   -5.47   14.68   1-0.09938 0.25933-0.17037-0.57788-0.99492 0.63827
   5  -9  -4    4.57   14.34   1-0.13329 0.30426-0.23701-0.49994-0.99311 0.69805
   5  -9  -3   53.80   14.11   1-0.17331 0.35671-0.31810-0.41011-0.98409 0.75312
   5  -9  -1  177.61   14.32   1-0.25727 0.46372-0.48794-0.21955-0.93803 0.83193
   5  -9   0 1004.11   18.38   1-0.30629 0.52833-0.58764-0.11136-0.89077 0.85220
   5  -9   1  256.55   13.00   1-0.34454 0.57603-0.66538-0.02309-0.83956 0.86036
   5  -9   2  204.65   13.71   1-0.38468 0.63046-0.74832 0.06984-0.76819 0.85420
   5  -8  -8   54.12   17.89   1 0.03599 0.11502 0.09947-0.78159-0.95396 0.42124
   5  -8  -7  280.68   15.85   1 0.01060 0.15169 0.04887-0.72366-0.96750 0.49934
   5  -8  -6  264.32   15.71   1-0.01541 0.19038-0.00247-0.65995-0.97846 0.57149
   5  -8  -5  267.94   10.35   1-0.05294 0.24088-0.07754-0.57740-0.98957 0.64821
   5  -8  -4   70.11   11.59   1-0.09096 0.29072-0.15354-0.49012-0.99462 0.71438
   5  -8  -3    0.56   10.71   1-0.14135 0.35366-0.25338-0.38212-0.99184 0.77737
   5  -8  -1  540.74   14.34   1-0.24213 0.47680-0.45790-0.15671-0.94906 0.85909
   5  -8   0  223.32   12.00   1-0.29971 0.54917-0.57391-0.03123-0.89844 0.87350
   5  -8   1  281.48   12.42   1-0.35054 0.61335-0.67795 0.08331-0.82996 0.86952
   5  -8   2  590.21   14.62   1-0.38991 0.66086-0.75927 0.17378-0.75710 0.85481
   5  -7  -9   -6.28   14.74   1 0.11089 0.05743 0.24895-0.84762-0.89917 0.31982
   5  -7  -8  156.57   15.35   1 0.09439 0.08461 0.21557-0.80414-0.91356 0.39626
   5  -7  -7  158.56   12.72   1 0.06926 0.12277 0.16627-0.74602-0.93287 0.47989
   5  -7  -6  172.05   12.50   1 0.03599 0.16820 0.09947-0.67258-0.95396 0.56478
   5  -7  -5  216.58   12.57   1 0.00193 0.21321 0.03187-0.59239-0.97150 0.64359
   5  -7  -4    5.74   10.83   1-0.04903 0.27713-0.06922-0.48391-0.98861 0.72602
   5  -7  -3  624.81   13.02   1-0.09938 0.33886-0.17037-0.37076-0.99492 0.79258
   5  -7   0   10.94    8.24   1-0.29971 0.57690-0.57391 0.06236-0.89844 0.88671
   5  -7   1  101.75    9.31   1-0.36242 0.65285-0.70228 0.20146-0.81024 0.86395
   5  -6 -11   -2.46   12.36   1 0.18791-0.01613 0.40041-0.92962-0.81689 0.12773
   5  -6 -10   35.85   14.27   1 0.18395-0.00032 0.39247-0.90791-0.82182 0.19436
   5  -6  -9   44.93   13.10   1 0.16834 0.02771 0.36125-0.87232-0.84080 0.27796
   5  -6  -8    8.86   11.57   1 0.15186 0.05741 0.32933-0.82970-0.85873 0.35937
   5  -6  -7    6.67    8.23   1 0.13097 0.08984 0.28884-0.77762-0.87980 0.44151
   5  -6  -6  181.97   11.80   1 0.10256 0.12962 0.23206-0.70949-0.90662 0.53144
   5  -6  -5  409.44   12.05   1 0.06079 0.18371 0.14944-0.61822-0.93866 0.62680
   5  -6  -4  206.66   10.97   1 0.01060 0.24501 0.04887-0.50659-0.96750 0.71798
   5  -6   0  160.52   11.66   1-0.31618 0.62219-0.60760 0.19062-0.87916 0.88326
   5  -6   1    9.31   10.02   1-0.38732 0.70381-0.75382 0.34544-0.76276 0.82793
   5  -5 -12    9.24   12.66   1 0.24822-0.06124 0.51823-0.96324-0.73035-0.00811
   5  -5 -11   88.66   14.89   1 0.24467-0.04492 0.51111-0.94958-0.73634 0.06150
   5  -5 -10  142.09   12.51   1 0.24467-0.03261 0.51111-0.93387-0.73634 0.12407
   5  -5  -9   14.66   11.72   1 0.23744-0.01394 0.49667-0.90962-0.74775 0.19777
   5  -5  -8   26.99   11.44   1 0.22233 0.01379 0.46767-0.87324-0.77018 0.28346
   5  -5  -7   89.05   10.07   1 0.20739 0.04089 0.43827-0.83042-0.79162 0.36681
   5  -5  -6  459.54   12.34   1 0.17631 0.08400 0.37701-0.76215-0.83142 0.47084
   5  -5   0  108.81   11.96   1-0.35952 0.69341-0.69634 0.37266-0.81528 0.83254
   5  -4 -13  126.19   12.82   1 0.29771-0.09286 0.61502-0.97668-0.64356-0.14210
   5  -4 -12   36.74   14.64   1 0.30089-0.08497 0.62157-0.97439-0.63677-0.08600
   5  -4 -11   24.29   13.24   1 0.30089-0.07293 0.62157-0.96752-0.63677-0.02338
   5  -4 -10   59.80   12.17   1 0.30089-0.06060 0.62157-0.95682-0.63677 0.03962
   5  -4  -9   -1.48   11.68   1 0.30089-0.04871 0.62157-0.94255-0.63677 0.10202
   5  -4  -1  558.50   22.15   1-0.30292 0.65344-0.58070 0.34073-0.89468 0.86439
   5  -2  -2   17.24   14.83   1 0.32038 0.07398 0.65979-0.72333-0.59644 0.53206
   5  -2  -2   14.98   14.68   1-0.14939 0.54410-0.26961 0.20679-0.99031 0.92619
   5  -2   4   79.75   13.32   1 0.47924-0.01282 0.95365-0.95686 0.39986-0.08669
   5  -2   5   53.01   10.82   1 0.48023-0.00176 0.95560-0.94968 0.39214-0.01593
   5  -2   6   76.21   10.86   1 0.48023 0.01050 0.95560-0.93870 0.39214 0.04720
   5  -2   7  987.43   15.88   1 0.47825 0.02521 0.95158-0.92664 0.40755 0.09504
   5  -2   8   63.84   12.73   1 0.47637 0.03869 0.94761-0.91252 0.42315 0.14181
   5  -2   9   26.35   12.30   1 0.47417 0.05295 0.94308-0.89619 0.44096 0.18664
   5  -1  -2   -0.84   10.40   1-0.06993 0.49296-0.11166 0.14187-0.99260 0.94224
   5  -1  -2    2.27   12.35   1 0.48754-0.06538 0.97133-0.94162 0.30513-0.35482
   5  -1  -1   11.12   11.82   1 0.17615 0.25905 0.37691-0.33589-0.83143 0.84472
   5  -1   0   64.70   13.21   1 0.36844 0.07852 0.75346-0.70342-0.48174 0.55859
   5  -1   1  417.21   16.74   1 0.44071 0.01816 0.89173-0.83178-0.23397 0.37383
   5  -1   2  467.14   15.76   1 0.46611 0.00580 0.93929-0.86762-0.09967 0.30207
   5  -1   3   21.65    8.43   1 0.47819 0.00558 0.96111-0.88068-0.00567 0.27074
   5  -1   4 1230.59   18.64   1 0.48422 0.01161 0.97156-0.88117 0.06245 0.26615
   5  -1   5 1556.35   19.16   1 0.48715 0.01969 0.97654-0.87552 0.11360 0.27604
   5  -1   6 1080.92   16.12   1 0.48903 0.03047 0.97888-0.86759 0.16428 0.28924
   5  -1   7   18.13   10.01   1 0.48949 0.04180 0.97868-0.85899 0.21447 0.30319
   5  -1   8   47.65   11.90   1 0.48920 0.05328 0.97698-0.84428 0.24762 0.33128
   5  -1   9   30.01   11.97   1 0.48797 0.06723 0.97235-0.83346 0.29703 0.34672
   5  -1  10    3.39   13.34   1 0.48603 0.08074 0.96784-0.81620 0.32932 0.37565
   5  -1  11   81.70   15.11   1 0.48195 0.09823 0.95925-0.80174 0.37662 0.39353
   5   0  -3   11.10   10.14   1-0.15350 0.59352-0.27775 0.39238-0.98939 0.89117
   5   0  -2    4.38   10.27   1-0.02825 0.48009-0.02773 0.15212-0.98271 0.94867
   5   0  -1    5.16    8.35   1 0.11089 0.35243 0.24895-0.11417-0.89917 0.92754
   5   0   0    0.53    8.17   1 0.23744 0.23824 0.49667-0.35175-0.74775 0.83968
   5   0   1  209.61   12.15   1 0.33010 0.15753 0.67823-0.52409-0.57575 0.73010
   5   0   2  934.00   16.22   1 0.39050 0.10924 0.79495-0.63054-0.42023 0.63832
   5   0   3  364.94   13.15   1 0.42693 0.08472 0.86600-0.69081-0.29214 0.57268
   5   0   4    8.51   10.20   1 0.44953 0.07414 0.90822-0.72154-0.19231 0.53444
   5   0   5  266.03   11.78   1 0.46746 0.06888 0.94172-0.74847-0.09115 0.49804
   5   0   6  282.87   11.49   1 0.47648 0.07058 0.95798-0.75315-0.02276 0.49137
   5   0   7  105.60   10.35   1 0.48291 0.07656 0.96937-0.75464 0.04538 0.48637
   5   0   8  120.67   12.43   1 0.48715 0.08464 0.97654-0.75499 0.11360 0.48268
   5   0   9  136.09   12.67   1 0.48903 0.09582 0.97888-0.74477 0.16428 0.49375
   5   0  10   18.91   14.70   1 0.48949 0.10701 0.97868-0.73349 0.21447 0.50609
   5   0  11   17.41   14.82   1 0.48869 0.11880 0.97567-0.72199 0.26405 0.51917
   5   1  -4  378.25   11.25   1-0.17331 0.62812-0.31810 0.51638-0.98409 0.83766
   5   1  -3  225.82   10.18   1-0.09096 0.55974-0.15354 0.36234-0.99462 0.91202
   5   1  -2  518.47   12.57   1 0.00193 0.47869 0.03187 0.18647-0.97150 0.95196
   5   1  -1  263.01   10.58   1 0.10256 0.39067 0.23206-0.00343-0.90662 0.95075
   5   1   0    7.55    8.17   1 0.19196 0.31113 0.40808-0.17011-0.81198 0.91692
   5   1   1   46.58    8.68   1 0.27345 0.24294 0.56741-0.31900-0.68840 0.85858
   5   1   2  641.95   14.40   1 0.33325 0.19478 0.68423-0.42490-0.56871 0.80086
   5   1   3  103.36   10.75   1 0.37955 0.16055 0.77481-0.50628-0.45175 0.74598
   5   1   4    9.11    9.99   1 0.41407 0.13880 0.84124-0.56265-0.34069 0.69970
   5   1   5  622.50   13.39   1 0.43879 0.12638 0.88815-0.60054-0.24237 0.66496
   5   1   6  462.59   12.29   1 0.45613 0.12098 0.92081-0.62167-0.15893 0.64378
   5   1   7   38.82    8.48   1 0.46867 0.12060 0.94409-0.63497-0.08268 0.62972
   5   1   8  115.51   12.32   1 0.47819 0.12241 0.96111-0.64542-0.00567 0.61723
   5   1   9  282.34   11.92   1 0.48365 0.12845 0.97055-0.64240 0.05399 0.61896
   5   1  10   57.98   15.20   1 0.48715 0.13666 0.97654-0.63806 0.11360 0.62134
   5   2  -6  376.63   12.04   1-0.21976 0.67883-0.41245 0.68347-0.96319 0.70454
   5   2  -5  970.28   15.27   1-0.17331 0.64393-0.31810 0.59963-0.98409 0.78840
   5   2  -4  719.32   11.93   1-0.11214 0.59765-0.19545 0.48805-0.99478 0.86442
   5   2  -3  634.03   13.85   1-0.04903 0.54392-0.06922 0.37073-0.98861 0.91778
   5   2  -2  671.02   14.08   1 0.02749 0.48037 0.08266 0.22932-0.95870 0.95298
   5   2  -1 1365.56   15.72   1 0.10680 0.41437 0.24061 0.08161-0.90290 0.96137
   5   2   0 1092.00   14.21   1 0.17998 0.35275 0.38449-0.05126-0.82669 0.94840
   5   2   1   18.78   10.09   1 0.24467 0.29995 0.51111-0.16860-0.73634 0.91987
   5   2   2  326.99   11.89   1 0.30089 0.25541 0.62157-0.26893-0.63677 0.88362
   5   2   3  524.60   12.79   1 0.34578 0.22203 0.70835-0.34515-0.54006 0.84816
   5   2   4    5.59    9.82   1 0.38501 0.19560 0.78507-0.41356-0.43610 0.80978
   5   2   5  218.39   10.73   1 0.41407 0.17965 0.84124-0.45993-0.34069 0.77840
   5   2   6  122.28   12.17   1 0.43468 0.17045 0.88086-0.48794-0.25904 0.75789
   5   2   7   77.86   12.14   1 0.45290 0.16462 0.91471-0.51207-0.17549 0.73875
   5   2   8  163.71   12.72   1 0.46482 0.16311 0.93679-0.52214-0.10815 0.73063
   5   2   9  111.22   11.10   1 0.47547 0.16550 0.95626-0.53534-0.03145 0.71937
   5   2  10   14.74   18.08   1 0.48159 0.17001 0.96687-0.53343 0.02822 0.71909
   5   3  -8  196.88   10.48   1-0.22724 0.69351-0.42768 0.77591-0.95875 0.59167
   5   3  -7  150.80   10.35   1-0.19696 0.67493-0.36605 0.72399-0.97498 0.67064
   5   3  -6   11.70    6.65   1-0.16128 0.65045-0.29374 0.65934-0.98744 0.74484
   5   3  -5   79.55   10.23   1-0.11656 0.61727-0.20386 0.57948-0.99459 0.81523
   5   3  -4   98.31   10.44   1-0.06575 0.57729-0.10326 0.48796-0.99196 0.87379
   5   3  -3  584.15   13.17   1-0.00680 0.53105 0.01459 0.38131-0.97517 0.92151
   5   3  -2  886.99   14.52   1 0.05246 0.48326 0.13277 0.27252-0.94409 0.95111
   5   3  -1  339.34   11.93   1 0.11898 0.43064 0.26521 0.15086-0.89159 0.96513
   5   3   0   71.25   10.22   1 0.17631 0.38358 0.37701 0.04827-0.83142 0.96432
   5   3   1  110.53   10.45   1 0.23744 0.33693 0.49667-0.06093-0.74775 0.94942
   5   3   2  154.14   10.71   1 0.28722 0.29863 0.59478-0.14925-0.66267 0.92812
   5   3   3  232.83   10.95   1 0.32690 0.26980 0.67201-0.21533-0.58278 0.90659
   5   3   4    0.96   10.70   1 0.36287 0.24573 0.74252-0.27594-0.49645 0.88225
   5   3   5  121.65   12.13   1 0.39578 0.22558 0.80451-0.32928-0.40435 0.85716
   5   3   6   17.41   11.89   1 0.41833 0.21468 0.84960-0.36311-0.32459 0.83845
   5   3   7   -3.76   13.26   1 0.43879 0.20678 0.88815-0.39288-0.24237 0.82070
   5   3   8   52.67   10.70   1 0.45464 0.20314 0.91782-0.41136-0.16736 0.80855
   5   3   9   17.10   17.72   1 0.46746 0.20314 0.94172-0.42752-0.09115 0.79723
   5   4 -10  250.16   13.00   1 0.48023-0.01321 0.95560-0.53728 0.39214-0.87021
   5   4 -10  280.06   10.18   1-0.22347 0.69275-0.41996 0.84020-0.96100 0.48075
   5   4  -9  570.36   14.18   1-0.20460 0.68294-0.38165 0.80933-0.97142 0.55285
   5   4  -8  771.48   12.54   1-0.17744 0.66975-0.32634 0.76599-0.98279 0.62849
   5   4  -7  749.39   12.33   1-0.14532 0.65105-0.26156 0.71236-0.99105 0.70029
   5   4  -6  252.64   10.90   1-0.10787 0.62672-0.18719 0.64781-0.99490 0.76857
   5   4  -5   74.62    9.93   1-0.06575 0.59670-0.10326 0.57385-0.99196 0.82846
   5   4  -4   57.36   10.05   1-0.02408 0.56340-0.01932 0.49708-0.98140 0.87775
   5   4  -3  133.04   10.41   1 0.02749 0.52509 0.08266 0.40601-0.95870 0.91937
   5   4  -2   66.43    7.21   1 0.08172 0.48418 0.19076 0.30952-0.92348 0.94824
   5   4  -1 1201.69   15.04   1 0.13528 0.44385 0.29723 0.21268-0.87577 0.96456
   5   4   0 1439.31   16.31   1 0.18395 0.40435 0.39247 0.12726-0.82182 0.97048
   5   4   1  747.40   13.39   1 0.23744 0.36571 0.49667 0.03393-0.74775 0.96612
   5   4   2  117.04   12.39   1 0.28022 0.33440 0.58107-0.04132-0.67554 0.95573
   5   4   3  497.04   13.85   1 0.32054 0.30612 0.65983-0.10958-0.59653 0.94094
   5   4   4   81.38   11.97   1 0.35156 0.28514 0.71998-0.16054-0.52569 0.92706
   5   4   5   -5.60    8.52   1 0.38233 0.26748 0.77992-0.21028-0.44404 0.91010
   5   4   6    7.60   10.30   1 0.40792 0.25415 0.82778-0.24888-0.36441 0.89429
   5   4   7   16.05   15.12   1 0.42693 0.24662 0.86600-0.27584-0.29214 0.88213
   5   5 -11   20.53   14.46   1 0.48195 0.00199 0.95925-0.45868 0.37662-0.90555
   5   5 -11   17.90   10.66   1-0.19324 0.67849-0.35830 0.86215-0.97667 0.44986
   5   5 -10   48.17   10.61   1 0.47281 0.02136 0.94043-0.43096 0.45084-0.91189
   5   5 -10   59.92   15.21   1-0.17331 0.67263-0.31810 0.83406-0.98409 0.52115
   5   5  -9  157.27   11.06   1-0.15389 0.66313-0.27789 0.80108-0.98941 0.58647
   5   5  -8  463.90   14.19   1-0.12509 0.64917-0.22055 0.75668-0.99400 0.65663
   5   5  -7  449.15   10.91   1-0.09516 0.62977-0.16181 0.70647-0.99483 0.72012
   5   5  -6  538.05   11.19   1-0.06158 0.60703-0.09481 0.64952-0.99125 0.77845
   5   5  -5  674.48   14.74   1-0.02408 0.58166-0.01932 0.58303-0.98140 0.83219
   5   5  -4  225.79   12.61   1 0.01907 0.55201 0.06574 0.50801-0.96319 0.87904
   5   5  -3   52.99   11.89   1 0.06079 0.52010 0.14944 0.43378-0.93866 0.91426
   5   5  -2  405.76   10.73   1 0.10680 0.48779 0.24061 0.35206-0.90290 0.94192
   5   5  -1   57.29   11.96   1 0.15186 0.45349 0.32933 0.27337-0.85873 0.96070
   5   5   0  143.95   12.67   1 0.19984 0.41949 0.42337 0.19057-0.80182 0.97087
   5   5   1  150.64    9.28   1 0.24112 0.38891 0.50396 0.11997-0.74227 0.97373
   5   5   2  482.75   13.94   1 0.28022 0.36340 0.58107 0.05293-0.67554 0.97036
   5   5   3  471.13   14.37   1 0.31388 0.33928 0.64729-0.00362-0.61009 0.96418
   5   5   4   45.80   15.09   1 0.34578 0.31940 0.70835-0.05515-0.54006 0.95538
   5   5   5   -0.44   14.89   1 0.37399 0.30352 0.76418-0.10091-0.46689 0.94482
   5   5   6    3.29   17.91   1 0.40057 0.28968 0.81397-0.14084-0.38852 0.93371
   5   6  -9    7.65   10.34   1-0.10360 0.64348-0.17892 0.79777-0.99494 0.60948
   5   6  -8   76.92   10.79   1-0.07831 0.62917-0.12844 0.75716-0.99364 0.66985
   5   6  -7  120.68   15.07   1-0.04903 0.61260-0.06922 0.70842-0.98861 0.72973
   5   6  -6   41.38   14.67   1-0.01541 0.59241-0.00247 0.65244-0.97846 0.78508
   5   6  -5   40.05   12.27   1 0.01907 0.56971 0.06574 0.59335-0.96319 0.83280
   5   6  -4  520.20   14.19   1 0.05246 0.54496 0.13277 0.53340-0.94409 0.87147
   5   6  -3  773.65   15.53   1 0.09439 0.51780 0.21557 0.46372-0.91356 0.90678
   5   6  -2  268.36   13.52   1 0.13528 0.48978 0.29723 0.39192-0.87577 0.93458
   5   6  -1   18.68    8.31   1 0.17264 0.46143 0.36951 0.32768-0.83609 0.95345
   5   6   0    8.42   10.45   1 0.21110 0.43494 0.44552 0.26051-0.78660 0.96657
   5   6   1   -7.40   14.84   1 0.25173 0.40851 0.52523 0.19294-0.72436 0.97407
   5   6   2  154.33   15.43   1 0.28722 0.38551 0.59478 0.13318-0.66267 0.97610
   5   6   3  164.49   11.73   1 0.31731 0.36486 0.65354 0.08406-0.60331 0.97493
   5   6   4   99.29   18.47   1 0.34578 0.34759 0.70835 0.03869-0.54006 0.97140
   5   7  -7   28.78   17.51   1-0.00680 0.59835 0.01459 0.71729-0.97517 0.73074
   5   7  -6  144.82   13.18   1 0.02316 0.58043 0.07412 0.66792-0.96096 0.78107
   5   7  -5  532.72   17.32   1 0.05246 0.56092 0.13277 0.61680-0.94409 0.82296
   5   7  -4  581.16   16.90   1 0.08609 0.53913 0.19920 0.56062-0.92017 0.86163
   5   7  -3  191.43   11.50   1 0.12296 0.51689 0.27314 0.49789-0.88773 0.89597
   5   7  -2  192.98   16.36   1 0.15995 0.49265 0.34506 0.43826-0.84994 0.92293
   5   7  -1  154.03   15.34   1 0.19196 0.46992 0.40808 0.38156-0.81198 0.94269
   5   7   0   92.65   18.37   1 0.22999 0.44655 0.48208 0.31979-0.75900 0.95913
   5   7   1   14.91   12.43   1 0.26290 0.42549 0.54679 0.26531-0.70679 0.96908
   6  -9  -2  128.27   14.44   1-0.25727 0.54793-0.48794-0.20130-0.93803 0.78964
   6  -9  -1   37.16   13.61   1-0.30629 0.61015-0.58764-0.09140-0.89077 0.80626
   6  -9   0  278.36   15.55   1-0.35054 0.66627-0.67795 0.00884-0.82996 0.80671
   6  -9   1  316.92   18.40   1-0.39255 0.72001-0.76463 0.10490-0.75160 0.79204
   6  -8  -2  196.32   12.44   1-0.24213 0.56215-0.45790-0.13838-0.94906 0.81666
   6  -8  -1    0.09   10.63   1-0.29971 0.63120-0.57391-0.01188-0.89844 0.82623
   6  -8   0  276.76   12.94   1-0.35662 0.70051-0.69039 0.11471-0.82024 0.81224
   6  -8   1  193.09   12.47   1-0.40487 0.76108-0.79056 0.22503-0.72297 0.77748
   6  -7  -1  412.30   14.36   1-0.30629 0.66683-0.58764 0.09592-0.89077 0.83498
   6  -7   0   62.77   13.12   1-0.37647 0.74860-0.73126 0.24924-0.78451 0.79123
   6  -6  -1  243.58   14.56   1-0.33229 0.72037-0.64006 0.24141-0.85805 0.81634
   6  -2  -3  412.77   18.19   1 0.39555 0.08197 0.80457-0.84997-0.40444 0.29576
   6  -2  -3  361.55   18.61   1-0.15342 0.63176-0.27772 0.23378-0.98944 0.88052
   6  -2   4  494.48   15.11   1 0.47735 0.08410 0.94966-0.92467 0.41541-0.08429
   6  -2   5 1727.76   21.30   1 0.47825 0.09669 0.95158-0.91706 0.40755-0.01245
   6  -2   6  857.45   15.00   1 0.47825 0.10760 0.95158-0.90649 0.40755 0.04996
   6  -2   7  161.77   11.42   1 0.47637 0.12174 0.94761-0.89365 0.42315 0.09744
   6  -2   8    4.31   10.54   1 0.47417 0.13583 0.94308-0.87880 0.44096 0.14268
   6  -1  -4  751.66   16.16   1 0.48715 0.00568 0.97654-0.93767 0.11360-0.27106
   6  -1  -4  678.25   15.81   1-0.21229 0.70696-0.39722 0.43679-0.96748 0.81037
   6  -1  -3  829.25   19.33   1-0.08675 0.59352-0.14518 0.19545-0.99436 0.90010
   6  -1  -3  896.04   19.83   1 0.48945 0.01575 0.97909-0.93165 0.18965-0.28452
   6  -1  -2  833.53   20.91   1 0.09017 0.42855 0.20731-0.14724-0.91693 0.88596
   6  -1  -2  776.42   20.08   1 0.48657 0.03076 0.96911-0.90969 0.32132-0.35290
   6  -1  -1  749.59   21.46   1 0.27686 0.25307 0.57434-0.50544-0.68195 0.71401
   6  -1   0  379.37   17.94   1 0.39555 0.14677 0.80457-0.72480-0.40444 0.49922
   6  -1   1 1526.00   27.21   1 0.44958 0.10486 0.90838-0.81925-0.19231 0.34990
   6  -1   2  266.18   13.71   1 0.47115 0.09547 0.94831-0.84932-0.06533 0.28608
   6  -1   3   80.50   11.17   1 0.48070 0.09764 0.96549-0.85718 0.01973 0.26413
   6  -1   4   18.81    8.54   1 0.48537 0.10498 0.97347-0.85431 0.07950 0.26604
   6  -1   5  172.76   11.45   1 0.48822 0.11448 0.97801-0.84953 0.13902 0.27030
   6  -1   6  448.02   12.00   1 0.48935 0.12474 0.97913-0.83871 0.18132 0.28970
   6  -1   7 1328.85   17.98   1 0.48943 0.13751 0.97804-0.82825 0.23103 0.30482
   6  -1   8  655.11   14.87   1 0.48840 0.15093 0.97409-0.81821 0.28054 0.31889
   6  -1   9   20.99   13.89   1 0.48714 0.16324 0.97029-0.80108 0.31327 0.34737
   6  -1  10   21.00   10.39   1 0.48417 0.17750 0.96371-0.78545 0.35334 0.37023
   6   0  -5   64.80   11.39   1 0.48714 0.02209 0.97029-0.84931 0.31327-0.51948
   6   0  -5   63.34   10.40   1-0.21976 0.72991-0.41245 0.53584-0.96319 0.75719
   6   0  -4   36.26   11.14   1 0.47637 0.04459 0.94761-0.81450 0.42315-0.56541
   6   0  -4   40.79   10.40   1-0.14135 0.66529-0.25338 0.38781-0.99184 0.85025
   6   0  -3  140.11   13.31   1-0.04489 0.57977-0.06100 0.20419-0.98753 0.90857
   6   0  -2  747.48   16.19   1 0.06926 0.47728 0.16627-0.01176-0.93287 0.91661
   6   0  -1  563.09   16.34   1 0.18797 0.37074 0.40025-0.23721-0.81694 0.86439
   6   0   0 2557.01   27.21   1 0.28374 0.28713 0.58791-0.41444-0.66922 0.77876
   6   0   1 2368.03   24.72   1 0.35721 0.22538 0.73123-0.54817-0.51123 0.68401
   6   0   2  179.32   10.80   1 0.40541 0.18894 0.82322-0.63002-0.37255 0.60863
   6   0   3  958.29   16.02   1 0.43468 0.17163 0.88086-0.67629-0.25904 0.55654
   6   0   4   -1.69    8.57   1 0.45613 0.16303 0.92081-0.70527-0.15893 0.51940
   6   0   5  339.40   11.58   1 0.46990 0.16039 0.94618-0.72126-0.07390 0.49723
   6   0   6  460.08   14.20   1 0.47996 0.16376 0.96408-0.73308 0.01120 0.47680
   6   0   7  677.67   14.95   1 0.48537 0.16996 0.97347-0.73358 0.07950 0.47283
   6   0   8  775.31   15.86   1 0.48792 0.17904 0.97759-0.72411 0.13063 0.48281
   6   0   9  854.49   18.69   1 0.48935 0.18891 0.97913-0.71365 0.18132 0.49355
   6   0  10  284.22   14.15   1 0.48951 0.20097 0.97752-0.70415 0.23940 0.50124
   6   1  -6  149.20   11.49   1 0.47825 0.04786 0.95158-0.74575 0.40755-0.66177
   6   1  -6  145.74   10.63   1-0.21229 0.73865-0.39722 0.60394-0.96748 0.71225
   6   1  -5    3.46   10.06   1-0.15759 0.69643-0.28582 0.50357-0.98846 0.79783
   6   1  -4   -1.30    9.97   1-0.09096 0.64190-0.15354 0.37999-0.99462 0.86639
   6   1  -3   50.30   10.37   1-0.01541 0.57701-0.00247 0.23867-0.97846 0.91180
   6   1  -2  125.96   11.09   1 0.07761 0.49875 0.18276 0.06448-0.92666 0.92710
   6   1  -1   45.80   10.32   1 0.15995 0.42662 0.34506-0.08784-0.84994 0.91153
   6   1   0 2314.50   22.59   1 0.23744 0.36086 0.49667-0.22831-0.74775 0.87253
   6   1   1  338.40   12.39   1 0.30725 0.30469 0.63456-0.35738-0.62340 0.81420
   6   1   2   68.88   10.30   1 0.35721 0.26598 0.73123-0.44490-0.51123 0.76277
   6   1   3  166.32   10.61   1 0.39578 0.23948 0.80451-0.50758-0.40435 0.71825
   6   1   4  289.64   11.51   1 0.42263 0.22368 0.85777-0.54869-0.30848 0.68388
   6   1   5  254.15   13.16   1 0.44623 0.21413 0.90179-0.58449-0.20907 0.64983
   6   1   6   31.81   12.34   1 0.46198 0.21033 0.93154-0.60435-0.12518 0.62892
   6   1   7  379.22   14.15   1 0.47238 0.21067 0.95032-0.61192-0.05664 0.62056
   6   1   8   96.26   15.21   1 0.47996 0.21375 0.96408-0.61557 0.01120 0.61521
   6   1   9  161.32   15.86   1 0.48537 0.22055 0.97347-0.61658 0.07950 0.61113
   6   2  -8  189.80    9.78   1 0.48271 0.04802 0.96088-0.68077 0.36880-0.73349
   6   2  -8  223.57   12.89   1-0.22724 0.76067-0.42768 0.71169-0.95875 0.59515
   6   2  -7  103.44    8.31   1 0.47281 0.06939 0.94043-0.65192 0.45084-0.75072
   6   2  -7  140.73   10.39   1-0.19696 0.73963-0.36605 0.65734-0.97498 0.67258
   6   2  -6   52.69    9.98   1-0.15759 0.71089-0.28582 0.58570-0.98846 0.74807
   6   2  -5   59.05   10.03   1-0.10787 0.67400-0.18719 0.49690-0.99490 0.81643
   6   2  -4  100.30   10.35   1-0.04903 0.62743-0.06922 0.38943-0.98861 0.87365
   6   2  -3   20.33    9.86   1 0.01907 0.57264 0.06574 0.26598-0.96319 0.91448
   6   2  -2  450.08   12.62   1 0.08609 0.51661 0.19920 0.14270-0.92017 0.93282
   6   2  -1   30.45   10.07   1 0.15995 0.45728 0.34506 0.00664-0.84994 0.93014
   6   2   0  178.09   11.09   1 0.22233 0.40658 0.46767-0.10655-0.77018 0.91184
   6   2   1    9.59    9.60   1 0.28022 0.36091 0.58107-0.21108-0.67554 0.88145
   6   2   2  820.72   14.34   1 0.32690 0.32567 0.67201-0.29074-0.58278 0.84981
   6   2   3  768.64   13.97   1 0.36850 0.29622 0.75348-0.36409-0.48168 0.81315
   6   2   4  457.78   14.22   1 0.40057 0.27644 0.81397-0.41469-0.38852 0.78326
   6   2   5  573.69   14.55   1 0.42263 0.26448 0.85777-0.44544-0.30848 0.76265
   6   2   6  282.46   13.56   1 0.44279 0.25617 0.89526-0.47352-0.22559 0.74220
   6   2   7  101.29   15.32   1 0.45908 0.25366 0.92629-0.49494-0.14209 0.72370
   6   2   8   16.03   14.97   1 0.46990 0.25385 0.94618-0.50428-0.07390 0.71558
   6   3 -10   57.05   14.27   1 0.48714 0.04675 0.97029-0.61812 0.31327-0.79000
   6   3 -10   65.37   14.57   1-0.22724 0.76337-0.42768 0.78402-0.95875 0.48288
   6   3  -9   18.38    8.33   1 0.48118 0.06598 0.95756-0.59558 0.38441-0.79780
   6   3  -9   19.26   11.62   1-0.20460 0.75315-0.38165 0.74803-0.97142 0.55884
   6   3  -8   83.44    8.90   1-0.17744 0.73758-0.32634 0.70190-0.98279 0.63392
   6   3  -7  190.70   12.68   1-0.14135 0.71624-0.25338 0.64117-0.99184 0.70716
   6   3  -6  135.24    9.27   1-0.10360 0.68848-0.17892 0.57496-0.99494 0.77159
   6   3  -5  164.38   10.38   1-0.05726 0.65481-0.08618 0.49276-0.99045 0.83024
   6   3  -4   78.32   10.21   1-0.00680 0.61598 0.01459 0.40101-0.97517 0.87837
   6   3  -3   63.86   10.04   1 0.04426 0.57378 0.11610 0.30820-0.94915 0.91236
   6   3  -2  638.30   13.28   1 0.10256 0.52870 0.23206 0.20244-0.90662 0.93307
   6   3  -1  174.98   10.52   1 0.15995 0.48280 0.34506 0.09985-0.84994 0.94064
   6   3   0  241.65   11.15   1 0.21477 0.44062 0.45304 0.00155-0.78111 0.93512
   6   3   1   51.88   11.93   1 0.26652 0.40242 0.55380-0.08864-0.70072 0.92003
   6   3   2   41.99   11.82   1 0.30725 0.37154 0.63456-0.15958-0.62340 0.90212
   6   3   3  209.30   12.92   1 0.34578 0.34485 0.70835-0.22290-0.54006 0.88130
   6   3   4  789.24   15.33   1 0.37955 0.32362 0.77481-0.27984-0.45175 0.85778
   6   3   5  474.95   15.50   1 0.40541 0.30965 0.82322-0.31784-0.37255 0.83924
   6   3   6   44.51   10.75   1 0.42905 0.30006 0.87006-0.35565-0.28384 0.81755
   6   3   7   36.76   15.33   1 0.44623 0.29427 0.90179-0.37644-0.20907 0.80474
   6   4 -11   -6.10   17.33   1 0.48714 0.06325 0.97029-0.53631 0.31327-0.84010
   6   4 -11   20.59   17.53   1-0.19696 0.75204-0.36605 0.80802-0.97498 0.45305
   6   4 -10    3.67   10.18   1 0.48118 0.08212 0.95756-0.51200 0.38441-0.84607
   6   4 -10    7.56   14.48   1-0.18145 0.74396-0.33436 0.78202-0.98138 0.51945
   6   4  -9   28.85   14.85   1-0.15759 0.73273-0.28582 0.74480-0.98846 0.58961
   6   4  -8   81.40    9.19   1-0.12920 0.71815-0.22882 0.69792-0.99359 0.65774
   6   4  -7   87.03    8.94   1-0.09516 0.69647-0.16181 0.64164-0.99483 0.72362
   6   4  -6   48.59   11.87   1-0.05726 0.67120-0.08618 0.57637-0.99045 0.78317
   6   4  -5   39.91   11.79   1-0.01541 0.64201-0.00247 0.50237-0.97846 0.83552
   6   4  -4   51.52   12.00   1 0.02749 0.60928 0.08266 0.42588-0.95870 0.87720
   6   4  -3   30.72   11.86   1 0.07761 0.57309 0.18276 0.33666-0.92666 0.90996
   6   4  -2   28.74   12.00   1 0.12697 0.53636 0.28100 0.24852-0.88380 0.93126
   6   4  -1   16.33    8.46   1 0.17264 0.50037 0.36951 0.16887-0.83609 0.94245
   6   4   0  171.60   12.53   1 0.22233 0.46399 0.46767 0.08134-0.77018 0.94458
   6   4   1    7.04    8.22   1 0.26290 0.43439 0.54679 0.01141-0.70679 0.93988
   6   4   2   -2.35   11.70   1 0.30089 0.40636 0.62157-0.05229-0.63677 0.93134
   6   4   3    8.24   13.38   1 0.33969 0.38187 0.69649-0.11833-0.55446 0.91607
   6   4   4    7.82   14.78   1 0.36850 0.36395 0.75348-0.16532-0.48168 0.90239
   6   4   5   74.06   15.01   1 0.39578 0.34857 0.80451-0.20615-0.40435 0.88861
   6   4   6  168.93   18.88   1 0.41833 0.33876 0.84960-0.24108-0.32459 0.87370
   6   5 -10   11.99   17.35   1 0.47417 0.11565 0.94308-0.40464 0.44096-0.88566
   6   5  -9  -12.79   15.17   1-0.10787 0.71476-0.18719 0.74219-0.99490 0.61383
   6   5  -8    3.55   14.81   1-0.08254 0.69946-0.13685 0.69945-0.99402 0.67326
   6   5  -7   26.71   10.36   1-0.05294 0.68137-0.07754 0.64922-0.98957 0.73035
   6   5  -6   57.16   14.67   1-0.01541 0.65831-0.00247 0.58647-0.97846 0.78741
   6   5  -5   13.93   11.92   1 0.01907 0.63347 0.06574 0.52588-0.96319 0.83212
   6   5  -4   -0.96   11.98   1 0.06079 0.60550 0.14944 0.45367-0.93866 0.87165
   6   5  -3  643.81   14.85   1 0.10256 0.57610 0.23206 0.38111-0.90662 0.90240
   6   5  -2  193.57   12.91   1 0.14372 0.54468 0.31356 0.30854-0.86737 0.92559
   6   5  -1    0.76   12.09   1 0.18395 0.51527 0.39247 0.23947-0.82182 0.94011
   6   5   0    7.62   14.61   1 0.22999 0.48500 0.48208 0.16086-0.75900 0.94800
   6   5   1  121.12   14.95   1 0.26652 0.45902 0.55380 0.09880-0.70072 0.94942
   6   5   2   96.50   15.36   1 0.30089 0.43503 0.62157 0.04075-0.63677 0.94684
   6   5   3  -14.71   15.16   1 0.33325 0.41494 0.68423-0.01219-0.56871 0.94046
   6   5   4  105.54   18.00   1 0.36287 0.39742 0.74252-0.06035-0.49645 0.93157
   6   6  -7   23.03   12.64   1-0.01123 0.66769 0.00583 0.65934-0.97691 0.73407
   6   6  -6  188.32   15.83   1 0.01907 0.64779 0.06574 0.60808-0.96319 0.78269
   6   6  -5   68.58   15.03   1 0.05246 0.62643 0.13277 0.55118-0.94409 0.82486
   6   6  -4   73.74   15.24   1 0.09439 0.60207 0.21557 0.48270-0.91356 0.86471
   6   6  -3  116.26   15.47   1 0.12697 0.57767 0.28100 0.42452-0.88380 0.89320
   6   6  -2   14.52   14.73   1 0.16834 0.55114 0.36125 0.35635-0.84080 0.91775
   6   6  -1   47.25   10.78   1 0.20368 0.52548 0.43098 0.29502-0.79657 0.93448
   6   6   0   22.54   16.29   1 0.23744 0.50256 0.49667 0.23890-0.74775 0.94538
   6   6   1   33.09   17.69   1 0.27345 0.47961 0.56741 0.17883-0.68840 0.95149
   7  -9  -3   14.81   20.22   1-0.26826 0.64340-0.50999-0.16052-0.92914 0.73673
   7  -9  -2    7.99   13.59   1-0.31946 0.70591-0.61410-0.04586-0.87522 0.74476
   7  -9  -1   11.05   16.78   1-0.37087 0.77048-0.71970 0.06963-0.79495 0.72804
   7  -8  -3   23.02   13.41   1-0.24957 0.65125-0.47294-0.10368-0.94364 0.76539
   7  -8  -2   55.44   16.77   1-0.32279 0.73904-0.62068 0.05437-0.87109 0.75689
   7  -8  -1   18.68   18.87   1-0.38460 0.81195-0.74825 0.19139-0.76823 0.71533
   7  -7  -2   67.37   15.52   1-0.33844 0.78203-0.65278 0.17916-0.84892 0.74808
   7  -6  -3  175.17   18.66   1-0.24598 0.70513-0.46553 0.07594-0.94638 0.79732
   7  -3  -4  898.69   26.08   1 0.20344 0.32844 0.43075-0.54984-0.79676 0.62819
   7  -3  -4  800.67   25.57   1-0.20080 0.73403-0.37388 0.25527-0.97322 0.80556
   7  -2  -4  683.08   20.14   1-0.12493 0.68560-0.22047 0.19530-0.99401 0.83969
   7  -2  -4  756.45   19.63   1 0.40759 0.15200 0.82783-0.85428-0.36463 0.21059
   7  -2  -3 2481.32   59.39   1 0.15172 0.42134 0.32948-0.34529-0.85877 0.76864
   7  -1  -5   32.61    8.52   1 0.48159 0.09540 0.96687-0.90963 0.02822-0.23082
   7  -1  -5   28.86   10.22   1-0.17736 0.75471-0.32621 0.38498-0.98276 0.78115
   7  -1  -4  115.16   11.47   1-0.07833 0.66719-0.12848 0.19699-0.99362 0.85351
   7  -1  -4  128.66   11.69   1 0.48584 0.10275 0.97434-0.90730 0.08801-0.22690
   7  -1  -3 1380.40   24.72   1 0.06086 0.54004 0.14954-0.07053-0.93861 0.86305
   7  -1  -3 1495.26   24.49   1 0.48879 0.11154 0.97864-0.90244 0.15589-0.23358
   7  -1  -2 1506.13   27.87   1 0.48882 0.12349 0.97568-0.88879 0.26412-0.27800
   7  -1  -2 1564.38   28.66   1 0.22239 0.39081 0.46762-0.37937-0.77017 0.75820
   7  -1  -1 2405.35   38.27   1 0.36004 0.26511 0.73692-0.63957-0.50386 0.55397
   7  -1  -1 1896.18   33.53   1 0.47623 0.14823 0.94746-0.85038 0.42433-0.37484
   7  -1   0  400.05   18.60   1 0.43488 0.20229 0.88103-0.77338-0.25903 0.37176
   7  -1   1 1250.85   25.08   1 0.46611 0.18334 0.93929-0.82042-0.09967 0.27529
   7  -1   2  420.45   15.49   1 0.47914 0.18203 0.96266-0.83497 0.00278 0.23540
   7  -1   3   20.00   10.21   1 0.48481 0.18830 0.97257-0.83428 0.07100 0.23013
   7  -1   4   67.26   13.14   1 0.48822 0.19745 0.97801-0.83159 0.13902 0.22599
   7  -1   5  151.87   11.96   1 0.48935 0.20835 0.97913-0.82070 0.18132 0.24536
   7  -1   6  479.83   14.33   1 0.48943 0.22074 0.97804-0.81025 0.23103 0.26021
   7  -1   7  392.52   18.73   1 0.48857 0.23262 0.97492-0.79805 0.27232 0.28135
   7  -1   8  329.97   15.69   1 0.48714 0.24680 0.97029-0.78260 0.31327 0.30389
   7  -1   9  240.27   18.27   1 0.48479 0.25956 0.96515-0.76520 0.34536 0.33309
   7   0  -6  785.36   14.28   1 0.48949 0.10322 0.97868-0.83861 0.21447-0.46435
   7   0  -6  749.63   14.08   1-0.18935 0.78157-0.35035 0.49166-0.97831 0.72707
   7   0  -5  607.72   13.41   1-0.12509 0.72933-0.22055 0.37260-0.99400 0.80515
   7   0  -5  573.71   13.22   1 0.48797 0.11706 0.97235-0.82191 0.29703-0.48395
   7   0  -4   67.62    8.86   1-0.04086 0.65840-0.05272 0.21531-0.98639 0.86210
   7   0  -4   59.81    8.58   1 0.48023 0.13646 0.95560-0.79393 0.39214-0.51720
   7   0  -3   56.93   10.48   1 0.05665 0.57328 0.14112 0.03188-0.94142 0.88035
   7   0  -2  173.98   10.35   1 0.15995 0.48176 0.34506-0.16184-0.84994 0.85273
   7   0  -1  427.86   14.55   1 0.25546 0.39825 0.53245-0.33977-0.71855 0.78439
   7   0   0  711.44   15.49   1 0.33325 0.33248 0.68423-0.48199-0.56871 0.69798
   7   0   1 2469.30   26.15   1 0.38779 0.29000 0.79000-0.57755-0.42820 0.61948
   7   0   2  788.09   16.80   1 0.42478 0.26521 0.86193-0.63897-0.30029 0.55433
   7   0   3   82.32   11.06   1 0.44953 0.25254 0.90822-0.67520-0.19231 0.50933
   7   0   4   36.48   12.92   1 0.46611 0.24799 0.93929-0.69653-0.09967 0.47869
   7   0   5    1.91   10.64   1 0.47648 0.24884 0.95798-0.70516-0.02276 0.46495
   7   0   6   17.47   10.97   1 0.48291 0.25436 0.96937-0.70598 0.04538 0.45915
   7   0   7  319.68   15.49   1 0.48715 0.26266 0.97654-0.70455 0.11360 0.45509
   7   0   8  134.25   15.05   1 0.48935 0.27398 0.97913-0.70046 0.18132 0.45244
   7   1  -8  528.35   14.58   1 0.48943 0.10750 0.97804-0.76508 0.23103-0.59291
   7   1  -8  530.80   14.61   1-0.21976 0.81698-0.41245 0.62966-0.96319 0.60139
   7   1  -7  383.77   13.81   1 0.48714 0.12128 0.97029-0.74398 0.31327-0.61060
   7   1  -7  413.44   13.95   1-0.18145 0.79191-0.33436 0.56126-0.98138 0.68310
   7   1  -6  787.07   15.78   1-0.13329 0.75652-0.23701 0.47488-0.99311 0.75735
   7   1  -6  697.87   14.65   1 0.48023 0.13995 0.95560-0.71986 0.39214-0.62733
   7   1  -5 1562.45   18.07   1-0.07411 0.70975-0.12008 0.36836-0.99315 0.82113
   7   1  -4  770.36   14.14   1-0.00680 0.65396 0.01459 0.24239-0.97517 0.86695
   7   1  -3  391.77   11.66   1 0.06926 0.59029 0.16627 0.10175-0.93287 0.88828
   7   1  -2   33.84    8.38   1 0.14372 0.52611 0.31356-0.03739-0.86737 0.88388
   7   1  -1   26.95   10.22   1 0.21859 0.46331 0.46032-0.17461-0.77571 0.85568
   7   1   0  361.49   11.60   1 0.28722 0.40825 0.59478-0.29935-0.66267 0.80845
   7   1   1 1133.27   16.56   1 0.33969 0.36662 0.69649-0.39035-0.55446 0.76211
   7   1   2  812.38   15.72   1 0.37955 0.33745 0.77481-0.45804-0.45175 0.71905
   7   1   3  866.94   15.81   1 0.41407 0.31657 0.84124-0.51534-0.34069 0.67319
   7   1   4  751.89   15.48   1 0.43879 0.30445 0.88815-0.55248-0.24237 0.63961
   7   1   5  323.59   13.02   1 0.45613 0.29876 0.92081-0.57371-0.15893 0.61752
   7   1   6  140.12   14.51   1 0.46990 0.29776 0.94618-0.59180-0.07390 0.59649
   7   1   7   22.95   14.01   1 0.47819 0.30043 0.96111-0.59620-0.00567 0.58966
   7   2 -10   -7.93   14.43   1 0.48949 0.11071 0.97868-0.69046 0.21447-0.68554
   7   2 -10    4.31   10.28   1-0.22347 0.82609-0.41996 0.71198-0.96100 0.48840
   7   2  -9    1.72   13.08   1 0.48840 0.12443 0.97409-0.67659 0.28054-0.69051
   7   2  -9   -1.20   13.43   1-0.19696 0.81429-0.36605 0.66867-0.97498 0.56757
   7   2  -8   -4.41    8.37   1 0.48417 0.14105 0.96371-0.65574 0.35334-0.69975
   7   2  -8    5.57    8.21   1-0.16918 0.79587-0.30984 0.62003-0.98531 0.63896
   7   2  -7  145.99   12.76   1 0.47637 0.16152 0.94761-0.63201 0.42315-0.70966
   7   2  -7  164.82   12.89   1-0.13329 0.77103-0.23701 0.55669-0.99311 0.70811
   7   2  -6  953.61   14.28   1-0.08676 0.73812-0.14525 0.47533-0.99434 0.77407
   7   2  -5  441.53   16.28   1-0.03676 0.69908-0.04443 0.38389-0.98526 0.82815
   7   2  -4  559.04   14.60   1 0.01907 0.65440 0.06574 0.28377-0.96319 0.86772
   7   2  -3  413.09   14.00   1 0.08609 0.60278 0.19920 0.16234-0.92017 0.89156
   7   2  -2  410.52   13.82   1 0.14372 0.55366 0.31356 0.05683-0.86737 0.89840
   7   2  -1  596.42   14.61   1 0.20739 0.50353 0.43827-0.05750-0.79162 0.88816
   7   2   0   48.22    8.16   1 0.26290 0.45994 0.54679-0.15620-0.70679 0.86643
   7   2   1  466.80   13.59   1 0.31388 0.42255 0.64729-0.24789-0.61009 0.83427
   7   2   2  379.66   13.27   1 0.35156 0.39404 0.71998-0.31021-0.52569 0.80856
   7   2   3  492.67   14.18   1 0.38501 0.37217 0.78507-0.36446-0.43610 0.78042
   7   2   4  700.73   16.24   1 0.41407 0.35601 0.84124-0.41108-0.34069 0.75034
   7   2   5  721.98   17.79   1 0.43468 0.34691 0.88086-0.43948-0.25904 0.73025
   7   2   6  145.30   15.59   1 0.45290 0.34149 0.91471-0.46342-0.17549 0.71066
   7   3 -10  116.92   15.28   1 0.48797 0.14224 0.97235-0.59299 0.29703-0.75692
   7   3 -10  107.46   11.63   1-0.17744 0.80838-0.32634 0.71068-0.98279 0.52548
   7   3  -9    6.45   14.52   1 0.48195 0.15884 0.95925-0.56474 0.37662-0.76853
   7   3  -9   27.27   14.62   1-0.14961 0.79559-0.26973 0.66660-0.99027 0.59765
   7   3  -8  138.91   11.05   1-0.12098 0.77729-0.21227 0.61773-0.99433 0.66363
   7   3  -8  109.01   15.12   1 0.47417 0.17932 0.94308-0.54329 0.44096-0.77284
   7   3  -7  103.57    9.02   1-0.08676 0.75350-0.14525 0.55853-0.99434 0.72494
   7   3  -6   20.65   11.84   1-0.04903 0.72524-0.06922 0.49148-0.98861 0.77987
   7   3  -5  110.23   12.37   1 0.00193 0.69092 0.03187 0.40217-0.97150 0.83097
   7   3  -4  463.87   14.40   1 0.05246 0.65289 0.13277 0.31282-0.94409 0.86765
   7   3  -3  165.59   12.84   1 0.10256 0.61376 0.23206 0.22195-0.90662 0.89103
   7   3  -2  819.39   15.65   1 0.15186 0.57350 0.32933 0.13487-0.85873 0.90411
   7   3  -1  673.41   15.13   1 0.20739 0.53307 0.43827 0.03644-0.79162 0.90381
   7   3   0  145.89   12.72   1 0.25173 0.49814 0.52523-0.04043-0.72436 0.89674
   7   3   1   74.51   12.38   1 0.30089 0.46426 0.62157-0.12813-0.63677 0.87785
   7   3   2   -4.75    8.54   1 0.33648 0.43911 0.69050-0.18727-0.56157 0.86101
   7   3   3   40.97   14.78   1 0.36850 0.41777 0.75348-0.24002-0.48168 0.84167
   7   3   4  102.74   15.54   1 0.40057 0.40042 0.81397-0.29187-0.38852 0.81785
   7   3   5  281.02   19.49   1 0.42263 0.39009 0.85777-0.32504-0.30848 0.79966
   7   4  -9  240.09   17.49   1-0.10787 0.77768-0.18719 0.67448-0.99490 0.61433
   7   4  -9  190.28   17.05   1 0.47417 0.19476 0.94308-0.45877 0.44096-0.81796
   7   4  -8  232.87   16.19   1-0.07411 0.76089-0.12008 0.62107-0.99315 0.67820
   7   4  -7    5.62   10.59   1-0.04511 0.74016-0.06089 0.56768-0.98758 0.73341
   7   4  -6   25.99   14.57   1-0.00680 0.71431 0.01459 0.50296-0.97517 0.78519
   7   4  -5   13.39   14.55   1 0.03599 0.68541 0.09947 0.42939-0.95396 0.82977
   7   4  -4    4.92   14.42   1 0.07761 0.65423 0.18276 0.35475-0.92666 0.86314
   7   4  -3   47.01   13.62   1 0.11898 0.62246 0.26521 0.28136-0.89159 0.88738
   7   4  -2  904.28   18.28   1 0.16834 0.58835 0.36125 0.19670-0.84080 0.90374
   7   4  -1  754.50   17.90   1 0.21477 0.55491 0.45304 0.11532-0.78111 0.91053
   7   4   0  327.01   16.05   1 0.25173 0.52620 0.52523 0.05276-0.72436 0.91136
   7   4   1  336.68   16.50   1 0.29424 0.49878 0.60825-0.02001-0.65001 0.90387
   7   4   2  206.11   15.62   1 0.32690 0.47534 0.67201-0.07439-0.58278 0.89511
   7   4   3   14.65   12.76   1 0.35997 0.45625 0.73672-0.12916-0.50386 0.88085
   7   5  -7   73.24   18.25   1-0.00680 0.72855 0.01459 0.58500-0.97517 0.73457
   7   5  -6   43.95   16.97   1 0.02749 0.70661 0.08266 0.52719-0.95870 0.78233
   7   5  -5    6.91   10.29   1 0.06502 0.68217 0.15779 0.46360-0.93589 0.82233
   7   5  -4   49.15   15.38   1 0.10256 0.65619 0.23206 0.39790-0.90662 0.85546
   7   5  -3   11.25   14.92   1 0.14372 0.62845 0.31356 0.32788-0.86737 0.88185
   7   5  -2   88.18   15.63   1 0.18395 0.60087 0.39247 0.25934-0.82182 0.89998
   7   5  -1  115.19   15.62   1 0.22233 0.57400 0.46767 0.19321-0.77018 0.91124
   7   5   0  174.11   18.63   1 0.25907 0.54898 0.53951 0.13198-0.71258 0.91640
   8  -8  -4  118.38   21.49   1-0.28936 0.77581-0.55296-0.00512-0.90927 0.68639
   8  -8  -3    1.24   21.71   1-0.37641 0.87457-0.73131 0.18388-0.78442 0.62332
   8  -7  -4   18.47   23.56   1-0.29950 0.81394-0.57381 0.10977-0.89842 0.68992
   8  -4  -5  110.56   26.04   1-0.17329 0.76160-0.31822 0.12487-0.98399 0.75713
   8  -3  -5   18.85   16.45   1-0.11222 0.72830-0.19551 0.09573-0.99480 0.78158
   8  -3  -5   14.32   18.03   1 0.21489 0.40022 0.45300-0.55360-0.78096 0.56821
   8  -2  -6   10.89   10.46   1 0.40992 0.22132 0.83236-0.84958-0.35658 0.09546
   8  -2  -6   12.45   12.58   1-0.18538 0.81845-0.34237 0.32598-0.97988 0.71992
   8  -2  -5  125.04   14.36   1-0.07833 0.72227-0.12848 0.12257-0.99362 0.79485
   8  -2  -5  144.27   16.31   1 0.39555 0.24775 0.80457-0.81288-0.40444 0.20669
   8  -2  -4   68.71   20.51   1 0.13131 0.52482 0.28933-0.28612-0.87980 0.74515
   8  -2  -4   70.35   20.85   1 0.34237 0.31304 0.70234-0.70015-0.54741 0.41282
   8  -1  -7  137.03   13.90   1 0.46611 0.18169 0.93929-0.87156-0.09967-0.20960
   8  -1  -7  119.09   11.52   1-0.19696 0.84697-0.36605 0.43523-0.97498 0.66664
   8  -1  -6   63.60   13.33   1 0.47115 0.18848 0.94831-0.87193-0.06533-0.18163
   8  -1  -6   67.00   10.87   1-0.13329 0.79497-0.23701 0.31595-0.99311 0.74647
   8  -1  -5   25.12   12.68   1 0.47554 0.19683 0.95617-0.87077-0.03123-0.15346
   8  -1  -5   24.69   12.73   1-0.04489 0.71840-0.06100 0.14854-0.98753 0.80481
   8  -1  -4   27.10   12.67   1 0.48070 0.20298 0.96549-0.86920 0.01973-0.14114
   8  -1  -4   22.07   14.69   1 0.06920 0.61553 0.16612-0.06841-0.93280 0.81305
   8  -1  -3  147.59   16.72   1 0.48415 0.21140 0.97156-0.86640 0.06245-0.12094
   8  -1  -3  137.43   16.36   1 0.20732 0.48907 0.43826-0.33115-0.79158 0.73523
   8  -1  -2   47.07   17.19   1 0.48750 0.22022 0.97707-0.86209 0.12206-0.11702
   8  -1  -2   46.03   18.44   1 0.34545 0.36310 0.70821-0.59202-0.54021 0.54673
   8  -1  -1   93.16   21.10   1 0.44049 0.27981 0.89172-0.76573-0.23409 0.30283
   8  -1  -1   89.45   22.30   1 0.48920 0.23082 0.97792-0.85257 0.23115-0.16322
   8  -1   0   50.86   21.58   1 0.47614 0.25602 0.95780-0.82183-0.02280 0.15349
   8  -1   1  185.19   19.57   1 0.48469 0.25948 0.97256-0.82652 0.07098 0.12273
   8  -1   2  120.00   16.29   1 0.48787 0.26829 0.97758-0.82126 0.13053 0.12633
   8  -1   3   86.99   15.98   1 0.48930 0.27912 0.97909-0.81313 0.18120 0.13842
   8  -1   4   56.12   13.78   1 0.48950 0.29095 0.97836-0.80218 0.22280 0.16025
   8  -1   5   18.48   16.65   1 0.48897 0.30273 0.97636-0.78924 0.25586 0.18956
   8  -1   6    1.82   13.79   1 0.48797 0.31583 0.97235-0.77582 0.29703 0.21178
   8  -1   7   17.77   20.42   1 0.48542 0.33106 0.96653-0.76083 0.33735 0.23434
   8   0  -9  140.78   14.63   1 0.47819 0.17350 0.96111-0.82178-0.00567-0.41492
   8   0  -9  120.41   14.30   1-0.22724 0.88209-0.42768 0.57156-0.95875 0.53913
   8   0  -8  378.28   13.82   1 0.48291 0.18118 0.96937-0.82169 0.04538-0.40470
   8   0  -8  347.70   13.48   1-0.19696 0.85967-0.36605 0.51700-0.97498 0.61570
   8   0  -7  725.64   15.66   1 0.48715 0.18766 0.97654-0.81660 0.11360-0.40834
   8   0  -7  675.09   15.35   1-0.14961 0.82590-0.26973 0.43141-0.99027 0.69537
   8   0  -6  300.76   13.05   1-0.09096 0.77955-0.15354 0.32474-0.99462 0.76263
   8   0  -6  321.70   13.34   1 0.48935 0.19714 0.97913-0.80879 0.18132-0.41333
   8   0  -5  533.56   16.87   1-0.01979 0.72034-0.01094 0.19186-0.97997 0.81128
   8   0  -5  530.04   14.90   1 0.48920 0.21096 0.97698-0.79856 0.24762-0.41777
   8   0  -4  347.44   15.70   1 0.48542 0.22625 0.96653-0.77620 0.33735-0.44448
   8   0  -4  383.82   15.94   1 0.06503 0.64787 0.15788 0.03412-0.93576 0.83071
   8   0  -3   24.16   12.40   1 0.47519 0.24872 0.94530-0.74638 0.43242-0.47628
   8   0  -3   29.92   12.95   1 0.15592 0.56895 0.33724-0.13585-0.85436 0.81239
   8   0  -2  117.25   13.74   1 0.24820 0.48930 0.51817-0.30748-0.73039 0.75328
   8   0  -1   78.52   13.67   1 0.32371 0.42533 0.66590-0.44590-0.58967 0.67426
   8   0   0   51.43   13.17   1 0.38227 0.37936 0.77998-0.54983-0.44391 0.59134
   8   0   1  280.98   15.55   1 0.42050 0.35249 0.85375-0.61214-0.31655 0.52611
   8   0   2  222.86   15.11   1 0.44787 0.33716 0.90510-0.65371-0.20060 0.47333
   8   0   3   53.71   13.69   1 0.46611 0.33153 0.93929-0.67808-0.09967 0.43527
   8   0   4   43.07   13.88   1 0.47648 0.33227 0.95798-0.68645-0.02276 0.42018
   8   0   5   -0.90   16.95   1 0.48354 0.33681 0.97048-0.69090 0.05389 0.40666
   8   0   6  114.66   14.96   1 0.48715 0.34483 0.97654-0.68525 0.11360 0.40906
   8   1 -10   16.81   14.07   1 0.48537 0.18199 0.97347-0.75006 0.07950-0.54732
   8   1 -10   25.90   14.24   1-0.21229 0.87895-0.39722 0.62094-0.96748 0.49685
   8   1  -9   49.33   13.80   1 0.48792 0.19231 0.97759-0.74857 0.13063-0.53904
   8   1  -9   21.12   14.07   1-0.18145 0.86360-0.33436 0.57012-0.98138 0.57573
   8   1  -8  132.38   14.42   1 0.48953 0.20272 0.97902-0.73902 0.19807-0.54279
   8   1  -8  137.03   14.47   1-0.14961 0.84064-0.26973 0.51455-0.99027 0.64538
   8   1  -7  255.51   12.73   1-0.09938 0.80828-0.17037 0.42694-0.99492 0.71737
   8   1  -7  258.30   12.60   1 0.48840 0.21472 0.97409-0.71951 0.28054-0.55979
   8   1  -6  302.07   13.01   1 0.48479 0.23209 0.96515-0.70310 0.34536-0.56430
   8   1  -6  354.09   13.24   1-0.04903 0.76867-0.06922 0.33615-0.98861 0.77323
   8   1  -5  591.84   14.98   1 0.01060 0.72046 0.04887 0.22735-0.96750 0.81569
   8   1  -5  485.88   14.21   1 0.47637 0.25261 0.94761-0.67731 0.42315-0.58029
   8   1  -4  208.64   12.44   1 0.07761 0.66537 0.18276 0.10310-0.92666 0.83802
   8   1  -3  172.47   11.95   1 0.14372 0.60906 0.31356-0.01817-0.86737 0.83972
   8   1  -2   31.54   10.76   1 0.21477 0.55072 0.45304-0.14817-0.78111 0.81805
   8   1  -1   12.97   13.17   1 0.27686 0.50005 0.57434-0.25984-0.68195 0.78174
   8   1   0    4.56   12.99   1 0.33010 0.45887 0.67823-0.35331-0.57575 0.73730
   8   1   1   41.41   11.07   1 0.37399 0.42694 0.76418-0.42932-0.46689 0.69067
   8   1   2  140.45   12.10   1 0.40992 0.40387 0.83236-0.48815-0.35658 0.64542
   8   1   3  426.55   16.32   1 0.43468 0.39133 0.88086-0.52639-0.25904 0.61033
   8   1   4  122.27   14.73   1 0.45290 0.38391 0.91471-0.54832-0.17549 0.58799
   8   1   5   57.49   14.61   1 0.46746 0.38208 0.94172-0.56614-0.09115 0.56632
   8   2  -9   92.14   15.21   1 0.48920 0.21911 0.97698-0.65338 0.24762-0.64168
   8   2  -9  104.72   15.38   1-0.13329 0.84664-0.23701 0.56963-0.99311 0.60390
   8   2  -8   17.75   14.13   1-0.09938 0.82413-0.17037 0.51128-0.99492 0.66906
   8   2  -8   10.34   13.64   1 0.48603 0.23345 0.96784-0.62823 0.32932-0.65563
   8   2  -7   -3.75   14.09   1-0.06575 0.79713-0.10326 0.45044-0.99196 0.72366
   8   2  -7   18.68   13.20   1 0.48023 0.25219 0.95560-0.60972 0.39214-0.65884
   8   2  -6   39.70   13.81   1-0.01541 0.76234-0.00247 0.36199-0.97846 0.77755
   8   2  -5  443.81   13.76   1 0.03599 0.72257 0.09947 0.27055-0.95396 0.81706
   8   2  -4  603.84   14.88   1 0.09439 0.67800 0.21557 0.16423-0.91356 0.84128
   8   2  -3  350.47   15.58   1 0.14777 0.63433 0.32144 0.06720-0.86311 0.85114
   8   2  -2  272.59   15.17   1 0.20360 0.58964 0.43078-0.03248-0.79681 0.84730
   8   2  -1  293.25   13.31   1 0.25907 0.54791 0.53951-0.13056-0.71258 0.82893
   8   2   0   36.05   13.57   1 0.30725 0.51172 0.63456-0.21623-0.62340 0.80305
   8   2   1   18.86   13.51   1 0.34578 0.48311 0.70835-0.27986-0.54006 0.77889
   8   2   2   55.19   14.07   1 0.37955 0.46054 0.77481-0.33551-0.45175 0.75154
   8   2   3  163.79   15.08   1 0.40992 0.44290 0.83236-0.38391-0.35658 0.72182
   8   2   4   13.73   20.71   1 0.43281 0.43317 0.87732-0.41912-0.26733 0.69586
   8   3  -8  163.20   13.62   1-0.06158 0.81151-0.09481 0.52848-0.99125 0.67694
   8   3  -8  144.18   17.89   1 0.47825 0.27069 0.95158-0.52204 0.40755-0.72254
   8   3  -7   84.28   15.29   1-0.02408 0.78687-0.01932 0.46222-0.98140 0.73247
   8   3  -6   23.46   14.46   1 0.01907 0.75722 0.06574 0.38865-0.96319 0.77932
   8   3  -5   55.24   14.83   1 0.06079 0.72526 0.14944 0.31335-0.93866 0.81435
   8   3  -4  217.18   15.21   1 0.11089 0.68969 0.24895 0.22403-0.89917 0.84019
   8   3  -3  236.29   15.15   1 0.15995 0.65255 0.34506 0.13865-0.84994 0.85562
   8   3  -2  246.83   15.21   1 0.20739 0.61649 0.43827 0.05439-0.79162 0.85969
   8   3  -1  348.86   15.78   1 0.25173 0.58343 0.52523-0.02169-0.72436 0.85531
   8   3   0  367.46   15.74   1 0.29424 0.55306 0.60825-0.09517-0.65001 0.84370
   8   3   1  232.43   15.79   1 0.33325 0.52658 0.68423-0.16207-0.56871 0.82599
   8   3   2    3.85   17.19   1 0.36287 0.50584 0.74252-0.20986-0.49645 0.81079
   8   4  -5   24.59   17.96   1 0.08609 0.72720 0.19920 0.35611-0.92017 0.80976
   8   4  -4    0.08   17.87   1 0.12697 0.69849 0.28100 0.28427-0.88380 0.83641
   8   4  -3   20.82   17.90   1 0.16834 0.66827 0.36125 0.21482-0.84080 0.85542
   8   4  -2  272.63   19.13   1 0.21477 0.63784 0.45304 0.13416-0.78111 0.86492
   8   4  -1  392.12   19.46   1 0.25173 0.60995 0.52523 0.07185-0.72436 0.86885
   9  -4  -7   48.33   19.92   1 0.13535 0.52200 0.29733-0.48255-0.87572 0.54008
   9  -4  -7   47.33   19.89   1-0.21977 0.87846-0.41251 0.22909-0.96326 0.62818
   9  -3  -7   95.71   19.87   1 0.27338 0.41209 0.56751-0.66033-0.68823 0.36865
   9  -3  -7   89.80   20.04   1-0.16545 0.85222-0.30201 0.21130-0.98641 0.66610
   9  -3  -6  199.98   32.24   1 0.00607 0.69251 0.04019-0.12184-0.96951 0.71254
   9  -2  -8   12.01   17.02   1 0.39309 0.30886 0.79978-0.80890-0.41230 0.04405
   9  -2  -8   15.05   16.78   1-0.19313 0.89504-0.35818 0.35092-0.97669 0.60703
   9  -2  -7   86.59   17.41   1-0.12078 0.83640-0.21220 0.21537-0.99434 0.68885
   9  -2  -7   88.06   17.25   1 0.38779 0.32608 0.79000-0.78854-0.42820 0.12246
   9  -2  -6   96.21   19.86   1 0.36844 0.35803 0.75346-0.74259-0.48174 0.23823
   9  -2  -6   82.03   19.65   1-0.01544 0.74254-0.00236 0.01519-0.97843 0.73614
   9  -1  -9   -0.79   16.75   1 0.44279 0.27610 0.89526-0.82187-0.22559-0.19131
   9  -1  -9    2.21   16.83   1-0.18935 0.91050-0.35035 0.42856-0.97831 0.56253
   9  -1  -8    6.92   13.64   1 0.44953 0.28081 0.90822-0.82293-0.19231-0.16080
   9  -1  -8   13.48   16.88   1-0.14553 0.87731-0.26157 0.34904-0.99110 0.63680
   9  -1  -7    8.10   13.50   1-0.08254 0.82740-0.13685 0.23381-0.99402 0.70355
   9  -1  -7   11.92   16.43   1 0.45448 0.28831 0.91778-0.82162-0.16717-0.12348
   9  -1  -6   -0.35   16.50   1-0.00246 0.75883 0.02319 0.08350-0.97338 0.74662
   9  -1  -6   -6.07   16.50   1 0.45761 0.29788 0.92353-0.81835-0.15052-0.07709
   9  -1  -5   27.16   16.53   1 0.09853 0.66924 0.22393-0.10721-0.91007 0.74532
   9  -1  -5   28.29   16.55   1 0.46053 0.30666 0.92900-0.81353-0.13363-0.03204
   9  -1  -4  235.61   18.90   1 0.22239 0.55671 0.46762-0.34159-0.77017 0.66887
   9  -1  -4  252.79   20.58   1 0.46052 0.31869 0.92903-0.80349-0.13360 0.03101
   9  -1  -3  196.15   29.72   1 0.37395 0.41733 0.76413-0.62982-0.46644 0.42765
   9  -1   3   26.01   21.81   1 0.48258 0.38068 0.96071-0.76617 0.36886-0.03117
   9  -1   4   36.14   19.83   1 0.48338 0.39131 0.96233-0.75650 0.36105 0.03973
   9   0  -9   33.41   16.88   1-0.14961 0.89597-0.26973 0.44028-0.99027 0.58681
   9   0  -9   28.75   16.91   1 0.47238 0.27547 0.95032-0.78377-0.05664-0.34627
   9   0  -8    7.61   16.99   1-0.10364 0.86455-0.17875 0.35951-0.99495 0.65561
   9   0  -8    1.10   13.94   1 0.47819 0.28149 0.96111-0.78421-0.00567-0.33468
   9   0  -7   42.36   14.06   1-0.04903 0.82226-0.06922 0.26004-0.98861 0.71333
   9   0  -7   36.34   16.98   1 0.48354 0.28688 0.97048-0.78234 0.05389-0.33057
   9   0  -6   -1.29   16.62   1 0.01479 0.76989 0.05729 0.14282-0.96540 0.75323
   9   0  -6   -2.96   13.47   1 0.48715 0.29512 0.97654-0.77780 0.11360-0.32733
   9   0  -5   34.01   16.87   1 0.09017 0.70640 0.20731 0.00346-0.91693 0.76791
   9   0  -5   37.13   16.59   1 0.48917 0.30583 0.97904-0.77140 0.17281-0.32376
   9   0  -4   17.40   16.26   1 0.48926 0.31812 0.97755-0.76121 0.23931-0.32810
   9   0  -4   27.98   16.38   1 0.17222 0.63616 0.36902-0.14956-0.83616 0.74980
   9   0  -3    5.29   15.91   1 0.48542 0.33306 0.96653-0.73676 0.33735-0.36233
   9   0  -3    7.01   16.28   1 0.25546 0.56483 0.53245-0.30337-0.71855 0.69613
   9   0  -2   21.82   15.75   1 0.47519 0.35494 0.94530-0.70713 0.43242-0.39459
   9   0  -2   20.97   19.25   1 0.32691 0.50444 0.67212-0.43220-0.58271 0.62255
   9   0  -1  250.99   18.99   1 0.38779 0.45606 0.79000-0.54143-0.42820 0.53077
   9   0   0  191.48   18.42   1 0.42890 0.42735 0.86980-0.61077-0.28391 0.44921
   9   0   1  233.48   19.00   1 0.45448 0.41382 0.91778-0.64720-0.16717 0.39479
   9   0   2   41.03   17.34   1 0.47115 0.40913 0.94831-0.66822-0.06533 0.35562
   9   0   3    1.47   17.26   1 0.48070 0.41086 0.96549-0.67700 0.01973 0.33324
   9   1  -8    9.13   16.70   1-0.06575 0.85492-0.10326 0.37748-0.99196 0.66719
   9   1  -8   -9.12   20.35   1 0.48879 0.29803 0.97864-0.70796 0.15589-0.48039
   9   1  -7   -2.22   16.84   1 0.48950 0.30895 0.97836-0.69705 0.22280-0.48411
   9   1  -7   -9.97   17.36   1-0.01979 0.81994-0.01094 0.29500-0.97997 0.71873
   9   1  -6   30.93   14.04   1 0.03599 0.77721 0.09947 0.19458-0.95396 0.75728
   9   1  -6   15.38   13.89   1 0.48797 0.32219 0.97235-0.67931 0.29703-0.49488
   9   1  -5   -4.67   13.78   1 0.09439 0.72991 0.21557 0.08863-0.91356 0.77799
   9   1  -5   -9.83   16.41   1 0.48270 0.34009 0.96080-0.65752 0.36889-0.50460
   9   1  -4   18.63   14.12   1 0.15995 0.67752 0.34506-0.03053-0.84994 0.77941
   9   1  -4   23.04   13.43   1 0.47417 0.36100 0.94308-0.63346 0.44096-0.51518
   9   1  -3   21.73   13.94   1 0.22233 0.62610 0.46767-0.14472-0.77018 0.76176
   9   1  -2   52.53   14.20   1 0.28022 0.57937 0.58107-0.24779-0.67554 0.73003
   9   1  -1   18.76   13.96   1 0.33325 0.53866 0.68423-0.34071-0.56871 0.68618
   9   1   0    1.59   17.01   1 0.37678 0.50748 0.76948-0.41623-0.45931 0.63838
   9   1   1   -7.77   17.08   1 0.41203 0.48442 0.83681-0.47420-0.34862 0.59216
   9   1   2  122.88   21.67   1 0.43680 0.47169 0.88457-0.51152-0.25073 0.55632
   9   2  -6   10.90   16.21   1 0.47825 0.36217 0.95158-0.56830 0.40755-0.59420
   9   2  -6  -11.93   17.17   1 0.06079 0.78253 0.14944 0.23952-0.93866 0.75777
   9   2  -5   38.33   17.11   1 0.11089 0.74430 0.24895 0.14977-0.89917 0.78110
   9   2  -4   19.50   13.78   1 0.15995 0.70482 0.34506 0.06337-0.84994 0.79339
   9   2  -3   12.72   17.09   1 0.21108 0.66461 0.44572-0.02853-0.78632 0.79174
   9   2  -2   -3.44   18.43   1 0.26276 0.62630 0.54664-0.11899-0.70664 0.77692
   9   2  -1    3.56   16.73   1 0.30725 0.59268 0.63456-0.19672-0.62340 0.75590
   9   2   0  112.50   21.35   1 0.34867 0.56385 0.71418-0.26741-0.53293 0.72816
  10  -1  -5   -1.61   35.71   1 0.39497 0.46746 0.80455-0.66227-0.40458 0.25869
  10  -1  -5   -2.01   34.30   1 0.29049 0.57137 0.60153-0.45772-0.65647 0.51153
 -10   0   2   19.62   16.57   1-0.56256-0.36292-0.66310 0.39577-0.78986 0.73528
 -10   0   3    9.39   16.70   1-0.60808-0.30660-0.68670 0.43014-0.74905 0.75897
 -10   1   0  476.33   18.76   1-0.51431-0.40780-0.63602 0.44279-0.82695 0.66195
 -10   1   1  258.06   17.92   1-0.56256-0.34804-0.66310 0.48169-0.78986 0.68919
 -10   1   2  163.66   17.71   1-0.60808-0.29071-0.68670 0.51491-0.74905 0.71230
 -10   1   3  423.47   14.18   1-0.64600-0.23931-0.70546 0.54120-0.70997 0.73195
 -10   1   4   44.83   11.93   1-0.68592-0.18730-0.72275 0.56913-0.66255 0.74734
 -10   1   5   -0.38   11.74   1-0.72264-0.13800-0.73705 0.59444-0.61118 0.75882
 -10   2  -1   15.33   12.09   1-0.52038-0.38526-0.63962 0.52961-0.82248 0.60909
 -10   2   0  333.79   13.86   1-0.56844-0.32481-0.66630 0.56711-0.78484 0.63510
 -10   2   1  123.03   10.86   1-0.61350-0.26772-0.68936 0.59947-0.74364 0.65607
 -10   2   2  413.57   12.77   1-0.65612-0.21296-0.71022 0.62915-0.69887 0.67271
 -10   2   3  353.60   16.11   1-0.70024-0.15739-0.72874 0.66184-0.64364 0.68266
 -10   3  -2  248.97   13.81   1-0.54463-0.34432-0.65340 0.62749-0.80420 0.54344
 -10   3  -1    3.77   16.44   1-0.59686-0.28138-0.68113 0.66682-0.75955 0.56297
 -10   3   0    2.79   15.10   1-0.64070-0.22421-0.70290 0.69823-0.71585 0.58032
 -10   3   1   10.71   13.88   1-0.68127-0.17108-0.72088 0.72447-0.66885 0.59532
 -10   3   2  293.98   15.71   1-0.71815-0.12188-0.73549 0.74777-0.61780 0.60566
 -10   4  -2  460.82   19.03   1-0.64070-0.21955-0.70290 0.76954-0.71585 0.46816
 -10   4  -1   84.62   16.44   1-0.69083-0.15834-0.72494 0.80459-0.65633 0.47356
  -9  -2   0   72.23   16.88   1-0.38341-0.52822-0.55416 0.10862-0.90206 0.71140
  -9  -2   1   -6.95   12.05   1-0.43095-0.46913-0.58519 0.15020-0.87866 0.75188
  -9  -2   2   -1.04   16.69   1-0.47667-0.41097-0.61361 0.18788-0.85241 0.78705
  -9  -2   3    1.16   16.72   1-0.52653-0.35073-0.64307 0.22768-0.81818 0.81826
  -9  -2   4  -12.68   11.86   1-0.56844-0.29494-0.66630 0.26025-0.78484 0.84430
  -9  -2   5   24.31   12.08   1-0.61350-0.23854-0.68936 0.29335-0.74364 0.86622
  -9  -2   6   -1.31   11.83   1-0.65612-0.18364-0.71022 0.32429-0.69887 0.88419
  -9  -1  -2  114.72   12.68   1-0.30667-0.60186-0.50221 0.13086-0.93177 0.63027
  -9  -1  -1   -2.59   10.04   1-0.34847-0.54607-0.53079 0.16834-0.91681 0.67602
  -9  -1   0   -4.94   14.17   1-0.39709-0.48554-0.56305 0.21032-0.89576 0.71827
  -9  -1   1   -0.47   14.02   1-0.45068-0.42156-0.59772 0.25565-0.86778 0.75552
  -9  -1   2   28.93   14.11   1-0.50197-0.35850-0.62887 0.29786-0.83566 0.78772
  -9  -1   3   24.05   14.16   1-0.55065-0.29783-0.65665 0.33537-0.79955 0.81456
  -9  -1   4   38.91   13.76   1-0.59686-0.23934-0.68113 0.36914-0.75955 0.83638
  -9  -1   5    5.95   13.90   1-0.64070-0.18280-0.70290 0.40058-0.71585 0.85418
  -9  -1   6   35.21   13.90   1-0.68127-0.12975-0.72088 0.42869-0.66885 0.86821
  -9  -1   7   -5.45   16.45   1-0.71815-0.08031-0.73549 0.45346-0.61780 0.87876
  -9   0  -3   -5.39   11.96   1-0.27782-0.61396-0.48212 0.19382-0.94068 0.58928
  -9   0  -2   15.62   14.27   1-0.32761-0.55268-0.51652 0.23925-0.92457 0.63855
  -9   0  -1  227.81   10.79   1-0.37647-0.49086-0.54967 0.28193-0.90512 0.68122
  -9   0   0  186.74   14.39   1-0.42419-0.42914-0.58079 0.32166-0.88234 0.71906
  -9   0   1  204.83   10.76   1-0.48312-0.36012-0.61758 0.36949-0.84837 0.75206
  -9   0   2   12.86    9.88   1-0.53266-0.29867-0.64649 0.40739-0.81383 0.77804
  -9   0   3   -1.48   13.51   1-0.58547-0.23457-0.67527 0.44770-0.76979 0.79914
  -9   0   4   16.68   13.74   1-0.62994-0.17670-0.69761 0.47923-0.72720 0.81625
  -9   0   5   41.85    9.95   1-0.67658-0.11840-0.71899 0.51142-0.67509 0.82906
  -9   0   6  -19.65   10.05   1-0.71361-0.06918-0.73389 0.53553-0.62438 0.83831
  -9   1  -4   28.51   16.99   1-0.25622-0.61711-0.46693 0.26400-0.94597 0.54645
  -9   1  -3   30.75   10.13   1-0.30667-0.55566-0.50221 0.30783-0.93177 0.59495
  -9   1  -2   26.02   10.04   1-0.36299-0.48842-0.54059 0.35725-0.91119 0.63938
  -9   1  -1   46.71   10.06   1-0.41739-0.42163-0.57636 0.40269-0.88596 0.67735
  -9   1   0   23.16   10.05   1-0.47020-0.35649-0.60961 0.44399-0.85640 0.70877
  -9   1   1   77.45   14.18   1-0.52653-0.28860-0.64307 0.48773-0.81818 0.73426
  -9   1   2  126.26   10.22   1-0.57986-0.22313-0.67230 0.52757-0.77489 0.75409
  -9   1   3  186.38   14.63   1-0.62994-0.16096-0.69761 0.56264-0.72720 0.76928
  -9   1   4  239.50   10.75   1-0.67658-0.10140-0.71899 0.59515-0.67509 0.77982
  -9   1   5   44.00   13.71   1-0.71815-0.04823-0.73549 0.62281-0.61780 0.78595
  -9   2  -5  223.34   18.27   1-0.25622-0.60384-0.46693 0.34903-0.94597 0.49977
  -9   2  -4  296.86   15.51   1-0.29948-0.54543-0.49731 0.38602-0.93403 0.54862
  -9   2  -3  325.79   15.44   1-0.35574-0.47756-0.53570 0.43474-0.91403 0.59202
  -9   2  -2  115.14   10.36   1-0.41739-0.40510-0.57636 0.48615-0.88596 0.62870
  -9   2  -1   35.21   13.77   1-0.47667-0.33408-0.61361 0.53354-0.85241 0.65762
  -9   2   0  134.85   10.47   1-0.53266-0.26586-0.64649 0.57421-0.81383 0.68200
  -9   2   1  187.67   12.30   1-0.58547-0.20049-0.67527 0.61238-0.76979 0.69910
  -9   2   2   85.41   11.58   1-0.64070-0.13352-0.70290 0.65181-0.71585 0.70948
  -9   2   3  119.27    9.01   1-0.68592-0.07597-0.72275 0.68078-0.66255 0.71807
  -9   3  -5  362.33   18.11   1-0.31357-0.51581-0.50690 0.47992-0.92938 0.49579
  -9   3  -4  321.72   15.26   1-0.36975-0.44684-0.54514 0.52705-0.90819 0.53751
  -9   3  -3  269.82   14.76   1-0.43752-0.36919-0.58934 0.58292-0.87505 0.56911
  -9   3  -2  159.31   13.61   1-0.50197-0.29285-0.62887 0.63326-0.83566 0.59376
  -9   3  -1  128.74   13.86   1-0.56256-0.21991-0.66310 0.67781-0.78986 0.61139
  -9   3   0   69.73   13.71   1-0.61901-0.15145-0.69214 0.71673-0.73818 0.62216
  -9   3   1   26.07   11.29   1-0.67143-0.08685-0.71686 0.75155-0.68114 0.62750
  -9   3   2   -1.94    7.98   1-0.71361-0.03218-0.73389 0.77698-0.62438 0.63178
  -9   4  -5   -3.42   16.46   1-0.42419-0.37773-0.58079 0.64925-0.88234 0.46555
  -9   4  -4   80.19   14.41   1-0.48943-0.30064-0.62146 0.69912-0.84416 0.49053
  -9   4  -3  277.89   15.14   1-0.55065-0.22720-0.65665 0.74319-0.79955 0.50749
  -9   4  -2  738.41   20.40   1-0.61358-0.15246-0.68946 0.78596-0.74364 0.51524
  -9   4  -1  405.10   15.41   1-0.67143-0.08267-0.71686 0.82366-0.68114 0.51540
  -9   4   0  189.04   14.13   1-0.71815-0.02313-0.73549 0.85222-0.61780 0.51356
  -9   5  -5   13.17   20.81   1-0.60244-0.17081-0.68390 0.84533-0.75430 0.35185
  -9   5  -4    7.49   17.14   1-0.66637-0.09459-0.71468 0.88481-0.68710 0.34663
  -8  -4   1  338.36   13.37   1-0.37647-0.48502-0.54967-0.04472-0.90512 0.76681
  -8  -4   2  209.00   17.88   1-0.42419-0.42607-0.58079-0.00394-0.88234 0.80712
  -8  -4   3   15.50   11.94   1-0.47020-0.36675-0.60961 0.03485-0.85640 0.84251
  -8  -4   4  -24.02   11.95   1-0.52038-0.30654-0.63962 0.07503-0.82248 0.87380
  -8  -4   5   43.31   16.62   1-0.56256-0.24994-0.66310 0.10886-0.78986 0.89949
  -8  -3  -2   -4.44   11.98   1-0.23449-0.63353-0.45178-0.07574-0.95069 0.63916
  -8  -3  -1  225.30   11.17   1-0.27782-0.57899-0.48212-0.03819-0.94068 0.68778
  -8  -3   0  291.15   15.17   1-0.32761-0.51810-0.51652 0.00587-0.92457 0.73792
  -8  -3   1  321.80   11.38   1-0.37647-0.45635-0.54967 0.04877-0.90512 0.78141
  -8  -3   2  268.66   14.70   1-0.42419-0.39548-0.58079 0.08985-0.88234 0.81884
  -8  -3   3  220.60   14.54   1-0.47667-0.33210-0.61361 0.13174-0.85241 0.85226
  -8  -3   4  226.62   14.62   1-0.52653-0.26901-0.64307 0.17107-0.81818 0.88092
  -8  -3   5   41.54   10.23   1-0.57986-0.20558-0.67230 0.21203-0.77489 0.90460
  -8  -3   6   19.06    9.90   1-0.62447-0.14893-0.69489 0.24359-0.73268 0.92262
  -8  -3   7   75.50   10.21   1-0.66624-0.09421-0.71470 0.27268-0.68715 0.93682
  -8  -3   8  160.10   17.33   1-0.70920-0.03929-0.73213 0.30246-0.63079 0.94809
  -8  -2  -1    9.24    9.98   1-0.27782-0.54957-0.48212 0.05500-0.94068 0.70252
  -8  -2   0   42.41    9.80   1-0.33474-0.48308-0.52144 0.10565-0.92216 0.75073
  -8  -2   1  299.47   14.89   1-0.38341-0.42018-0.55416 0.14699-0.90206 0.79066
  -8  -2   2  286.15   14.50   1-0.43752-0.35376-0.58934 0.19156-0.87505 0.82617
  -8  -2   3  337.07   11.03   1-0.49572-0.28480-0.62531 0.23788-0.83988 0.85686
  -8  -2   4  594.85   15.92   1-0.55065-0.21896-0.65665 0.27987-0.79955 0.88106
  -8  -2   5  446.35   15.21   1-0.59686-0.15907-0.68113 0.31354-0.75955 0.89953
  -8  -2   6   30.32   10.04   1-0.64600-0.09911-0.70546 0.34815-0.70997 0.91378
  -8  -2   7   18.65   13.71   1-0.69083-0.04183-0.72494 0.37943-0.65633 0.92428
  -8  -1  -2  121.42   10.49   1-0.23449-0.57540-0.45178 0.11110-0.95069 0.66584
  -8  -1  -1   41.52    8.29   1-0.29227-0.50839-0.49239 0.15969-0.93622 0.71443
  -8  -1   0    4.17    7.91   1-0.34847-0.43998-0.53079 0.20753-0.91681 0.75808
  -8  -1   1   13.16   11.10   1-0.41062-0.36674-0.57192 0.25929-0.88927 0.79643
  -8  -1   2   21.21   11.21   1-0.46375-0.30042-0.60579 0.30147-0.86029 0.82594
  -8  -1   3  146.01    8.90   1-0.52038-0.23180-0.63962 0.34445-0.82248 0.85101
  -8  -1   4  211.30    9.18   1-0.57986-0.16030-0.67230 0.38902-0.77489 0.87092
  -8  -1   5  575.90   13.91   1-0.62994-0.09867-0.69761 0.42378-0.72720 0.88447
  -8  -1   6  337.96    9.82   1-0.67658-0.03906-0.71899 0.45637-0.67509 0.89393
  -8  -1   7  257.96   14.97   1-0.71815 0.01452-0.73549 0.48331-0.61780 0.89975
  -8   0  -2  208.59   12.30   1-0.25622-0.52623-0.46693 0.21813-0.94597 0.67619
  -8   0  -1  230.87   12.21   1-0.31357-0.45688-0.50690 0.26671-0.92938 0.72030
  -8   0   0   46.44   11.31   1-0.38341-0.37752-0.55416 0.32493-0.90206 0.76052
  -8   0   1   71.11    8.30   1-0.44405-0.30471-0.59347 0.37407-0.87138 0.79107
  -8   0   2  125.25   11.67   1-0.50197-0.23346-0.62887 0.41818-0.83566 0.81608
  -8   0   3   39.27   11.23   1-0.56256-0.16150-0.66310 0.46271-0.78986 0.83442
  -8   0   4  369.61   12.77   1-0.61901-0.09329-0.69214 0.50251-0.73818 0.84652
  -8   0   5  488.65   10.32   1-0.66624-0.03387-0.71470 0.53250-0.68715 0.85522
  -8   0   6  292.27    9.56   1-0.71361 0.02675-0.73389 0.56515-0.62438 0.85860
  -8   1  -2  101.55   11.81   1-0.29948-0.45770-0.49731 0.34237-0.93403 0.67993
  -8   1  -1  163.86    9.16   1-0.36299-0.38075-0.54059 0.39487-0.91119 0.71964
  -8   1   0   45.75    8.25   1-0.43095-0.30071-0.58519 0.44955-0.87866 0.75080
  -8   1   1   91.65    8.45   1-0.49572-0.22407-0.62531 0.49872-0.83988 0.77394
  -8   1   2   50.22   11.32   1-0.56256-0.14548-0.66310 0.54857-0.78986 0.78920
  -8   1   3  125.49   11.67   1-0.61901-0.07723-0.69214 0.58687-0.73818 0.79867
  -8   1   4   13.72   11.34   1-0.67143-0.01237-0.71686 0.62124-0.68114 0.80378
  -8   1   5   12.64   10.99   1-0.71815 0.04706-0.73549 0.65168-0.61780 0.80409
  -8   2  -3   29.36   11.22   1-0.28505-0.45430-0.48727 0.41483-0.93849 0.63402
  -8   2  -2   95.33   11.67   1-0.35574-0.37103-0.53570 0.47322-0.91403 0.67328
  -8   2  -1    5.01    7.97   1-0.43095-0.28498-0.58519 0.53315-0.87866 0.70171
  -8   2   0   10.53   11.22   1-0.50197-0.20142-0.62887 0.58653-0.83566 0.72192
  -8   2   1  335.10   10.41   1-0.56844-0.12262-0.66630 0.63396-0.78484 0.73363
  -8   2   2  392.28   13.35   1-0.62994-0.04961-0.69761 0.67456-0.72720 0.73886
  -8   2   3  201.20   12.23   1-0.68127 0.01423-0.72088 0.70658-0.66885 0.74065
  -8   3  -4   -7.19   10.19   1-0.29948-0.42434-0.49731 0.51005-0.93403 0.58348
  -8   3  -3   12.53   10.17   1-0.36975-0.34055-0.54514 0.56638-0.90819 0.61850
  -8   3  -2  161.45   11.15   1-0.45068-0.24880-0.59772 0.62878-0.86778 0.64128
  -8   3  -1   60.03   11.10   1-0.52653-0.16028-0.64307 0.68347-0.81818 0.65526
  -8   3   0   67.86   11.65   1-0.59686-0.07844-0.68113 0.73145-0.75955 0.65883
  -8   3   1   18.42   11.28   1-0.66120-0.00239-0.71248 0.77282-0.69304 0.65535
  -8   3   2  300.93   12.97   1-0.71815 0.06747-0.73549 0.80924-0.61780 0.64466
  -8   4  -6    8.09   13.73   1-0.25622-0.46228-0.46693 0.55387-0.94597 0.48302
  -8   4  -5   26.99   16.25   1-0.33458-0.37130-0.52130 0.61743-0.92205 0.52169
  -8   4  -4    4.17   10.97   1-0.42419-0.27052-0.58079 0.68730-0.88234 0.54551
  -8   4  -3  138.00   13.96   1-0.50814-0.17437-0.63248 0.74726-0.83132 0.55741
  -8   4  -2   15.91   13.05   1-0.59123-0.07981-0.67821 0.80328-0.76472 0.55416
  -8   4  -1   10.13   11.05   1-0.66120 0.00284-0.71248 0.84667-0.69304 0.54407
  -8   5  -7  113.55   21.64   1-0.34876-0.35367-0.53097 0.70135-0.91681 0.40596
  -8   5  -6   52.69   17.47   1-0.44413-0.24601-0.59357 0.77292-0.87147 0.42317
  -8   5  -5   93.40   20.59   1-0.55067-0.12762-0.65659 0.84611-0.79957 0.41479
  -8   5  -4  144.86   21.04   1-0.65103-0.01575-0.70775 0.90697-0.70454 0.38226
  -7  -5   0  167.61   12.98   1-0.29227-0.51423-0.49239-0.17653-0.93622 0.73714
  -7  -5   1   77.65   17.35   1-0.34161-0.45385-0.52613-0.13324-0.91952 0.78456
  -7  -5   2  110.86   12.27   1-0.39033-0.39211-0.55862-0.09103-0.89895 0.82678
  -7  -5   3   26.13   13.80   1-0.43752-0.33221-0.58934-0.04987-0.87505 0.86226
  -7  -5   4   53.95   15.57   1-0.48943-0.26883-0.62146-0.00819-0.84416 0.89464
  -7  -5   5   -8.89   15.45   1-0.53866-0.20758-0.64996 0.02951-0.80905 0.92140
  -7  -5   6   71.71   12.39   1-0.59106-0.14415-0.67822 0.06884-0.76464 0.94452
  -7  -5   7   28.03   12.29   1-0.63537-0.08686-0.70031 0.10033-0.72167 0.96132
  -7  -4   0  282.86   11.21   1-0.27782-0.49997-0.48212-0.09303-0.94068 0.75417
  -7  -4   1  667.47   12.79   1-0.33474-0.43176-0.52144-0.04365-0.92216 0.80371
  -7  -4   2  822.32   16.42   1-0.38341-0.36944-0.55416-0.00136-0.90206 0.84245
  -7  -4   3   57.31   13.96   1-0.43752-0.30374-0.58934 0.04328-0.87505 0.87725
  -7  -4   4   20.62    9.59   1-0.49572-0.23581-0.62531 0.08981-0.83988 0.90751
  -7  -4   5   32.68   13.73   1-0.55065-0.16819-0.65665 0.13129-0.79955 0.93258
  -7  -4   6    6.05   13.77   1-0.59686-0.10921-0.68113 0.16462-0.75955 0.95025
  -7  -4   7   13.43    9.78   1-0.64600-0.04843-0.70546 0.19988-0.70997 0.96445
  -7  -4   8  252.72   15.20   1-0.69083 0.00959-0.72494 0.22941-0.65633 0.97496
  -7  -3   0  135.28    8.97   1-0.27782-0.47304-0.48212 0.00002-0.94068 0.77269
  -7  -3   1  609.81   11.05   1-0.33474-0.40346-0.52144 0.04994-0.92216 0.81797
  -7  -3   2  741.32   11.61   1-0.39033-0.33521-0.55862 0.09595-0.89895 0.85557
  -7  -3   3  137.74   11.91   1-0.45068-0.26413-0.59772 0.14543-0.86778 0.88749
  -7  -3   4  465.69   10.29   1-0.50820-0.19330-0.63240 0.18990-0.83137 0.91426
  -7  -3   5  128.30   11.82   1-0.56256-0.12718-0.66310 0.23065-0.78986 0.93401
  -7  -3   6    5.06    8.03   1-0.61350-0.06476-0.68936 0.26581-0.74364 0.94851
  -7  -3   7  122.48   10.16   1-0.66624 0.00056-0.71470 0.30283-0.68715 0.95909
  -7  -3   8  103.67   14.35   1-0.70920 0.05627-0.73213 0.33124-0.63079 0.96545
  -7  -2   0   64.45    8.23   1-0.27782-0.44362-0.48212 0.09300-0.94068 0.78331
  -7  -2   1  536.17   13.27   1-0.34161-0.36781-0.52613 0.14773-0.91952 0.82673
  -7  -2   2  393.79   10.05   1-0.40383-0.29322-0.56745 0.19870-0.89252 0.86173
  -7  -2   3  393.44    9.91   1-0.47020-0.21532-0.60961 0.25098-0.85640 0.89056
  -7  -2   4  530.97   10.64   1-0.53266-0.13986-0.64649 0.29755-0.81383 0.91273
  -7  -2   5  403.95    9.93   1-0.59106-0.06958-0.67822 0.34049-0.76464 0.92737
  -7  -2   6  978.15   14.88   1-0.64070-0.00771-0.70290 0.37335-0.71585 0.93712
  -7  -2   7  170.22   11.93   1-0.69083 0.05349-0.72494 0.40732-0.65633 0.94215
  -7  -1   0  364.11   12.92   1-0.29948-0.39422-0.49731 0.20296-0.93403 0.79435
  -7  -1   1   27.11   11.53   1-0.36975-0.31235-0.54514 0.26085-0.90819 0.83258
  -7  -1   2   25.48   11.60   1-0.43752-0.23196-0.58934 0.31525-0.87505 0.86193
  -7  -1   3  391.38   13.19   1-0.50197-0.15532-0.62887 0.36344-0.83566 0.88370
  -7  -1   4  746.96   11.84   1-0.56844-0.07548-0.66630 0.41214-0.78484 0.89918
  -7  -1   5 1588.44   14.62   1-0.62447-0.00822-0.69489 0.45026-0.73268 0.90731
  -7  -1   6  776.01   11.74   1-0.67658 0.05616-0.71899 0.48435-0.67509 0.91154
  -7  -1   7  384.16   10.15   1-0.72264 0.11484-0.73705 0.51352-0.61118 0.91156
  -7   0  -1 2412.54   19.92   1-0.25622-0.41929-0.46693 0.25793-0.94597 0.75635
  -7   0   0  639.99   10.35   1-0.33474-0.33039-0.52144 0.32071-0.92216 0.79752
  -7   0   1  397.00   11.22   1-0.41062-0.24330-0.57192 0.38179-0.88927 0.82780
  -7   0   2  158.63    7.64   1-0.48312-0.15775-0.61758 0.43678-0.84837 0.84981
  -7   0   3   45.71    9.62   1-0.55065-0.07857-0.65665 0.48581-0.79955 0.86276
  -7   0   4   63.93    6.98   1-0.61350-0.00385-0.68936 0.52845-0.74364 0.86912
  -7   0   5  581.99   13.96   1-0.67143 0.06690-0.71686 0.56653-0.68114 0.87045
  -7   0   6  765.43   14.29   1-0.71815 0.12573-0.73549 0.59478-0.61780 0.86848
  -7   1  -1 1127.36   13.43   1-0.30667-0.34197-0.50221 0.38520-0.93177 0.75676
  -7   1   0  355.84    9.25   1-0.39033-0.24605-0.55862 0.45098-0.89895 0.78892
  -7   1   1 2128.00   17.11   1-0.47020-0.15416-0.60961 0.51199-0.85640 0.80845
  -7   1   2 1452.10   14.25   1-0.54463-0.06785-0.65340 0.56575-0.80420 0.81855
  -7   1   3 1288.84   13.67   1-0.61350 0.01296-0.68936 0.61153-0.74364 0.82125
  -7   1   4  109.18    9.79   1-0.67143 0.08313-0.71686 0.64763-0.68114 0.81953
  -7   2  -2   97.79    9.89   1-0.29948-0.33422-0.49731 0.46447-0.93403 0.71267
  -7   2  -1  167.01   10.57   1-0.38341-0.23690-0.55416 0.52973-0.90206 0.74168
  -7   2   0  378.50   11.98   1-0.47667-0.13199-0.61361 0.60024-0.85241 0.75682
  -7   2   1  363.21    9.47   1-0.55665-0.03967-0.65986 0.65614-0.79483 0.76132
  -7   2   2  666.48   13.21   1-0.62994 0.04548-0.69761 0.70366-0.72720 0.75676
  -7   2   3 2307.92   19.36   1-0.69083 0.11938-0.72494 0.74101-0.65633 0.74769
  -7   3  -3  555.10   14.14   1-0.29948-0.31599-0.49731 0.54646-0.93403 0.66180
  -7   3  -2   79.67    9.84   1-0.41062-0.19393-0.57192 0.63354-0.88927 0.68265
  -7   3  -1  846.22   15.20   1-0.50197-0.08952-0.62887 0.69824-0.83566 0.68995
  -7   3   0   15.84    9.38   1-0.59686 0.01702-0.68113 0.76240-0.75955 0.67895
  -7   3   1    6.80    9.27   1-0.67143 0.10327-0.71686 0.80766-0.68114 0.66290
  -7   4  -4 1026.53   19.48   1-0.35574-0.24481-0.53570 0.67022-0.91403 0.59553
  -7   4  -3  402.56   17.41   1-0.47024-0.11712-0.60975 0.75340-0.85638 0.60002
  -7   4  -2  310.61   14.50   1-0.58547 0.00940-0.67527 0.82993-0.76979 0.57763
  -7   4  -1  159.20   12.86   1-0.67630 0.11261-0.71886 0.88314-0.67500 0.54542
  -7   5  -6   67.73   17.07   1-0.34171-0.25377-0.52616 0.73413-0.91943 0.48928
  -7   5  -5    1.42   15.98   1-0.50193-0.08112-0.62879 0.84646-0.83568 0.46868
  -7   5  -4   38.83   18.34   1-0.66633 0.09473-0.71455 0.94204-0.68692 0.38273
  -6  -6   0   -5.30   11.81   1-0.26327-0.47509-0.47152-0.26184-0.94456 0.74732
  -6  -6   1   69.71   15.61   1-0.31357-0.41365-0.50690-0.21656-0.92938 0.79583
  -6  -6   2    0.13   14.00   1-0.36975-0.34760-0.54514-0.16926-0.90819 0.84049
  -6  -6   3  111.16   10.77   1-0.41739-0.28563-0.57636-0.12821-0.88596 0.87625
  -6  -6   4   60.73   14.46   1-0.47667-0.21618-0.61361-0.08158-0.85241 0.91048
  -6  -6   5   37.46   14.27   1-0.52653-0.15345-0.64307-0.04143-0.81818 0.93642
  -6  -6   6  174.26   12.81   1-0.57986-0.08826-0.67230-0.00257-0.77489 0.95835
  -6  -6   7    2.03   16.77   1-0.62994-0.02589-0.69761 0.03318-0.72720 0.97466
  -6  -5   0   29.90   13.78   1-0.24182-0.46766-0.45706-0.18092-0.94904 0.76960
  -6  -5   1  -24.13   14.04   1-0.29948-0.40088-0.49731-0.13328-0.93403 0.81693
  -6  -5   2  158.12   14.40   1-0.35574-0.33247-0.53570-0.08559-0.91403 0.85950
  -6  -5   3  689.17   15.78   1-0.41062-0.26370-0.57192-0.03864-0.88927 0.89564
  -6  -5   4   -8.64    9.72   1-0.47020-0.19396-0.60961 0.00911-0.85640 0.92603
  -6  -5   5   20.28   13.54   1-0.52653-0.12582-0.64307 0.05196-0.81818 0.95034
  -6  -5   6   32.83   10.21   1-0.57986-0.05975-0.67230 0.09050-0.77489 0.96897
  -6  -5   7   16.91    9.72   1-0.63537 0.00789-0.70031 0.13038-0.72167 0.98294
  -6  -5   8   -0.23   13.97   1-0.68127 0.06616-0.72088 0.16085-0.66885 0.99136
  -6  -5   9    1.59   11.75   1-0.72264 0.12023-0.73705 0.18795-0.61118 0.99610
  -6  -4   1   -1.78   11.43   1-0.28505-0.38511-0.48727-0.04854-0.93849 0.83230
  -6  -4   2   40.05    8.06   1-0.34847-0.31111-0.53079 0.00374-0.91681 0.87435
  -6  -4   3   16.48   11.32   1-0.41062-0.23603-0.57192 0.05445-0.88927 0.90918
  -6  -4   4   38.94   11.23   1-0.47667-0.15909-0.61361 0.10598-0.85241 0.93767
  -6  -4   5   57.46   11.32   1-0.53866-0.08501-0.64996 0.15269-0.80905 0.95908
  -6  -4   6   39.80    8.11   1-0.59106-0.02001-0.67822 0.19037-0.76464 0.97304
  -6  -4   7   88.77    8.46   1-0.64600 0.04628-0.70546 0.22812-0.70997 0.98257
  -6  -4   8   82.29   10.29   1-0.69569 0.10982-0.72710 0.26122-0.65006 0.98778
  -6  -3   1  163.76   11.96   1-0.28505-0.35739-0.48727 0.04373-0.93849 0.84682
  -6  -3   2  672.62   13.82   1-0.35574-0.27502-0.53570 0.10191-0.91403 0.88748
  -6  -3   3   69.81   11.54   1-0.42419-0.19482-0.58079 0.15725-0.88234 0.91849
  -6  -3   4  106.84   11.64   1-0.48943-0.11670-0.62146 0.20785-0.84416 0.94175
  -6  -3   5  172.80    8.79   1-0.55665-0.03850-0.65986 0.25651-0.79483 0.95848
  -6  -3   6  133.70    8.62   1-0.61350 0.03076-0.68936 0.29540-0.74364 0.96806
  -6  -3   7  165.27    8.88   1-0.66624 0.09507-0.71470 0.32951-0.68715 0.97286
  -6  -3   8   90.99    8.19   1-0.71361 0.15460-0.73389 0.36078-0.62438 0.97338
  -6  -2   1   17.70    9.43   1-0.29948-0.31506-0.49731 0.14787-0.93403 0.85898
  -6  -2   2  437.26    9.08   1-0.37647-0.22581-0.54967 0.20978-0.90512 0.89495
  -6  -2   3   10.83    9.39   1-0.45068-0.14031-0.59772 0.26777-0.86778 0.92019
  -6  -2   4   97.78    7.23   1-0.52038-0.05821-0.63962 0.31986-0.82248 0.93720
  -6  -2   5   57.81    9.38   1-0.58547 0.01855-0.67527 0.36509-0.76979 0.94698
  -6  -2   6   51.82    8.48   1-0.64600 0.09154-0.70546 0.40530-0.70997 0.95086
  -6  -2   7  148.49    8.70   1-0.69569 0.15266-0.72710 0.43632-0.65006 0.95038
  -6  -1   0 2240.48   18.09   1-0.24182-0.35495-0.45706 0.19294-0.94904 0.82516
  -6  -1   1   33.80    9.84   1-0.32761-0.25865-0.51652 0.25980-0.92457 0.86495
  -6  -1   2  118.89   10.09   1-0.41062-0.16420-0.57192 0.32609-0.88927 0.89276
  -6  -1   3   38.16    9.62   1-0.48943-0.07316-0.62146 0.38506-0.84416 0.91068
  -6  -1   4    4.20    9.33   1-0.56256 0.01170-0.66310 0.43716-0.78986 0.91928
  -6  -1   5   18.27    9.25   1-0.62994 0.09157-0.69761 0.48279-0.72720 0.92054
  -6  -1   6  149.17    7.60   1-0.68592 0.16082-0.72275 0.51709-0.66255 0.91800
  -6   0   0 2334.64   18.68   1-0.28505-0.28548-0.48727 0.31502-0.93849 0.82962
  -6   0   1  538.76   10.32   1-0.37647-0.18176-0.54967 0.38676-0.90512 0.86025
  -6   0   2  706.26   13.01   1-0.46375-0.08255-0.60579 0.45269-0.86029 0.87750
  -6   0   3  151.13    7.81   1-0.54463 0.00981-0.65340 0.51000-0.80420 0.88421
  -6   0   4   46.47    9.77   1-0.61901 0.09667-0.69214 0.56034-0.73818 0.88175
  -6   0   5   66.00    9.92   1-0.68127 0.17134-0.72088 0.59848-0.66885 0.87523
  -6   1  -1 1382.72   14.76   1-0.24914-0.30377-0.46233 0.37614-0.94733 0.79088
  -6   1   0  352.38   11.83   1-0.35574-0.18661-0.53570 0.45756-0.91403 0.82225
  -6   1   1  683.39   13.30   1-0.45068-0.07944-0.59772 0.52866-0.86778 0.83678
  -6   1   2  793.62   11.84   1-0.54463 0.02709-0.65340 0.59551-0.80420 0.83810
  -6   1   3  794.18   13.56   1-0.61901 0.11325-0.69214 0.64245-0.73818 0.83170
  -6   1   4  668.00   13.00   1-0.69083 0.19794-0.72494 0.68744-0.65633 0.81618
  -6   2  -1   19.95    9.70   1-0.34161-0.18326-0.52613 0.53141-0.91952 0.77712
  -6   2   0   19.41    7.09   1-0.45728-0.05702-0.60195 0.61664-0.86412 0.78528
  -6   2   1  622.61   13.60   1-0.56256 0.06147-0.66310 0.68938-0.78986 0.77637
  -6   2   2  569.01   13.12   1-0.64070 0.15105-0.70290 0.73599-0.71585 0.76157
  -6   2   3  340.79    9.43   1-0.71361 0.23710-0.73389 0.77983-0.62438 0.73482
  -6   3  -2  478.48   15.50   1-0.36267-0.14674-0.54038 0.62891-0.91113 0.72127
  -6   3  -1  560.40   14.20   1-0.48943-0.00739-0.62146 0.71874-0.84416 0.71622
  -6   3   0  202.53   11.35   1-0.60808 0.12252-0.68670 0.79555-0.74905 0.68536
  -6   3   1    9.46    9.68   1-0.70024 0.22746-0.72874 0.84966-0.64364 0.64403
  -6   4  -4  463.90   16.35   1-0.26344-0.24079-0.47202 0.63458-0.94427 0.64184
  -6   4  -3 1273.60   23.28   1-0.44413-0.04893-0.59357 0.76625-0.87147 0.63339
  -6   4  -2  831.51   20.37   1-0.60244 0.12195-0.68390 0.86659-0.75430 0.57956
  -6   4  -1 1288.80   22.14   1-0.71815 0.24983-0.73549 0.92772-0.61780 0.50537
  -6   5  -5  583.17   29.80   1-0.47659-0.01253-0.61355 0.86063-0.85227 0.50339
  -6   6 -10   10.03   20.77   1-0.60244 0.08313-0.68390 0.97508-0.75430 0.10600
  -6   6  -9   26.88   20.59   1-0.56247 0.05490-0.66304 0.96443-0.78983 0.20425
  -5  -7   0   56.77   12.83   1-0.24914-0.42218-0.46233-0.33405-0.94733 0.75752
  -5  -7   1  138.28   15.76   1-0.29948-0.36064-0.49731-0.29035-0.93403 0.80342
  -5  -7   2  254.02   16.57   1-0.35574-0.29323-0.53570-0.24427-0.91403 0.84749
  -5  -7   3  161.14   14.95   1-0.41062-0.22581-0.57192-0.19817-0.88927 0.88518
  -5  -7   4  530.27   12.80   1-0.47020-0.15435-0.60961-0.14987-0.85640 0.91844
  -5  -7   5  503.78   14.63   1-0.52038-0.09189-0.63962-0.11124-0.82248 0.94216
  -5  -7   6  139.24   17.45   1-0.57416-0.02694-0.66931-0.06943-0.77989 0.96232
  -5  -7   7    1.50   16.90   1-0.62994 0.04081-0.69761-0.03209-0.72720 0.97727
  -5  -6   1   12.07    9.85   1-0.27782-0.35637-0.48212-0.21341-0.94068 0.82614
  -5  -6   2  295.66   11.03   1-0.33474-0.28552-0.52144-0.16445-0.92216 0.86972
  -5  -6   3  797.39   16.76   1-0.39709-0.21184-0.56305-0.11344-0.89576 0.90769
  -5  -6   4  475.71   12.23   1-0.45728-0.13938-0.60195-0.06431-0.86412 0.93767
  -5  -6   5   68.44   13.97   1-0.51431-0.07091-0.63602-0.02003-0.82695 0.96078
  -5  -6   6   61.65   13.99   1-0.57416 0.00176-0.66931 0.02331-0.77989 0.97902
  -5  -6   7   87.35   14.68   1-0.62994 0.06931-0.69761 0.06171-0.72720 0.99066
  -5  -6   8   63.99   10.39   1-0.67658 0.12777-0.71899 0.09283-0.67509 0.99671
  -5  -6   9   -5.12   11.76   1-0.72264 0.18680-0.73705 0.12242-0.61118 0.99931
  -5  -5   1   40.77   11.63   1-0.25622-0.34788-0.46693-0.13355-0.94597 0.84596
  -5  -5   2  410.01    9.98   1-0.32046-0.27143-0.51158-0.08119-0.92693 0.88874
  -5  -5   3   51.53    8.22   1-0.39033-0.19134-0.55862-0.02390-0.89895 0.92539
  -5  -5   4  209.15    9.01   1-0.45728-0.11155-0.60195 0.03009-0.86412 0.95382
  -5  -5   5  659.66   11.21   1-0.52038-0.03562-0.63962 0.07661-0.82248 0.97454
  -5  -5   6  483.72   10.67   1-0.57986 0.03529-0.67230 0.11902-0.77489 0.98805
  -5  -5   7  446.50   10.34   1-0.63537 0.10339-0.70031 0.15603-0.72167 0.99589
  -5  -5   8  451.13   11.83   1-0.68592 0.16594-0.72275 0.18850-0.66255 0.99893
  -5  -4   1 1170.14   15.73   1-0.24182-0.33252-0.45706-0.04902-0.94904 0.86226
  -5  -4   2   67.51    8.42   1-0.32046-0.24365-0.51158 0.01356-0.92693 0.90629
  -5  -4   3  117.94    8.76   1-0.39033-0.16227-0.55862 0.06925-0.89895 0.93808
  -5  -4   4   58.16   11.81   1-0.46375-0.07695-0.60579 0.12666-0.86029 0.96304
  -5  -4   5   75.18    8.52   1-0.53266 0.00425-0.64649 0.17805-0.81383 0.97962
  -5  -4   6  257.04   12.36   1-0.59686 0.07974-0.68113 0.22236-0.75955 0.98866
  -5  -4   7  721.37   11.36   1-0.65612 0.15391-0.71022 0.26179-0.69887 0.99199
  -5  -4   8  780.36   11.82   1-0.70475 0.21319-0.73035 0.29212-0.63716 0.99050
  -5  -3   1  328.85   10.94   1-0.24182-0.30375-0.45706 0.04440-0.94904 0.87729
  -5  -3   2  874.80   13.23   1-0.32761-0.20883-0.51652 0.11134-0.92457 0.91740
  -5  -3   3  554.10    9.87   1-0.40383-0.12049-0.56745 0.17191-0.89252 0.94545
  -5  -3   4  104.07    7.27   1-0.48312-0.02866-0.61758 0.23239-0.84837 0.96518
  -5  -3   5   66.16    6.98   1-0.55665 0.05605-0.65986 0.28507-0.79483 0.97546
  -5  -3   6   16.59    6.27   1-0.62447 0.13614-0.69489 0.33009-0.73268 0.97832
  -5  -3   7  155.44   12.03   1-0.68127 0.20609-0.72088 0.36658-0.66885 0.97583
  -5  -2   1 1434.92   15.40   1-0.25622-0.26253-0.46693 0.14692-0.94597 0.88797
  -5  -2   2  674.34   10.79   1-0.34847-0.15928-0.53079 0.21969-0.91681 0.92299
  -5  -2   3  594.14   12.29   1-0.43752-0.05812-0.58934 0.28825-0.87505 0.94533
  -5  -2   4  763.01   10.88   1-0.52038 0.03734-0.63962 0.34815-0.82248 0.95646
  -5  -2   5  918.03   11.65   1-0.59106 0.11876-0.67822 0.39594-0.76464 0.95842
  -5  -2   6  346.21    8.68   1-0.65612 0.19583-0.71022 0.43701-0.69887 0.95451
  -5  -2   7   24.82    6.61   1-0.71361 0.26599-0.73389 0.47322-0.62438 0.94480
  -5  -1   1  249.41    8.66   1-0.29227-0.19890-0.49239 0.26487-0.93622 0.89446
  -5  -1   2  499.71    9.96   1-0.39033-0.08928-0.55862 0.34012-0.89895 0.91982
  -5  -1   3  214.77    8.44   1-0.48312 0.01550-0.61758 0.40918-0.84837 0.93118
  -5  -1   4  390.09    9.21   1-0.56844 0.11251-0.66630 0.46797-0.78484 0.93120
  -5  -1   5  798.95   11.12   1-0.64600 0.20384-0.70546 0.51923-0.70997 0.92201
  -5  -1   6  303.22    8.44   1-0.70475 0.27417-0.73035 0.55367-0.63716 0.90986
  -5   0   0   -3.79    6.98   1-0.23449-0.23899-0.45178 0.30862-0.95069 0.86043
  -5   0   1    5.55    6.90   1-0.34847-0.11358-0.53079 0.39637-0.91681 0.88910
  -5   0   2    1.75    6.99   1-0.45728 0.00645-0.60195 0.47742-0.86412 0.89919
  -5   0   3   11.16    6.95   1-0.55665 0.11763-0.65986 0.54731-0.79483 0.89415
  -5   0   4  149.14    7.94   1-0.63537 0.20791-0.70031 0.59522-0.72167 0.88203
  -5   0   5  610.50   10.64   1-0.70475 0.29048-0.73035 0.63726-0.63716 0.86180
  -5   1   0   67.11    7.72   1-0.32046-0.12627-0.51158 0.46261-0.92693 0.85183
  -5   1   1   11.49    7.04   1-0.44405 0.00971-0.59347 0.55347-0.87138 0.85863
  -5   1   2    3.90    6.97   1-0.55665 0.13449-0.65986 0.63025-0.79483 0.84606
  -5   1   3    3.67    7.08   1-0.64600 0.23634-0.70546 0.68509-0.70997 0.82295
  -5   1   4  292.19   11.42   1-0.71815 0.31920-0.73549 0.72632-0.61780 0.79381
  -5   2  -1  183.47   11.43   1-0.29948-0.13031-0.49731 0.53045-0.93403 0.80911
  -5   2   0    5.97   10.05   1-0.45068 0.03272-0.59772 0.64043-0.86778 0.80629
  -5   2   1   55.29   10.20   1-0.58547 0.17945-0.67527 0.72984-0.76979 0.77385
  -5   2   2   17.57    9.93   1-0.68127 0.28742-0.72088 0.78514-0.66885 0.73457
  -5   3  -2  699.87   18.01   1-0.32065-0.09344-0.51177 0.62921-0.92704 0.75437
  -5   3  -1  695.14   16.85   1-0.51431 0.11174-0.63602 0.76391-0.82695 0.71888
  -5   3   0  311.04   13.15   1-0.65108 0.26029-0.70785 0.84374-0.70445 0.65778
  -5   4  -3  402.67   18.62   1-0.44413 0.04598-0.59357 0.79507-0.87147 0.65138
  -5   4  -2 1057.82   29.22   1-0.70010 0.31396-0.72860 0.93955-0.64365 0.48636
  -5   5  -6  109.57   17.89   1-0.70928 0.30370-0.73218 0.99680-0.63081 0.23650
  -5   6 -11  112.42   17.87   1-0.58547 0.14902-0.67527 0.98619-0.76979 0.07625
  -5   6 -10   37.10   17.89   1-0.56836 0.14414-0.66619 0.98662-0.78493 0.15449
  -5   6  -9   13.05   17.18   1-0.53260 0.12030-0.64654 0.97538-0.81358 0.24561
  -5   6  -8  159.72   18.63   1-0.43749 0.03636-0.58931 0.92832-0.87518 0.36986
  -4  -8   1  188.35   17.76   1-0.29948-0.29430-0.49731-0.35547-0.93403 0.80760
  -4  -8   2  164.95   17.48   1-0.35574-0.22653-0.53570-0.30807-0.91403 0.85005
  -4  -8   3  167.54   12.75   1-0.41739-0.15308-0.57636-0.25826-0.88596 0.88820
  -4  -8   4  133.33   17.48   1-0.47667-0.08235-0.61361-0.21158-0.85241 0.91814
  -4  -8   5   74.78   12.23   1-0.53266-0.01401-0.64649-0.16862-0.81383 0.94104
  -4  -7   1  111.87   14.13   1-0.27056-0.29642-0.47683-0.28390-0.94265 0.83333
  -4  -7   2  162.92   14.80   1-0.32761-0.22617-0.51652-0.23343-0.92457 0.87542
  -4  -7   3  278.86   11.21   1-0.39033-0.15102-0.55862-0.18277-0.89895 0.91172
  -4  -7   4  188.80   10.76   1-0.45728-0.07248-0.60195-0.12926-0.86412 0.94208
  -4  -7   5   17.07    9.87   1-0.52038 0.00246-0.63962-0.08135-0.82248 0.96440
  -4  -7   6   22.06    9.94   1-0.57986 0.07313-0.67230-0.03827-0.77489 0.97913
  -4  -7   7   20.68    9.97   1-0.63537 0.14170-0.70031-0.00056-0.72167 0.98744
  -4  -7   8  -14.92    9.96   1-0.68592 0.20445-0.72275 0.03207-0.66255 0.99053
  -4  -6   1   52.73    8.33   1-0.23449-0.30137-0.45178-0.21213-0.95069 0.85288
  -4  -6   2    7.02    7.87   1-0.30667-0.21929-0.50221-0.15375-0.93177 0.89729
  -4  -6   3   77.13    8.36   1-0.37647-0.13731-0.54967-0.09727-0.90512 0.93360
  -4  -6   4  281.34   12.58   1-0.45068-0.05066-0.59772-0.04002-0.86778 0.96257
  -4  -6   5  712.37   13.93   1-0.51431 0.02490-0.63602 0.00819-0.82695 0.98096
  -4  -6   6  564.49   10.89   1-0.57986 0.10262-0.67230 0.05447-0.77489 0.99298
  -4  -6   7   88.45   11.40   1-0.64070 0.17554-0.70290 0.09545-0.71585 0.99804
  -4  -6   8   38.65   13.67   1-0.69083 0.23753-0.72494 0.12866-0.65633 0.99781
  -4  -5   2   42.00    8.39   1-0.29227-0.20460-0.49239-0.07023-0.93622 0.91590
  -4  -5   3  109.07   11.79   1-0.36975-0.11561-0.54514-0.00801-0.90819 0.95058
  -4  -5   4   76.43   11.84   1-0.45068-0.02251-0.59772 0.05422-0.86778 0.97654
  -4  -5   5  252.84    9.51   1-0.52038 0.05922-0.63962 0.10531-0.82248 0.99136
  -4  -5   6  954.51   12.58   1-0.59106 0.14204-0.67822 0.15546-0.76464 0.99880
  -4  -5   7  497.72   13.42   1-0.65108 0.21374-0.70785 0.19425-0.70445 0.99920
  -4  -5   8  358.10   10.07   1-0.70475 0.27995-0.73035 0.22776-0.63716 0.99461
  -4  -4   2 1261.12   13.08   1-0.29227-0.17658-0.49239 0.02277-0.93622 0.93255
  -4  -4   3  894.06   11.36   1-0.37647-0.08052-0.54967 0.08911-0.90512 0.96341
  -4  -4   4   73.75    9.91   1-0.46375 0.01858-0.60579 0.15677-0.86029 0.98384
  -4  -4   5  120.99    9.90   1-0.53866 0.10555-0.64996 0.20943-0.80905 0.99318
  -4  -4   6   28.54    9.40   1-0.60808 0.18609-0.68670 0.25603-0.74905 0.99431
  -4  -4   7   -1.14   10.22   1-0.67143 0.26175-0.71686 0.29705-0.68114 0.98917
  -4  -3   2 1572.12   15.83   1-0.29948-0.14095-0.49731 0.12172-0.93403 0.94283
  -4  -3   3 2442.15   18.46   1-0.39709-0.03198-0.56305 0.19630-0.89576 0.96921
  -4  -3   4 2907.54   19.86   1-0.48943 0.07265-0.62146 0.26540-0.84416 0.98173
  -4  -3   5  309.71    8.74   1-0.56844 0.16378-0.66630 0.31983-0.78484 0.98312
  -4  -3   6   75.93    9.91   1-0.64070 0.24739-0.70290 0.36681-0.71585 0.97643
  -4  -3   7   70.54    9.73   1-0.70024 0.31949-0.72874 0.40257-0.64364 0.96501
  -4  -2   2 2164.02   18.40   1-0.32761-0.08453-0.51652 0.23438-0.92457 0.94792
  -4  -2   3 2419.75   19.06   1-0.43752 0.03646-0.58934 0.31663-0.87505 0.96431
  -4  -2   4  638.91   10.66   1-0.53266 0.14478-0.64649 0.38364-0.81383 0.96579
  -4  -2   5  407.71    9.50   1-0.61350 0.23682-0.68936 0.43629-0.74364 0.95662
  -4  -2   6 2030.20   15.76   1-0.68592 0.32334-0.72275 0.48039-0.66255 0.94029
  -4  -1   1 1296.83   14.41   1-0.26327-0.13375-0.47152 0.27280-0.94456 0.92127
  -4  -1   2  173.79   11.28   1-0.38341-0.00099-0.55416 0.36519-0.90206 0.94120
  -4  -1   3 1729.16   16.19   1-0.49572 0.12327-0.62531 0.44582-0.83988 0.94196
  -4  -1   4  979.43   12.58   1-0.59106 0.23000-0.67822 0.50793-0.76464 0.92874
  -4  -1   5 3046.53   20.77   1-0.67143 0.32357-0.71686 0.55695-0.68114 0.90743
  -4   0   1  872.36   12.83   1-0.33474-0.03389-0.52144 0.41643-0.92216 0.91225
  -4   0   2   98.72    7.00   1-0.47020 0.11431-0.60961 0.51447-0.85640 0.91016
  -4   0   3   50.97   10.61   1-0.58547 0.24163-0.67527 0.59098-0.76979 0.88720
  -4   0   4  101.20    8.03   1-0.67658 0.34516-0.71899 0.64500-0.67509 0.85573
  -4   1   0 1332.91   17.91   1-0.29948-0.05325-0.49731 0.47652-0.93403 0.87738
  -4   1   1 4819.26   30.83   1-0.46375 0.12269-0.60579 0.59425-0.86029 0.86706
  -4   1   2  730.32   13.99   1-0.59686 0.26875-0.68113 0.68010-0.75955 0.82913
  -4   1   3 3288.83   23.06   1-0.69569 0.38010-0.72710 0.73643-0.65006 0.78190
  -4   2  -1  894.47   17.20   1-0.27056-0.06553-0.47683 0.53920-0.94265 0.83623
  -4   2   0 3066.33   28.76   1-0.48943 0.16546-0.62146 0.69464-0.84416 0.80273
  -4   2   1 1276.86   18.76   1-0.64070 0.32898-0.70290 0.78458-0.71585 0.73580
  -4   3  -2  450.77   18.31   1-0.29228-0.02739-0.49227 0.63841-0.93632 0.78150
  -4   3  -1  335.32   15.64   1-0.59686 0.28909-0.68113 0.83765-0.75955 0.66867
  -4   5 -12   40.27   17.14   1-0.70024 0.31753-0.72874 0.96135-0.64364-0.11041
  -4   5 -11   19.12   13.64   1-0.70920 0.33778-0.73213 0.97293-0.63079-0.05976
  -4   5 -10   -1.36   11.52   1-0.70920 0.35063-0.73213 0.98457-0.63079 0.00276
  -4   5  -9   19.08   11.30   1-0.70024 0.35462-0.72874 0.99432-0.64364 0.07878
  -4   5  -8    5.44   11.24   1-0.69083 0.35665-0.72494 0.99823-0.65633 0.15453
  -4   5  -7   49.87   12.93   1-0.65617 0.33367-0.71017 0.99428-0.69873 0.26056
  -4   5  -6  417.83   17.47   1-0.57983 0.26889-0.67231 0.96595-0.77486 0.39898
  -4   6 -12    5.79   17.06   1-0.56256 0.20930-0.66310 0.99129-0.78986 0.05154
  -4   6 -11   67.40   14.73   1-0.55065 0.20986-0.65665 0.99531-0.79955 0.12445
  -4   6 -10   21.40   14.15   1-0.52653 0.19715-0.64307 0.99185-0.81818 0.20555
  -4   6  -9   49.33   14.44   1-0.48305 0.16554-0.61754 0.97607-0.84830 0.29835
  -4   6  -8   78.16   14.76   1-0.40388 0.09810-0.56751 0.93552-0.89256 0.40525
  -4   7 -11   60.19   17.82   1-0.31357 0.00004-0.50690 0.93929-0.92938 0.26776
  -3  -8   1   30.95   13.98   1-0.27056-0.22846-0.47683-0.34724-0.94265 0.83302
  -3  -8   2   50.15   10.08   1-0.33474-0.15272-0.52144-0.29320-0.92216 0.87548
  -3  -8   3    9.00    9.79   1-0.40383-0.07212-0.56745-0.23829-0.89252 0.91141
  -3  -8   4   25.22    9.70   1-0.47020 0.00621-0.60961-0.18695-0.85640 0.93764
  -3  -8   5   21.40    9.73   1-0.53266 0.08050-0.64649-0.13904-0.81383 0.95608
  -3  -8   6   18.65   14.07   1-0.59686 0.15743-0.68113-0.09473-0.75955 0.96740
  -3  -8   7   55.86   15.31   1-0.65108 0.22322-0.70785-0.05782-0.70445 0.97140
  -3  -8   8   46.57   11.85   1-0.70475 0.29031-0.73035-0.02447-0.63716 0.96965
  -3  -7   1   -1.25    8.11   1-0.23449-0.23513-0.45178-0.27779-0.95069 0.85857
  -3  -7   2   33.44    8.06   1-0.30667-0.15207-0.50221-0.21968-0.93177 0.90083
  -3  -7   3    1.47   11.04   1-0.38341-0.06449-0.55416-0.15845-0.90206 0.93685
  -3  -7   4   10.66   10.99   1-0.45068 0.01524-0.59772-0.10413-0.86778 0.96102
  -3  -7   5    4.93   11.18   1-0.52653 0.10360-0.64307-0.04912-0.81818 0.97850
  -3  -7   6   -8.93    8.03   1-0.59106 0.17968-0.67822-0.00370-0.76464 0.98637
  -3  -7   7   26.05   13.80   1-0.65108 0.25191-0.70785 0.03608-0.70445 0.98720
  -3  -7   8   38.05    9.91   1-0.70475 0.31823-0.73035 0.06894-0.63716 0.98237
  -3  -6   2  187.94   12.48   1-0.28505-0.14600-0.48727-0.14029-0.93849 0.92255
  -3  -6   3   -2.98   11.59   1-0.36975-0.04917-0.54514-0.07249-0.90819 0.95796
  -3  -6   4   -7.49    8.05   1-0.44405 0.03693-0.59347-0.01550-0.87138 0.97957
  -3  -6   5   10.49   11.22   1-0.52653 0.13135-0.64307 0.04456-0.81818 0.99334
  -3  -6   6    4.37   11.32   1-0.59686 0.21426-0.68113 0.09289-0.75955 0.99689
  -3  -6   7   40.57   11.49   1-0.66120 0.29084-0.71248 0.13493-0.69304 0.99316
  -3  -6   8    2.39    7.86   1-0.71361 0.35457-0.73389 0.16610-0.62438 0.98465
  -3  -5   2  148.39   10.27   1-0.27056-0.13137-0.47683-0.05761-0.94265 0.94062
  -3  -5   3   50.87    7.05   1-0.36299-0.02780-0.54059 0.01631-0.91119 0.97315
  -3  -5   4   55.09    9.83   1-0.45068 0.07163-0.59772 0.08302-0.86778 0.99212
  -3  -5   5   43.29    7.03   1-0.53266 0.16640-0.64649 0.14133-0.81383 0.99969
  -3  -5   6   -6.86    9.17   1-0.60808 0.25248-0.68670 0.19214-0.74905 0.99770
  -3  -5   7   29.04    8.32   1-0.67658 0.33406-0.71899 0.23496-0.67509 0.98815
  -3  -4   2  811.88   13.52   1-0.27056-0.10414-0.47683 0.03561-0.94265 0.95591
  -3  -4   3  644.86   12.68   1-0.36975 0.00751-0.54514 0.11357-0.90819 0.98325
  -3  -4   4  502.99    9.87   1-0.47020 0.12019-0.60961 0.18850-0.85640 0.99606
  -3  -4   5  268.04    8.56   1-0.55665 0.21785-0.65986 0.24776-0.79483 0.99567
  -3  -4   6   31.54    7.03   1-0.63537 0.30814-0.70031 0.29883-0.72167 0.98561
  -3  -4   7    1.99    9.49   1-0.70024 0.38632-0.72874 0.33773-0.64364 0.96946
  -3  -3   2  708.31   13.44   1-0.28505-0.06159-0.48727 0.13948-0.93849 0.96625
  -3  -3   3  547.81   12.65   1-0.39709 0.06292-0.56305 0.22507-0.89576 0.98566
  -3  -3   4  553.25   12.53   1-0.50197 0.18006-0.62887 0.30111-0.83566 0.98763
  -3  -3   5  119.92   10.42   1-0.59686 0.28648-0.68113 0.36339-0.75955 0.97588
  -3  -3   6  223.79    8.34   1-0.67658 0.37936-0.71899 0.41275-0.67509 0.95531
  -3  -2   2   46.04    6.28   1-0.32046 0.00317-0.51158 0.25721-0.92693 0.96883
  -3  -2   3  695.48   13.87   1-0.45068 0.14421-0.59772 0.35334-0.86778 0.97360
  -3  -2   4 2766.45   20.90   1-0.56256 0.26816-0.66310 0.42876-0.78986 0.95936
  -3  -2   5  738.29   13.57   1-0.65108 0.36943-0.70785 0.48290-0.70445 0.93470
  -3  -2   6  608.68   10.64   1-0.72264 0.45300-0.73705 0.52288-0.61118 0.90437
  -3  -1   1  150.90    9.86   1-0.24182-0.05948-0.45706 0.28874-0.94904 0.94471
  -3  -1   2   34.55    8.69   1-0.39709 0.10795-0.56305 0.40242-0.89576 0.95427
  -3  -1   3  208.50    7.99   1-0.53266 0.25515-0.64649 0.49625-0.81383 0.93494
  -3  -1   4  227.60   10.07   1-0.64070 0.37544-0.70290 0.56283-0.71585 0.89973
  -3  -1   5  525.67   10.67   1-0.72264 0.47033-0.73705 0.60818-0.61118 0.85843
  -3   0   1 4966.32   31.87   1-0.34161 0.06706-0.52613 0.44951-0.91952 0.92852
  -3   0   2 4845.46   30.54   1-0.51431 0.25212-0.63602 0.56937-0.82695 0.89991
  -3   0   3   20.01    8.79   1-0.64070 0.39115-0.70290 0.64545-0.71585 0.85033
  -3   1   0 2201.30   24.83   1-0.29227 0.03445-0.49239 0.50011-0.93622 0.89652
  -3   1   1 4451.40   33.17   1-0.52038 0.27453-0.63962 0.65679-0.82248 0.84651
  -3   1   2 3774.03   28.83   1-0.67658 0.44353-0.71899 0.74654-0.67509 0.76251
  -3   2  -1  421.34   16.03   1-0.25622 0.01603-0.46693 0.55903-0.94597 0.85731
  -3   2   0  152.22   11.80   1-0.59686 0.36788-0.68113 0.78259-0.75955 0.73562
  -3   3  -2 1977.61   52.23   1-0.34175 0.11688-0.52618 0.70211-0.91938 0.78256
  -3   4  -5  362.34   14.54   1-0.70920 0.47773-0.73213 0.97077-0.63079 0.32073
  -3   4  -4  450.21   20.85   1-0.57408 0.35468-0.66924 0.91868-0.77994 0.53311
  -3   5 -13   19.83   16.94   1-0.65108 0.35283-0.70785 0.96294-0.70445-0.09403
  -3   5 -12   -8.55   13.93   1-0.66120 0.37342-0.71248 0.97350-0.69304-0.04187
  -3   5 -11   39.66   14.03   1-0.66120 0.38524-0.71248 0.98408-0.69304 0.02076
  -3   5 -10  100.85   12.13   1-0.65108 0.38773-0.70785 0.99282-0.70445 0.09572
  -3   5  -9  208.96   13.13   1-0.64070 0.38941-0.70290 0.99566-0.71585 0.16960
  -3   5  -8  126.30   15.14   1-0.61358 0.37451-0.68946 0.99235-0.74364 0.25993
  -3   5  -7  743.12   16.47   1-0.56256 0.33505-0.66310 0.97562-0.78986 0.36932
  -3   5  -6  605.36   18.23   1-0.45721 0.24185-0.60171 0.92542-0.86405 0.50643
  -3   5  -5  219.26   15.85   1-0.24899 0.04627-0.46190 0.79530-0.94761 0.65098
  -3   6 -12   19.05   14.26   1-0.52653 0.26809-0.64307 0.99789-0.81818 0.09738
  -3   6 -11   11.49   14.04   1-0.50197 0.25689-0.62887 0.99845-0.83566 0.17852
  -3   6 -10   48.33   11.85   1-0.47667 0.24281-0.61361 0.99162-0.85241 0.25811
  -3   6  -9   42.37   14.42   1-0.43083 0.20828-0.58504 0.97275-0.87875 0.34691
  -3   6  -8  201.53   13.75   1-0.35574 0.14543-0.53570 0.93342-0.91403 0.44494
  -3   7 -11   -0.52   14.25   1-0.29948 0.08123-0.49731 0.95925-0.93403 0.29080
  -3   7 -10    4.64   14.01   1-0.24182 0.03501-0.45706 0.92880-0.94904 0.36724
  -2  -9   1  267.12   13.61   1-0.29227-0.14065-0.49239-0.39788-0.93622 0.83036
  -2  -9   2  106.86   12.57   1-0.36299-0.05870-0.54059-0.33984-0.91119 0.87109
  -2  -9   3   36.43   12.30   1-0.43095 0.02287-0.58519-0.28555-0.87866 0.90172
  -2  -9   4   13.46   11.70   1-0.49572 0.09896-0.62531-0.23478-0.83988 0.92277
  -2  -9   5  124.22   17.46   1-0.56256 0.17785-0.66310-0.18706-0.78986 0.93588
  -2  -9   6  135.19   12.77   1-0.62447 0.25193-0.69489-0.14580-0.73268 0.94050
  -2  -8   1  194.00   10.75   1-0.24914-0.15495-0.46233-0.33294-0.94733 0.85913
  -2  -8   2  172.24   14.61   1-0.32761-0.06476-0.51652-0.27104-0.92457 0.90039
  -2  -8   3  373.94   14.59   1-0.39709 0.01625-0.56305-0.21361-0.89576 0.92988
  -2  -8   4   50.95   13.99   1-0.47667 0.10782-0.61361-0.15380-0.85241 0.95179
  -2  -8   5    5.88   13.91   1-0.55065 0.19414-0.65665-0.10032-0.79955 0.96315
  -2  -8   6    6.06   13.54   1-0.61901 0.27512-0.69214-0.05459-0.73818 0.96503
  -2  -8   7   66.14   10.15   1-0.67658 0.34407-0.71899-0.01752-0.67509 0.95988
  -2  -7   2  546.98   11.08   1-0.29227-0.07150-0.49239-0.20099-0.93622 0.92340
  -2  -7   3  890.12   12.89   1-0.37647 0.02498-0.54967-0.13410-0.90512 0.95481
  -2  -7   4  479.18   13.62   1-0.46375 0.12366-0.60579-0.06855-0.86029 0.97468
  -2  -7   5  177.09   12.02   1-0.53866 0.20962-0.64996-0.01339-0.80905 0.98271
  -2  -7   6   25.01    7.98   1-0.61350 0.29763-0.68936 0.03619-0.74364 0.98093
  -2  -7   7   -5.67   11.00   1-0.68127 0.37804-0.72088 0.07803-0.66885 0.97073
  -2  -6   2  501.56   11.92   1-0.27056-0.06539-0.47683-0.12298-0.94265 0.94473
  -2  -6   3  266.73   10.79   1-0.36975 0.04583-0.54514-0.04492-0.90819 0.97590
  -2  -6   4  315.86    8.72   1-0.45728 0.14570-0.60195 0.02225-0.86412 0.99092
  -2  -6   5  619.31   10.57   1-0.54463 0.24432-0.65340 0.08307-0.80420 0.99395
  -2  -6   6  476.52   11.12   1-0.62447 0.33678-0.69489 0.13484-0.73268 0.98605
  -2  -6   7  270.69   12.86   1-0.69083 0.41510-0.72494 0.17505-0.65633 0.97105
  -2  -5   2   44.38    9.95   1-0.25622-0.05008-0.46693-0.03772-0.94597 0.96303
  -2  -5   3  322.94   11.39   1-0.36975 0.07430-0.54514 0.04912-0.90819 0.99035
  -2  -5   4  602.67   10.74   1-0.47020 0.18672-0.60961 0.12341-0.85640 0.99942
  -2  -5   5  769.18   13.44   1-0.56256 0.29061-0.66310 0.18670-0.78986 0.99448
  -2  -5   6  726.06   11.37   1-0.64600 0.38651-0.70546 0.23963-0.70997 0.97836
  -2  -5   7  727.05   11.07   1-0.71361 0.46650-0.73389 0.27900-0.62438 0.95580
  -2  -4   2   12.16   10.06   1-0.25622-0.02251-0.46693 0.05535-0.94597 0.97658
  -2  -4   3   36.05    9.96   1-0.38341 0.11637-0.55416 0.15180-0.90206 0.99713
  -2  -4   4   52.40    7.02   1-0.49572 0.24055-0.62531 0.23340-0.83988 0.99639
  -2  -4   5   88.57   10.28   1-0.59686 0.35351-0.68113 0.29785-0.75955 0.97984
  -2  -4   6  175.50   10.61   1-0.68127 0.45051-0.72088 0.34945-0.66885 0.95295
  -2  -3   2  622.72   12.65   1-0.28505 0.03353-0.48727 0.16835-0.93849 0.98568
  -2  -3   3  463.59   12.92   1-0.42419 0.18546-0.58079 0.27181-0.88234 0.99225
  -2  -3   4  111.86    8.13   1-0.54463 0.31727-0.65340 0.35438-0.80420 0.97549
  -2  -3   5   12.55    7.12   1-0.64600 0.43030-0.70546 0.41664-0.70997 0.94408
  -2  -3   6   44.06    7.20   1-0.72264 0.51992-0.73705 0.45846-0.61118 0.90706
  -2  -2   2  660.98   12.03   1-0.33474 0.11116-0.52144 0.29538-0.92216 0.98200
  -2  -2   3   39.53    6.61   1-0.49572 0.28551-0.62531 0.41127-0.83988 0.96409
  -2  -2   4   93.09    9.10   1-0.61901 0.41993-0.69214 0.48686-0.73818 0.92454
  -2  -2   5  302.11    8.55   1-0.71361 0.52769-0.73389 0.54005-0.62438 0.87446
  -2  -1   1   21.24    7.47   1-0.23449 0.02954-0.45178 0.31194-0.95069 0.96375
  -2  -1   2  576.35   12.65   1-0.44405 0.24924-0.59347 0.46185-0.87138 0.94780
  -2  -1   3  172.65    8.55   1-0.60263 0.41982-0.68401 0.56191-0.75440 0.89301
  -2  -1   4  555.07   11.14   1-0.71361 0.54309-0.73389 0.62297-0.62438 0.82578
  -2   0   1 2803.10   28.66   1-0.39033 0.21092-0.55862 0.51074-0.89895 0.92576
  -2   0   2  273.25   13.75   1-0.60808 0.44117-0.68670 0.64868-0.74905 0.83913
  -2   1   0   13.34   12.11   1-0.35574 0.19518-0.53570 0.57226-0.91403 0.89302
  -2   1   1 1272.01   24.34   1-0.67143 0.52035-0.71686 0.76289-0.68114 0.72320
  -2   2  -1 1361.60   50.02   1-0.42412 0.27764-0.58066 0.70143-0.88229 0.81211
  -2   3  -3 2361.70   36.68   1-0.65617 0.51375-0.71017 0.90352-0.69873 0.51822
  -2   4 -14    3.50   16.79   1-0.69083 0.44753-0.72494 0.90562-0.65633-0.20258
  -2   4 -13   44.34   10.08   1-0.70475 0.47178-0.73035 0.91726-0.63716-0.15749
  -2   4 -12   26.74   13.90   1-0.70920 0.48961-0.73213 0.93196-0.63079-0.10177
  -2   4 -11  578.43   14.47   1-0.71815 0.50895-0.73549 0.94114-0.61780-0.05150
  -2   4 -10  434.21   13.83   1-0.71815 0.52134-0.73549 0.95234-0.61780 0.01116
  -2   4  -9  823.57   12.78   1-0.71361 0.52904-0.73389 0.96166-0.62438 0.08128
  -2   4  -8  782.88   14.86   1-0.70024 0.52829-0.72874 0.96847-0.64364 0.16387
  -2   4  -7  280.78   12.03   1-0.68127 0.52028-0.72088 0.96890-0.66885 0.25213
  -2   4  -6  466.37   13.93   1-0.64070 0.49151-0.70290 0.96004-0.71585 0.36156
  -2   4  -5   30.07   12.48   1-0.55661 0.42051-0.65989 0.92739-0.79470 0.50272
  -2   4  -4   66.29   11.32   1-0.38341 0.25876-0.55416 0.83159-0.90206 0.67262
  -2   5 -13  110.71   14.96   1-0.60808 0.40556-0.68670 0.97155-0.74905-0.03106
  -2   5 -12  189.20   15.11   1-0.60808 0.41716-0.68670 0.98142-0.74905 0.03187
  -2   5 -11   -1.85   11.49   1-0.60808 0.42797-0.68670 0.98728-0.74905 0.09490
  -2   5 -10  172.93   12.38   1-0.59686 0.42774-0.68113 0.99083-0.75955 0.16754
  -2   5  -9 1078.45   17.95   1-0.57416 0.41694-0.66931 0.98906-0.77989 0.25073
  -2   5  -8  502.09   13.53   1-0.52653 0.38310-0.64307 0.97717-0.81818 0.35336
  -2   5  -7 1179.97   18.44   1-0.46375 0.33180-0.60579 0.94952-0.86029 0.45823
  -2   5  -6 1524.77   21.23   1-0.36975 0.24987-0.54514 0.89672-0.90819 0.56787
  -2   6 -13  234.25   18.62   1-0.48943 0.31403-0.62146 0.99660-0.84416 0.07865
  -2   6 -12   73.50   14.66   1-0.47667 0.31339-0.61361 0.99990-0.85241 0.15006
  -2   6 -11   88.69   14.56   1-0.45068 0.30027-0.59772 0.99719-0.86778 0.22844
  -2   6 -10   -5.18   11.50   1-0.42419 0.28460-0.58079 0.98745-0.88234 0.30532
  -2   6  -9  156.93   12.66   1-0.38341 0.25561-0.55416 0.96795-0.90206 0.38686
  -2   6  -8  141.09   12.76   1-0.31357 0.19760-0.50690 0.93117-0.92938 0.47687
  -2   7 -12  186.59   18.60   1-0.31357 0.17811-0.50690 0.98605-0.92938 0.24066
  -2   7 -11  257.90   16.41   1-0.27056 0.14692-0.47683 0.96880-0.94265 0.31840
  -1  -9   1  243.43   15.40   1-0.28505-0.05239-0.48727-0.37504-0.93849 0.85396
  -1  -9   2  138.13   14.88   1-0.35574 0.02969-0.53570-0.31471-0.91403 0.88853
  -1  -9   3   34.97   13.79   1-0.43752 0.12348-0.58934-0.25257-0.87505 0.91435
  -1  -9   4   22.96   13.13   1-0.51431 0.21168-0.63602-0.19563-0.82695 0.92828
  -1  -9   5    6.93   13.08   1-0.58547 0.29448-0.67527-0.14563-0.76979 0.93173
  -1  -9   6    3.38   13.18   1-0.66120 0.38476-0.71248-0.09918-0.69304 0.92287
  -1  -9   7   83.71   16.30   1-0.71815 0.45409-0.73549-0.06571-0.61780 0.90843
  -1  -8   1  398.73   10.89   1-0.23449-0.07531-0.45178-0.31572-0.95069 0.88072
  -1  -8   2  402.59   10.84   1-0.32046 0.02295-0.51158-0.24651-0.92693 0.91827
  -1  -8   3  432.86   13.79   1-0.41062 0.12505-0.57192-0.17699-0.88927 0.94389
  -1  -8   4  339.94   10.32   1-0.49572 0.22284-0.62531-0.11288-0.83988 0.95619
  -1  -8   5   78.78   11.71   1-0.57416 0.31165-0.66931-0.05848-0.77989 0.95675
  -1  -8   6   61.03   11.25   1-0.65108 0.40155-0.70785-0.00999-0.70445 0.94559
  -1  -8   7  150.66   10.18   1-0.71361 0.47589-0.73389 0.02626-0.62438 0.92754
  -1  -7   2  363.99   13.43   1-0.28505 0.01650-0.48727-0.17620-0.93849 0.94184
  -1  -7   3  360.64   10.48   1-0.39033 0.13339-0.55862-0.09604-0.89895 0.96817
  -1  -7   4  478.12   14.03   1-0.48943 0.24485-0.62146-0.02374-0.84416 0.97698
  -1  -7   5  749.39   15.44   1-0.57416 0.34038-0.66931 0.03497-0.77989 0.97238
  -1  -7   6  260.00    9.89   1-0.65612 0.43576-0.71022 0.08565-0.69887 0.95504
  -1  -7   7   41.59    8.24   1-0.72264 0.51533-0.73705 0.12318-0.61118 0.93039
  -1  -6   2   17.83    9.82   1-0.27056 0.03024-0.47683-0.09378-0.94265 0.96467
  -1  -6   3  851.67   14.38   1-0.38341 0.15451-0.55416-0.00713-0.90206 0.98664
  -1  -6   4 2213.45   19.71   1-0.48943 0.27297-0.62146 0.07015-0.84416 0.98950
  -1  -6   5 1286.90   16.13   1-0.58547 0.38061-0.67527 0.13406-0.76979 0.97670
  -1  -6   6  274.77   11.23   1-0.67143 0.47905-0.71686 0.18563-0.68114 0.95145
  -1  -5   2  250.17   11.36   1-0.25622 0.04419-0.46693-0.00959-0.94597 0.98113
  -1  -5   3  181.72    8.53   1-0.39033 0.18987-0.55862 0.09149-0.89895 0.99773
  -1  -5   4  383.69    9.93   1-0.50820 0.31925-0.63240 0.17415-0.83137 0.99073
  -1  -5   5  741.19   11.93   1-0.61350 0.43676-0.68936 0.24088-0.74364 0.96569
  -1  -5   6  536.94   12.87   1-0.70024 0.53621-0.72874 0.29171-0.64364 0.92961
  -1  -4   2 4594.79   26.65   1-0.26327 0.07891-0.47152 0.08694-0.94456 0.99295
  -1  -4   3  781.06   12.93   1-0.41739 0.24461-0.57636 0.20187-0.88596 0.99786
  -1  -4   4   -0.88   10.13   1-0.55065 0.39019-0.65665 0.29224-0.79955 0.97385
  -1  -4   5  515.73   13.00   1-0.66120 0.51369-0.71248 0.35837-0.69304 0.93139
  -1  -3   2 6710.88   34.69   1-0.30667 0.15056-0.50221 0.21210-0.93177 0.99664
  -1  -3   3 2644.16   22.92   1-0.47667 0.33281-0.61361 0.33328-0.85241 0.97775
  -1  -3   4  399.75   11.62   1-0.61901 0.48690-0.69214 0.42148-0.73818 0.92726
  -1  -3   5  277.08   12.06   1-0.71815 0.59761-0.73549 0.47548-0.61780 0.86851
  -1  -2   2 1691.49   20.31   1-0.39033 0.26211-0.55862 0.36098-0.89895 0.97711
  -1  -2   3   65.37   10.23   1-0.58547 0.47004-0.67527 0.48862-0.76979 0.91186
  -1  -2   4 4951.33   30.17   1-0.71361 0.61024-0.73389 0.55803-0.62438 0.82956
  -1  -1   1  378.99   15.99   1-0.27056 0.15835-0.47683 0.36357-0.94265 0.97246
  -1  -1   2 2496.54   28.80   1-0.56256 0.46238-0.66310 0.56010-0.78986 0.88441
  -1   0   1  156.85   14.83   1-0.57416 0.49034-0.66931 0.65058-0.77989 0.82518
  -1   2  -2 1470.01   31.69   1-0.60808 0.54533-0.68670 0.82676-0.74905 0.63373
  -1   3 -14   41.80   10.07   1-0.72264 0.54361-0.73705 0.84881-0.61118-0.24388
  -1   3  -6    0.86    7.27   1-0.71361 0.63110-0.73389 0.92665-0.62438 0.27332
  -1   3  -5  199.71   12.28   1-0.67143 0.60125-0.71686 0.91886-0.68114 0.39278
  -1   3  -4  139.95   10.51   1-0.58547 0.52691-0.67527 0.88697-0.76979 0.54340
  -1   3  -3 2085.27   27.80   1-0.39709 0.35082-0.56305 0.78601-0.89576 0.73226
  -1   4 -14  170.70   17.63   1-0.65108 0.50221-0.70785 0.91634-0.70445-0.13573
[truncated: 670,254 more chars]
