# Supplementary material for: Synthesis and crystal structure of di-μ-chlorido-bis­[bis(2,6-di­methyl­pyrazine)­copper(I)] and di-μ-bromido-bis[bis(2,6-di­methyl­pyrazine)copper(I)]
Source: Acta Crystallogr E Crystallogr Commun. 2026 May 7;82(Pt 6):583–7. doi: 10.1107/S2056989026004330 (PMC13238983; doi:10.1107/S2056989026004330)
Supplement: Supplementary file 2 [file e-82-00583-1sup2.hkl]

data_1                                                                          
_shelx_title ' (CuCl)2(2,6-Dimethylpyrazin)4 bei 170 K in P-1 (D35)'            
_shelx_refln_list_code          4                                               
_shelx_F_calc_maximum       99.82                                               
_exptl_crystal_F_000       324.00                                               
_reflns_d_resolution_high  0.7570                                               
                                                                                
loop_                                                                           
 _space_group_symop_operation_xyz                                               
 'x, y, z'                                                                      
 '-x, -y, -z'                                                                   
                                                                                
_cell_length_a     7.9342                                                       
_cell_length_b     8.0095                                                       
_cell_length_c    11.5556                                                       
_cell_angle_alpha  95.882                                                       
_cell_angle_beta   98.755                                                       
_cell_angle_gamma 106.416                                                       
                                                                                
_shelx_F_squared_multiplier     1.000                                           
                                                                                
loop_                                                                           
 _refln_index_h                                                                 
 _refln_index_k                                                                 
 _refln_index_l                                                                 
 _refln_F_squared_calc                                                          
 _refln_F_squared_meas                                                          
 _refln_F_squared_sigma                                                         
 _refln_observed_status                                                         
   1   0   0        479.29        412.08        16.67 o                         
   2   0   0        685.88        641.67        15.31 o                         
   3   0   0       3787.90       3731.46       101.07 o                         
   4   0   0       3191.03       3257.75       203.27 o                         
   5   0   0          0.33         -1.57         4.64 o                         
   6   0   0       1969.47       2148.15        99.09 o                         
   7   0   0        549.02        583.20        31.39 o                         
   8   0   0         40.45         42.60         7.51 o                         
   9   0   0        149.35        165.10         9.93 o                         
 -10   1   0        446.44        417.84        16.46 o                         
  -9   1   0         34.90         20.26         8.79 o                         
  -8   1   0         35.11         40.79         6.74 o                         
  -7   1   0        328.43        320.57        19.39 o                         
  -6   1   0        325.04        316.78        11.84 o                         
  -5   1   0         65.04         58.22         5.83 o                         
  -4   1   0       1367.18       1215.33        59.50 o                         
  -3   1   0       2141.93       2004.92        22.61 o                         
  -2   1   0          6.72         11.67        10.59 o                         
   0   1   0       2709.68       2577.32        57.65 o                         
   1   1   0       4555.15       4561.16        29.38 o                         
   2   1   0        236.64        219.95         8.44 o                         
   3   1   0       2148.63       2018.14        57.04 o                         
   4   1   0        428.08        392.41        10.73 o                         
   5   1   0          9.84          5.68         5.02 o                         
   6   1   0       1902.24       2019.89        32.93 o                         
   7   1   0        299.68        317.98         7.57 o                         
   8   1   0          2.11          3.78         5.91 o                         
   9   1   0          4.86         -1.73         9.52 o                         
 -10   2   0        301.31        292.53        12.15 o                         
  -9   2   0        115.90        118.05         9.17 o                         
  -8   2   0         13.80          9.21         9.81 o                         
  -7   2   0        341.41        332.06        10.51 o                         
  -6   2   0         13.91         16.98         6.20 o                         
  -5   2   0          9.72          5.22         8.79 o                         
  -4   2   0       2594.66       2781.77        26.09 o                         
  -3   2   0        162.51        133.54        10.35 o                         
  -2   2   0         84.59         70.21         9.88 o                         
  -1   2   0         34.17         45.87         7.06 o                         
   0   2   0       1432.24       1325.34        14.50 o                         
   1   2   0         11.76         29.16        11.51 o                         
   2   2   0        464.19        432.46         8.41 o                         
   3   2   0        244.13        207.99         5.93 o                         
   4   2   0          0.39          3.45         5.01 o                         
   5   2   0        922.41        954.76        10.15 o                         
   6   2   0        162.25        155.73         6.79 o                         
   7   2   0         49.15         50.26         7.10 o                         
   8   2   0         30.31         35.25         6.95 o                         
   9   2   0         80.63         80.60        17.62 o                         
 -10   3   0          1.38          2.44        13.21 o                         
  -9   3   0         60.94         61.02        12.00 o                         
  -8   3   0         63.48         59.39        10.20 o                         
  -7   3   0          6.24         13.86         8.20 o                         
  -6   3   0        177.10        177.46         9.95 o                         
  -5   3   0        285.79        272.96        11.54 o                         
  -3   3   0        368.67        322.58        10.43 o                         
  -2   3   0        595.98        544.38        10.07 o                         
  -1   3   0         32.48         34.63         6.36 o                         
   0   3   0        752.09        707.20         9.13 o                         
   1   3   0        868.26        770.59        12.95 o                         
   2   3   0       1167.03       1277.72        10.47 o                         
   3   3   0        302.11        313.82        10.27 o                         
   4   3   0       1563.99       1566.76       124.13 o                         
   5   3   0         63.86         56.57         5.26 o                         
   6   3   0        212.87        209.07         6.86 o                         
   7   3   0        127.18        121.68         6.42 o                         
   8   3   0        283.74        291.23        33.44 o                         
  -9   4   0        179.96        165.56        12.37 o                         
  -4   4   0          0.01         -0.57         6.29 o                         
  -3   4   0       1201.66       1154.59        20.01 o                         
  -2   4   0       1551.87       1483.83        15.46 o                         
  -1   4   0        269.94        284.90         6.46 o                         
   0   4   0       1150.44       1139.34        14.36 o                         
   1   4   0       2622.49       2534.52        13.07 o                         
   2   4   0        744.72        705.92         7.10 o                         
   3   4   0        111.62        118.61        14.80 o                         
   4   4   0        575.60        599.32         9.88 o                         
   5   4   0       1226.82       1239.43        32.37 o                         
   6   4   0        132.21        143.79         7.72 o                         
   7   4   0        265.74        261.81        19.34 o                         
  -5   5   0         96.67         94.84         7.89 o                         
  -4   5   0        694.76        680.17        10.35 o                         
  -3   5   0       1323.76       1345.60        11.56 o                         
  -2   5   0        648.89        639.00         7.84 o                         
  -1   5   0         28.57         25.22         4.34 o                         
   0   5   0       1454.05       1432.80        31.31 o                         
   1   5   0        807.44        777.44        19.72 o                         
   2   5   0        435.39        470.11        10.57 o                         
   3   5   0        175.94        189.53         5.80 o                         
   4   5   0        766.91        756.16        14.16 o                         
   5   5   0        137.23        130.12         7.74 o                         
   6   5   0         19.50         16.70         9.75 o                         
   7   5   0        142.27        148.65         9.32 o                         
  -6   6   0          7.83         10.11        12.19 o                         
  -5   6   0        134.63        141.82         7.15 o                         
  -4   6   0        142.72        146.81         7.00 o                         
  -3   6   0        402.58        409.57         8.03 o                         
  -2   6   0        154.38        153.70         6.65 o                         
  -1   6   0        205.22        210.73         7.11 o                         
   0   6   0        204.73        198.60         6.98 o                         
   1   6   0        244.32        255.52         7.04 o                         
   2   6   0          0.38          7.98         7.39 o                         
   3   6   0         32.98         33.10         4.94 o                         
   4   6   0        146.62        136.46         6.47 o                         
   5   6   0         21.47         23.03        16.39 o                         
   6   6   0          4.70          5.60        12.18 o                         
  -7   7   0          3.69          1.54        11.69 o                         
  -6   7   0         54.09         52.36         8.66 o                         
  -5   7   0          9.53          8.25         5.91 o                         
  -4   7   0         70.47         70.91         6.62 o                         
  -3   7   0         21.59         24.77         6.16 o                         
  -2   7   0         60.60         51.16         6.33 o                         
  -1   7   0        746.64        772.76        26.22 o                         
   0   7   0          1.19          2.08         4.81 o                         
   1   7   0         43.41         49.68         6.04 o                         
   2   7   0        143.43        135.54         6.59 o                         
   3   7   0         43.69         39.03         8.44 o                         
   4   7   0         43.90         53.48         9.02 o                         
   5   7   0        114.53         63.61        15.70 o                         
  -7   8   0          0.43          1.44        16.44 o                         
  -6   8   0        225.96        239.22         8.97 o                         
  -5   8   0        181.15        196.89         7.84 o                         
  -4   8   0         30.89         37.56         8.48 o                         
  -3   8   0         62.85         62.74         7.86 o                         
  -2   8   0        673.69        696.43        38.38 o                         
  -1   8   0         23.08         13.52         7.36 o                         
   0   8   0          0.52          8.16         9.81 o                         
   1   8   0        157.39        158.39         6.47 o                         
   2   8   0        214.28        212.47        14.12 o                         
   3   8   0          1.77          9.00        15.23 o                         
  -7   9   0          3.99          0.59        15.95 o                         
  -6   9   0        247.04        242.64         9.98 o                         
  -5   9   0        918.20        882.42        11.39 o                         
  -4   9   0          3.31          2.38         8.68 o                         
  -3   9   0        130.40        142.11         8.31 o                         
  -2   9   0         83.73         81.04         6.21 o                         
  -1   9   0        671.09        635.08        29.36 o                         
   0   9   0         81.63         92.55         7.50 o                         
   1   9   0        367.56        370.12        14.45 o                         
   2   9   0        120.17        149.49        18.89 o                         
  -5  10   0        279.46        235.71        10.11 o                         
  -4  10   0         37.91         39.91        10.68 o                         
  -3  10   0         39.43         50.10         9.59 o                         
  -2  10   0        303.60        289.07         8.45 o                         
  -1  10   0          4.54         -7.22         9.55 o                         
   0 -10   1         68.24         65.06        13.29 o                         
   1 -10   1         68.72         69.51         7.85 o                         
   2 -10   1         87.96         90.48        12.46 o                         
   3 -10   1         21.34         23.67         7.55 o                         
   4 -10   1          0.11         -6.00         9.08 o                         
   5 -10   1          1.47          0.19         8.84 o                         
  -2  -9   1        280.98        246.74        14.41 o                         
  -1  -9   1        221.76        201.88         9.39 o                         
   0  -9   1         30.05         37.63         7.59 o                         
   1  -9   1        191.36        191.09         8.40 o                         
   2  -9   1        406.06        408.97        20.26 o                         
   3  -9   1        240.02        244.57        11.45 o                         
   4  -9   1          4.10          4.36         7.50 o                         
   5  -9   1        250.86        244.04        19.20 o                         
   6  -9   1        271.66        271.40        10.95 o                         
   7  -9   1         14.96         11.11        15.95 o                         
  -4  -8   1        182.08        168.83        11.21 o                         
  -3  -8   1         28.82         31.24         7.28 o                         
  -2  -8   1        168.97        172.14         6.26 o                         
  -1  -8   1        364.31        364.74        18.27 o                         
   0  -8   1         47.08         45.26         7.35 o                         
   1  -8   1        130.17        137.88        16.00 o                         
   2  -8   1        780.21        819.47         9.65 o                         
   3  -8   1        286.90        292.63        10.55 o                         
   4  -8   1         91.05         97.55         7.69 o                         
   5  -8   1        237.33        247.08         8.11 o                         
   6  -8   1        162.92        167.26         8.65 o                         
   7  -8   1         12.94         16.82        18.20 o                         
  -5  -7   1        119.82        128.50         9.62 o                         
  -4  -7   1         93.37         90.24         9.13 o                         
  -3  -7   1          4.06          1.10         5.84 o                         
  -2  -7   1        126.11        135.57        14.52 o                         
  -1  -7   1        210.05        233.02        11.34 o                         
   0  -7   1         29.57         28.49         6.12 o                         
   1  -7   1         81.79         83.57         7.42 o                         
   2  -7   1        682.53        698.55         8.70 o                         
   3  -7   1          0.15         -0.95         6.01 o                         
   4  -7   1         57.27         54.05         6.32 o                         
   5  -7   1         83.63         90.75         6.09 o                         
   6  -7   1        212.17        227.96        14.70 o                         
  -6  -6   1         53.73         49.46         9.83 o                         
  -5  -6   1         10.60         13.69         5.56 o                         
  -4  -6   1         65.33         54.02         9.63 o                         
  -3  -6   1         68.45         71.83         5.15 o                         
  -2  -6   1          1.58         -1.02         6.21 o                         
  -1  -6   1        109.17        110.71        10.00 o                         
   0  -6   1        104.03        122.26         6.65 o                         
   1  -6   1         19.86         17.00         5.73 o                         
   2  -6   1        306.92        322.96        12.81 o                         
   3  -6   1          1.87         -2.32         6.58 o                         
   4  -6   1          4.18          0.88         6.27 o                         
   5  -6   1          9.66          8.94         6.73 o                         
   6  -6   1        134.28        145.94        13.95 o                         
  -7  -5   1         95.30         89.21        16.43 o                         
  -6  -5   1          5.09         -9.41        10.89 o                         
  -5  -5   1         40.15         43.92         7.30 o                         
  -4  -5   1        510.78        526.16         9.57 o                         
  -3  -5   1        483.86        518.32        18.49 o                         
  -2  -5   1        188.36        224.46        10.06 o                         
  -1  -5   1        308.29        267.92         5.57 o                         
   0  -5   1       1446.65       1447.51        43.44 o                         
   1  -5   1          3.79         -0.80         4.20 o                         
   2  -5   1        222.86        205.92         6.33 o                         
   3  -5   1       1830.64       1805.94        14.29 o                         
   4  -5   1          3.25          6.27         5.44 o                         
   5  -5   1        231.26        246.69        13.76 o                         
  -8  -4   1        327.48        313.24        23.56 o                         
  -7  -4   1        619.85        614.30        38.22 o                         
  -6  -4   1         10.15          7.55         7.92 o                         
  -5  -4   1        957.17       1046.32        13.91 o                         
  -4  -4   1       1134.76       1181.41         9.97 o                         
  -3  -4   1        981.22        973.67        26.96 o                         
  -2  -4   1          3.19          6.30         5.10 o                         
  -1  -4   1       5542.69       5652.49        50.45 o                         
   0  -4   1       1005.45        881.54         9.36 o                         
   1  -4   1          5.92          4.77         5.51 o                         
   2  -4   1       2160.05       2151.96        40.37 o                         
   3  -4   1       2996.22       2941.46        18.83 o                         
   4  -4   1         60.18         39.05         8.06 o                         
   5  -4   1        867.02        894.66        35.03 o                         
   6  -4   1       1168.23       1139.63        19.58 o                         
   7  -4   1        128.67        139.40        11.26 o                         
   8  -4   1          8.39          8.86         9.67 o                         
   9  -4   1        360.32        355.23        13.51 o                         
  10  -4   1         79.04         74.05        14.39 o                         
  -8  -3   1        282.47        290.56        11.86 o                         
  -7  -3   1        543.20        556.21        27.93 o                         
  -6  -3   1        136.48        149.09         6.92 o                         
  -5  -3   1        276.62        292.64         7.07 o                         
  -4  -3   1       2086.30       2131.46        79.89 o                         
  -3  -3   1        489.05        478.97        21.51 o                         
  -2  -3   1        881.98        772.25         8.44 o                         
  -1  -3   1       1520.47       1424.01        14.10 o                         
   0  -3   1          2.22          3.79         4.84 o                         
   1  -3   1          1.56          2.21         5.01 o                         
   2  -3   1       2475.28       2401.54        31.85 o                         
   3  -3   1       2221.02       2186.54        55.99 o                         
   4  -3   1        298.48        294.46        13.73 o                         
   5  -3   1        587.22        612.05        14.84 o                         
   6  -3   1        486.18        492.50        12.48 o                         
   7  -3   1        779.95        745.13        13.38 o                         
   8  -3   1         65.72         52.53         9.71 o                         
   9  -3   1        115.46        112.70        12.13 o                         
  10  -3   1         10.93          3.30        14.38 o                         
  -9  -2   1          1.92         -2.23         8.55 o                         
  -8  -2   1        256.39        259.41         8.70 o                         
  -7  -2   1        473.68        496.01        26.45 o                         
  -6  -2   1         27.12         20.90         6.02 o                         
  -5  -2   1       1204.80       1240.82        30.70 o                         
  -4  -2   1        453.07        435.91         6.89 o                         
  -3  -2   1         80.30         81.98         5.10 o                         
  -2  -2   1        568.45        528.36         8.80 o                         
  -1  -2   1       1528.88       1402.15        13.26 o                         
   0  -2   1       3153.87       3071.23        59.20 o                         
   1  -2   1       2872.00       2659.61        44.12 o                         
   2  -2   1       1438.98       1229.51        45.17 o                         
   3  -2   1        382.59        371.03        14.12 o                         
   4  -2   1        843.11        791.64        15.22 o                         
   5  -2   1        198.63        160.85        10.02 o                         
   6  -2   1         13.23         17.45         8.49 o                         
   7  -2   1        174.29        146.30         9.26 o                         
   8  -2   1          1.97          4.38         6.97 o                         
   9  -2   1         20.85         30.80        12.05 o                         
  10  -2   1         19.72         13.41        10.58 o                         
  -9  -1   1         19.30          8.02         8.65 o                         
  -8  -1   1         14.57         11.44         7.42 o                         
  -7  -1   1         20.09         23.64         6.69 o                         
  -6  -1   1         37.21         35.37         6.23 o                         
  -5  -1   1        206.62        223.58         5.96 o                         
  -4  -1   1       1098.97       1138.10        16.43 o                         
  -3  -1   1        159.39        128.88         6.43 o                         
  -2  -1   1         21.92         17.61         5.52 o                         
  -1  -1   1        372.85        321.50        13.43 o                         
   0  -1   1       1472.65       1259.16        20.82 o                         
   2  -1   1        279.02        277.13        15.06 o                         
   3  -1   1       3500.45       3820.91        48.67 o                         
   4  -1   1         19.50          6.82         6.93 o                         
   5  -1   1        319.51        342.29        24.60 o                         
   6  -1   1       1223.41       1254.94        63.41 o                         
   7  -1   1        980.06       1020.58        54.46 o                         
   8  -1   1        152.76        147.20         9.34 o                         
   9  -1   1         40.76         40.87         8.80 o                         
  -9   0   1        189.51        190.81        20.21 o                         
  -8   0   1         73.56         64.11         6.21 o                         
  -7   0   1        306.93        358.73        13.53 o                         
  -6   0   1        430.48        479.52        10.69 o                         
  -5   0   1         12.32          4.70         4.65 o                         
  -4   0   1        873.21        779.66        10.77 o                         
  -3   0   1       4738.78       4836.36       162.27 o                         
  -2   0   1       2959.97       2683.13        51.70 o                         
  -1   0   1        184.60        131.13         8.47 o                         
   1   0   1       2228.09       2192.13        34.39 o                         
   2   0   1         69.43         56.78         8.87 o                         
   3   0   1       1538.65       1505.09        33.43 o                         
   4   0   1       3451.40       3584.00       127.17 o                         
   5   0   1        185.91        172.57        10.21 o                         
   6   0   1       1944.73       2006.76       110.87 o                         
   7   0   1       1956.28       2162.92        25.22 o                         
   8   0   1        207.10        221.07        21.95 o                         
   9   0   1        191.82        200.75         8.22 o                         
 -10   1   1        256.75        226.10        15.70 o                         
  -9   1   1         68.90         67.78        12.41 o                         
  -8   1   1         61.26         80.16         6.48 o                         
  -7   1   1       2030.99       1899.70       108.11 o                         
  -6   1   1        609.31        618.71        29.13 o                         
  -5   1   1          5.22          9.93         5.29 o                         
  -4   1   1       4480.57       4490.15        28.72 o                         
  -3   1   1       4416.00       4220.44        31.45 o                         
  -2   1   1       1299.13       1158.58        15.82 o                         
  -1   1   1       2595.98       2598.21        28.32 o                         
   0   1   1         93.66         98.80         7.90 o                         
   1   1   1       3468.76       3333.52        24.46 o                         
   2   1   1        530.11        486.69         9.59 o                         
   3   1   1       2911.43       2875.37       128.86 o                         
   4   1   1       1510.93       1549.42        31.09 o                         
   5   1   1         39.15         35.61         4.42 o                         
   6   1   1        273.50        289.96         7.65 o                         
   7   1   1        938.47        957.46        43.96 o                         
   8   1   1         38.18         36.29         5.81 o                         
   9   1   1          1.29         -3.94         7.57 o                         
 -10   2   1        124.63        107.70         9.51 o                         
  -9   2   1        158.80        164.34        10.77 o                         
  -8   2   1        292.28        293.78         9.13 o                         
  -7   2   1        293.73        318.52         8.30 o                         
  -6   2   1        553.44        547.66        11.96 o                         
  -5   2   1         23.07         48.37         8.92 o                         
  -4   2   1       1279.86       1137.63        16.71 o                         
  -3   2   1       3485.08       3509.00        32.98 o                         
  -2   2   1         62.52         69.09         7.82 o                         
  -1   2   1       1112.58        994.28        18.90 o                         
   0   2   1       1114.03       1038.80        13.95 o                         
   1   2   1       3338.28       3384.74        24.84 o                         
   2   2   1       2122.58       2174.23       102.69 o                         
   3   2   1       2251.57       2317.18        85.51 o                         
   4   2   1        385.88        375.91         7.04 o                         
   5   2   1         11.22         10.56         6.28 o                         
   6   2   1          2.74          5.85         5.94 o                         
   7   2   1        387.01        394.25        16.91 o                         
   8   2   1         13.58         11.66         7.02 o                         
 -10   3   1          1.35          9.37        12.14 o                         
  -9   3   1         19.27         22.81         9.88 o                         
  -8   3   1         17.77         16.11         9.87 o                         
  -7   3   1          3.53          5.95         8.11 o                         
  -6   3   1         15.57          8.28         8.47 o                         
  -4   3   1         87.93        106.40         8.21 o                         
  -3   3   1         73.31         84.39         6.97 o                         
  -2   3   1        946.44        955.42        28.04 o                         
  -1   3   1        189.54        175.42         6.37 o                         
   0   3   1        108.89        109.02         9.00 o                         
   1   3   1       1471.14       1481.36        16.47 o                         
   2   3   1        295.30        261.04         5.88 o                         
   3   3   1        114.03        131.04        19.88 o                         
   4   3   1        144.87        152.98         9.85 o                         
   5   3   1         80.66         86.36        11.70 o                         
   6   3   1         42.71         41.83         7.01 o                         
   7   3   1         62.60         55.28        13.27 o                         
   8   3   1        220.35        199.48         7.99 o                         
  -5   4   1        513.63        509.61        18.42 o                         
  -4   4   1        251.18        290.86         9.45 o                         
  -3   4   1       2018.19       2217.44        15.91 o                         
  -2   4   1        138.50        102.10         6.13 o                         
  -1   4   1         42.12         49.06         4.86 o                         
   0   4   1        860.99        850.27         8.93 o                         
   1   4   1        700.74        647.27        19.12 o                         
   2   4   1        182.23        169.90         4.59 o                         
   3   4   1         89.98         73.39         7.18 o                         
   4   4   1        436.10        450.43        17.09 o                         
   5   4   1        639.72        630.63        23.17 o                         
   6   4   1          4.07          5.78         5.89 o                         
   7   4   1        257.94        276.70        18.83 o                         
  -6   5   1       2588.76       2849.99        54.61 o                         
  -5   5   1        241.86        254.27         9.25 o                         
  -4   5   1        285.17        292.96         8.84 o                         
  -3   5   1        856.32        807.83        14.95 o                         
  -2   5   1       2796.77       2862.86        14.73 o                         
  -1   5   1        222.56        209.72         6.20 o                         
   0   5   1       1695.19       1744.73        46.73 o                         
   1   5   1       1455.56       1447.72        22.20 o                         
   2   5   1         29.96         29.90         7.49 o                         
   3   5   1        346.57        344.20         6.40 o                         
   4   5   1        903.32        924.93        13.23 o                         
   5   5   1        143.98        136.49         6.50 o                         
   6   5   1         82.36         93.95        14.25 o                         
  -6   6   1        209.91        213.69         9.58 o                         
  -5   6   1        254.97        261.62        10.02 o                         
  -4   6   1         46.62         40.97         6.57 o                         
  -3   6   1       1600.85       1656.36        29.43 o                         
  -2   6   1        725.33        738.62         9.33 o                         
  -1   6   1         41.42         37.97         5.31 o                         
   0   6   1        645.23        675.15        12.52 o                         
   1   6   1        697.13        755.34         8.39 o                         
   2   6   1          3.67         14.05         6.95 o                         
   3   6   1         58.44         78.56         6.04 o                         
   4   6   1        325.72        324.13         8.36 o                         
   5   6   1          0.65          5.16         9.76 o                         
   6   6   1          4.33         18.20        10.88 o                         
  -7   7   1          3.42          4.43        14.39 o                         
  -6   7   1        351.55        365.81         9.86 o                         
  -5   7   1         42.08         50.60         7.63 o                         
  -4   7   1        137.19        127.70         5.72 o                         
  -3   7   1        375.09        385.17         7.66 o                         
  -2   7   1        185.44        210.79         6.85 o                         
  -1   7   1        161.33        171.47        10.04 o                         
   0   7   1        104.54        104.36         5.35 o                         
   1   7   1         19.06          7.56         4.85 o                         
   2   7   1         16.24         17.80         6.41 o                         
   3   7   1        249.57        230.29         6.89 o                         
   4   7   1         11.65         16.44         7.46 o                         
   5   7   1         14.29         13.04        10.87 o                         
  -7   8   1         19.38         19.45        11.08 o                         
  -6   8   1          4.55          2.16         6.94 o                         
  -5   8   1        481.61        489.16        15.08 o                         
  -4   8   1        142.51        155.78        16.43 o                         
  -3   8   1         15.87         15.67         6.08 o                         
  -2   8   1        231.33        241.64        14.77 o                         
  -1   8   1          4.36         13.10         7.19 o                         
   0   8   1         84.43         99.36         7.53 o                         
   1   8   1        293.79        290.53         9.65 o                         
   2   8   1        329.13        296.69        16.78 o                         
   3   8   1          3.87          5.42         9.96 o                         
  -7   9   1          8.50          8.03        10.81 o                         
  -6   9   1         30.24         35.41         8.77 o                         
  -5   9   1        166.32        162.00         8.95 o                         
  -4   9   1        117.35        104.02         6.60 o                         
  -3   9   1         91.37         93.30         5.60 o                         
  -2   9   1         91.59         95.53         9.29 o                         
  -1   9   1        453.69        417.61        17.48 o                         
   0   9   1         23.48         28.31         7.83 o                         
   1   9   1        478.59        462.74        14.53 o                         
   2   9   1        233.81        204.99        16.61 o                         
  -5  10   1         99.54         91.00        14.04 o                         
  -4  10   1         60.24         61.29        10.55 o                         
  -3  10   1         79.62         75.30        13.21 o                         
  -2  10   1        394.34        342.46        21.79 o                         
  -1  10   1         34.88         29.45        10.97 o                         
   0 -10   2         65.79         57.55         8.63 o                         
   1 -10   2         52.33         40.39         7.72 o                         
   2 -10   2          4.37          1.16         9.41 o                         
   3 -10   2         25.35         20.69        10.14 o                         
   4 -10   2          0.35          2.14         7.38 o                         
   5 -10   2          0.29          3.69         9.75 o                         
  -2  -9   2         93.72         86.65         7.34 o                         
  -1  -9   2        119.97        130.36         9.29 o                         
   0  -9   2          2.17         10.82         7.56 o                         
   1  -9   2         19.09         12.19         6.20 o                         
   2  -9   2        347.11        369.41        11.82 o                         
   3  -9   2        126.44        141.17         8.49 o                         
   4  -9   2         18.06         24.44         7.40 o                         
   5  -9   2        181.83        173.95         8.48 o                         
   6  -9   2        256.97        245.41        14.97 o                         
   7  -9   2          6.10          7.26        12.67 o                         
  -4  -8   2        139.70        122.42        43.78 o                         
  -3  -8   2         47.84         45.73         7.30 o                         
  -2  -8   2        154.28        167.07        13.30 o                         
  -1  -8   2        362.13        361.59        10.45 o                         
   0  -8   2         14.10         11.35         8.37 o                         
   1  -8   2         90.94        100.37         6.55 o                         
   2  -8   2        375.69        384.16         7.08 o                         
   3  -8   2        233.65        229.68         8.38 o                         
   4  -8   2         22.53         20.24         7.39 o                         
   5  -8   2        511.11        531.71        14.27 o                         
   6  -8   2         18.33         17.12        10.55 o                         
   7  -8   2        260.27        256.30        21.61 o                         
  -5  -7   2        230.85        199.10        26.74 o                         
  -4  -7   2        162.30        153.97         8.54 o                         
  -3  -7   2         30.19         27.99         5.15 o                         
  -2  -7   2        448.89        486.77         8.54 o                         
  -1  -7   2        288.15        310.69         7.71 o                         
   0  -7   2         51.16         49.95         5.14 o                         
   1  -7   2        239.28        246.55         6.95 o                         
   2  -7   2        599.96        603.00        14.29 o                         
   3  -7   2         16.26         14.64         8.65 o                         
   4  -7   2         13.14         10.30         5.97 o                         
   5  -7   2         89.50         93.58         9.41 o                         
   6  -7   2        725.32        767.32        18.98 o                         
   7  -7   2         13.90         12.53        14.34 o                         
  -6  -6   2          5.24          6.25         8.88 o                         
  -5  -6   2        264.37        250.08        11.96 o                         
  -4  -6   2          5.91         10.85         5.87 o                         
  -3  -6   2        162.75        159.79         7.05 o                         
  -2  -6   2        398.57        429.69        11.02 o                         
  -1  -6   2         14.69         17.94         5.09 o                         
   0  -6   2         34.27         32.19         5.18 o                         
   1  -6   2        329.02        334.62        10.53 o                         
   2  -6   2          1.41          2.76         6.42 o                         
   3  -6   2          7.25          1.29         5.14 o                         
   4  -6   2        173.17        173.39         7.27 o                         
   5  -6   2         20.55         16.51        10.83 o                         
   6  -6   2        156.21        155.96         9.61 o                         
  -7  -5   2         85.75         90.49         9.92 o                         
  -6  -5   2        155.75        157.20        15.52 o                         
  -5  -5   2        350.58        357.87         6.41 o                         
  -4  -5   2         32.06         30.73         6.42 o                         
  -3  -5   2        124.34        125.10         5.54 o                         
  -2  -5   2         29.30         41.46         6.31 o                         
  -1  -5   2        196.62        203.50        11.86 o                         
   0  -5   2        287.90        307.81         8.40 o                         
   1  -5   2          7.36         11.82         5.65 o                         
   2  -5   2        193.95        171.94         8.02 o                         
   3  -5   2       1119.01       1175.87        15.11 o                         
   4  -5   2        409.03        429.89        11.53 o                         
   5  -5   2        109.05        106.05        13.76 o                         
  -8  -4   2        213.31        212.74        27.87 o                         
  -7  -4   2        719.36        756.73        36.02 o                         
  -6  -4   2         35.24         32.19         5.85 o                         
  -5  -4   2         52.01         58.53         4.79 o                         
  -4  -4   2       1096.15       1143.55        35.21 o                         
  -3  -4   2        653.50        670.97        42.19 o                         
  -2  -4   2         13.83          9.60         5.65 o                         
  -1  -4   2       3862.54       4084.26       126.17 o                         
   0  -4   2       1196.32       1141.28         9.99 o                         
   1  -4   2        340.05        386.49         8.27 o                         
   2  -4   2       2140.97       2139.31        14.58 o                         
   3  -4   2       2508.26       2428.43        37.95 o                         
   4  -4   2        779.00        819.77        17.33 o                         
   5  -4   2        956.70        934.37        25.81 o                         
   6  -4   2        737.28        732.23        17.94 o                         
   7  -4   2        260.31        272.27        12.71 o                         
   8  -4   2         12.08         13.92        11.42 o                         
   9  -4   2        645.80        648.74        17.92 o                         
  10  -4   2        413.32        404.14        16.69 o                         
  -8  -3   2        215.16        226.50         9.56 o                         
  -7  -3   2        662.73        677.54        34.31 o                         
  -6  -3   2        526.27        575.57        15.07 o                         
  -5  -3   2        737.36        775.23         8.61 o                         
  -4  -3   2       1281.98       1325.21        72.17 o                         
  -3  -3   2        597.87        617.91         8.13 o                         
  -2  -3   2        570.89        547.12         8.02 o                         
  -1  -3   2       5941.40       6398.55        23.72 o                         
   0  -3   2       1673.29       1472.17        15.88 o                         
   1  -3   2         10.23         15.32         5.23 o                         
   2  -3   2       2256.11       2132.37        16.68 o                         
   3  -3   2       1860.91       1777.18        46.94 o                         
   4  -3   2        401.93        396.29        16.10 o                         
   5  -3   2        591.73        616.10        15.85 o                         
   6  -3   2        430.80        420.23        13.61 o                         
   7  -3   2         78.18         69.73         8.61 o                         
   8  -3   2        155.30        141.38         9.76 o                         
   9  -3   2        130.64        139.47        11.92 o                         
  10  -3   2        270.16        218.15        12.10 o                         
  -9  -2   2          0.50         -1.91        10.82 o                         
  -8  -2   2        234.26        245.18         9.18 o                         
  -7  -2   2        336.32        350.56         7.34 o                         
  -6  -2   2        376.62        387.64         6.47 o                         
  -5  -2   2        547.61        591.99         7.53 o                         
  -4  -2   2       1974.62       1967.19        33.24 o                         
  -3  -2   2         56.81         41.05         4.58 o                         
  -2  -2   2        679.44        588.99         8.18 o                         
  -1  -2   2       1758.08       1542.38        13.04 o                         
   1  -2   2       1556.55       1334.37        28.77 o                         
   2  -2   2       2107.57       1769.75        76.61 o                         
   3  -2   2       1045.49       1048.08        22.32 o                         
   4  -2   2          4.14          3.69        10.59 o                         
   5  -2   2        400.12        366.21        17.79 o                         
   6  -2   2        540.15        543.52        25.51 o                         
   7  -2   2        104.60         85.61         8.66 o                         
   8  -2   2         76.53         83.43        10.21 o                         
   9  -2   2         82.61        100.77         9.07 o                         
  -9  -1   2         41.15         36.68        10.32 o                         
  -8  -1   2         25.78         23.17         6.79 o                         
  -7  -1   2         25.18         27.05         5.94 o                         
  -6  -1   2        103.95        106.98         6.53 o                         
  -5  -1   2        422.94        445.60         8.24 o                         
  -4  -1   2        128.22        164.43        10.78 o                         
  -3  -1   2         33.17         25.91         5.62 o                         
  -2  -1   2        632.83        527.57        16.57 o                         
  -1  -1   2       2575.28       2323.03        23.52 o                         
   0  -1   2         96.69         79.39        11.98 o                         
   1  -1   2         77.62         51.97         9.58 o                         
   2  -1   2         10.53         12.49         8.07 o                         
   3  -1   2        142.74        143.28         7.48 o                         
   4  -1   2        287.51        292.25         8.34 o                         
   5  -1   2        388.15        400.66         9.67 o                         
   6  -1   2        222.20        222.26        12.99 o                         
   7  -1   2        327.52        351.38        21.53 o                         
   8  -1   2         96.38         95.08         8.37 o                         
   9  -1   2         19.86         22.76         8.78 o                         
 -10   0   2          0.80         17.16        14.49 o                         
  -9   0   2         16.86         15.25         6.71 o                         
  -8   0   2         97.53        106.81         7.79 o                         
  -7   0   2        127.31        143.93         6.72 o                         
  -6   0   2        648.91        636.42        18.14 o                         
  -5   0   2          4.50          2.46         5.05 o                         
  -4   0   2         42.60         85.62         5.08 o                         
  -3   0   2       4527.71       4670.94        90.70 o                         
  -2   0   2        296.47        242.63         7.91 o                         
  -1   0   2       3005.51       2713.33        75.84 o                         
   0   0   2        415.11        379.37        10.70 o                         
   1   0   2       3244.52       3085.15        42.61 o                         
   2   0   2         92.58        101.02         7.50 o                         
   3   0   2       2231.78       2275.11        98.10 o                         
   4   0   2       2402.81       2466.33       109.08 o                         
   5   0   2        716.57        772.31        56.61 o                         
   6   0   2        144.69        149.73        10.23 o                         
   7   0   2        635.62        661.56        33.71 o                         
   8   0   2        181.43        187.87         8.35 o                         
   9   0   2         36.89         23.70        11.12 o                         
 -10   1   2        162.88        143.30        15.51 o                         
  -9   1   2         98.65        110.51         8.95 o                         
  -8   1   2         28.37         42.46         7.36 o                         
  -7   1   2       1245.90       1309.63        28.62 o                         
  -6   1   2        677.08        702.91        12.79 o                         
  -5   1   2          0.17          1.81         4.59 o                         
  -4   1   2        802.50        659.80        13.71 o                         
  -3   1   2       3785.66       3412.24       121.89 o                         
  -2   1   2        143.11        116.98         9.89 o                         
  -1   1   2       5025.15       5298.23        37.80 o                         
   0   1   2       7363.74       8181.10        50.85 o                         
   1   1   2        450.75        393.40         9.99 o                         
   2   1   2          0.40          0.76         5.92 o                         
   3   1   2       4783.74       5098.30       176.01 o                         
   4   1   2       3379.63       3468.18        95.80 o                         
   5   1   2        498.76        537.36        27.47 o                         
   6   1   2         53.57         59.94         6.34 o                         
   7   1   2        642.23        675.55        42.82 o                         
   8   1   2        118.80        114.04         8.33 o                         
   9   1   2        105.03        102.33         9.58 o                         
 -10   2   2        390.37        362.67        11.20 o                         
  -9   2   2         85.79         74.75        10.14 o                         
  -8   2   2        371.45        344.13        11.71 o                         
  -7   2   2        543.30        585.77        11.61 o                         
  -6   2   2        485.10        500.16        11.53 o                         
  -5   2   2         13.16         14.63         6.29 o                         
  -4   2   2        497.16        423.01        11.52 o                         
  -3   2   2       1410.80       1251.92        41.75 o                         
  -2   2   2        408.81        390.42         9.65 o                         
  -1   2   2          4.68          5.18         6.96 o                         
   0   2   2       2663.05       2672.10        68.64 o                         
   1   2   2       2847.96       3039.46        46.54 o                         
   2   2   2        123.74         86.40         5.17 o                         
   3   2   2       1181.13       1144.15        18.17 o                         
   4   2   2        177.42        192.71        12.84 o                         
   5   2   2        274.05        283.34         7.38 o                         
   6   2   2        655.39        697.79        23.94 o                         
   7   2   2        312.69        317.91        16.53 o                         
   8   2   2         42.97         41.36         8.94 o                         
 -10   3   2        281.33        257.62        13.77 o                         
  -9   3   2          0.11         -1.70         6.98 o                         
  -8   3   2        276.17        263.79        11.37 o                         
  -5   3   2        376.29        394.85        11.99 o                         
  -4   3   2       1193.82       1174.40        13.69 o                         
  -3   3   2        509.64        498.57         9.50 o                         
  -2   3   2        913.27        890.32        22.90 o                         
  -1   3   2         46.94         33.30         5.90 o                         
   0   3   2        646.76        586.96        10.81 o                         
   1   3   2        300.19        322.83         9.66 o                         
   2   3   2         74.06         94.19         5.73 o                         
   3   3   2        112.85        107.03         4.25 o                         
   4   3   2         28.88         26.12         5.18 o                         
   5   3   2        125.67        133.15         6.56 o                         
   6   3   2         28.64         32.67         7.37 o                         
   7   3   2          0.95         -2.77         6.04 o                         
   8   3   2          7.53         -0.91         8.60 o                         
  -5   4   2        268.09        267.56         8.46 o                         
  -4   4   2         20.65         22.53         6.47 o                         
  -3   4   2       1013.58       1031.66        10.88 o                         
  -2   4   2        478.35        415.68         7.66 o                         
  -1   4   2        672.30        659.38         7.93 o                         
   0   4   2        540.43        549.96        23.22 o                         
   1   4   2        623.74        594.92        15.13 o                         
   2   4   2        261.67        260.41        14.86 o                         
   3   4   2         96.06        106.49         6.60 o                         
   4   4   2        254.59        272.17         8.24 o                         
   5   4   2         89.22         96.89         7.57 o                         
   6   4   2          0.79          2.47         5.84 o                         
   7   4   2        173.88        166.75        15.22 o                         
  -6   5   2        847.48        929.64        13.00 o                         
  -5   5   2        120.92        127.90         6.81 o                         
  -4   5   2         56.91         59.07         5.42 o                         
  -3   5   2       1073.48       1066.16        10.03 o                         
  -2   5   2       2864.78       3163.68        64.93 o                         
  -1   5   2        381.23        402.16         6.87 o                         
   0   5   2       1356.75       1401.93        26.27 o                         
   1   5   2       1607.14       1629.76        23.52 o                         
   2   5   2        479.05        485.11        13.12 o                         
   3   5   2        251.45        256.88         8.56 o                         
   4   5   2       1158.64       1209.05        50.44 o                         
   5   5   2        380.69        385.41        42.63 o                         
   6   5   2         92.11        110.34        21.19 o                         
  -6   6   2       1209.56       1316.86        34.56 o                         
  -5   6   2        145.74        149.47         6.83 o                         
  -4   6   2        249.89        276.89         7.57 o                         
  -3   6   2       1472.13       1646.00        61.31 o                         
  -2   6   2       1219.29       1302.16        26.31 o                         
  -1   6   2         13.07         14.66         5.18 o                         
   0   6   2        795.08        843.61        23.95 o                         
   1   6   2        568.59        607.67         8.09 o                         
   2   6   2         23.88         30.92         4.96 o                         
   3   6   2        160.59        165.99         7.67 o                         
   4   6   2        730.79        707.69         9.46 o                         
   5   6   2        154.83        127.82         9.61 o                         
  -7   7   2         51.96         58.01         9.49 o                         
  -6   7   2        687.37        744.27        28.28 o                         
  -5   7   2        718.24        720.65        13.02 o                         
  -4   7   2        314.69        322.14         7.38 o                         
  -3   7   2        536.80        532.78        17.57 o                         
  -2   7   2         30.99         27.65        12.24 o                         
  -1   7   2         92.81         94.36         6.28 o                         
   0   7   2        455.03        444.55         6.70 o                         
   1   7   2        218.53        202.46         7.70 o                         
   2   7   2          1.71          0.51         5.88 o                         
   3   7   2        286.01        264.39        17.26 o                         
   4   7   2         79.73         74.98        14.93 o                         
  -7   8   2         48.50         48.44        10.84 o                         
  -6   8   2        169.48        170.21         8.61 o                         
  -5   8   2          8.51          8.47         7.47 o                         
  -4   8   2         32.50         38.21         7.40 o                         
  -3   8   2          2.69         12.14         7.18 o                         
  -2   8   2          8.97          8.48         7.63 o                         
  -1   8   2        127.11        135.88         5.72 o                         
   0   8   2        136.11        162.29         7.65 o                         
   1   8   2          0.30         -5.20         5.20 o                         
   2   8   2        238.42        231.46         8.11 o                         
   3   8   2         11.08          5.65         7.48 o                         
  -7   9   2          0.54          3.80         9.50 o                         
  -6   9   2        109.31        110.71        10.03 o                         
  -5   9   2          7.01          4.42         7.54 o                         
  -4   9   2         64.90         64.99        17.94 o                         
  -3   9   2         33.35         30.23        10.47 o                         
  -2   9   2        162.16        155.25        10.07 o                         
  -1   9   2        127.99        128.07         6.78 o                         
   0   9   2         15.50         16.43        12.71 o                         
   1   9   2         17.42         19.92         7.58 o                         
  -5  10   2        177.57        153.97        12.51 o                         
  -4  10   2         24.74         22.84        10.44 o                         
  -3  10   2         42.10         29.58        16.72 o                         
  -2  10   2        418.27        400.55        13.43 o                         
   0 -10   3          9.31          6.35        10.38 o                         
   1 -10   3          0.53          4.99         9.30 o                         
   2 -10   3         82.51         64.87         7.88 o                         
   3 -10   3          0.93          6.63         7.26 o                         
   4 -10   3         29.74         30.46         9.17 o                         
   5 -10   3          4.08         -3.45        15.63 o                         
  -2  -9   3         33.43         25.64         7.04 o                         
  -1  -9   3         34.82         26.89         8.85 o                         
   0  -9   3          1.05          5.54         6.19 o                         
   1  -9   3          0.48          2.04         7.44 o                         
   2  -9   3         40.27         35.57         7.76 o                         
   3  -9   3         53.20         65.44        14.26 o                         
   4  -9   3          0.17         -2.82         7.31 o                         
   5  -9   3         59.79         61.97        13.32 o                         
   6  -9   3         50.69         44.64        13.27 o                         
   7  -9   3          3.79          4.20        12.95 o                         
  -4  -8   3        158.86        141.12         9.57 o                         
  -3  -8   3         10.74          0.66         8.98 o                         
  -2  -8   3        361.13        357.82        21.99 o                         
  -1  -8   3        370.59        367.29         9.97 o                         
   0  -8   3         23.36         28.84         6.75 o                         
   1  -8   3        208.45        222.52         8.37 o                         
   2  -8   3        701.38        754.39        28.59 o                         
   3  -8   3         40.06         41.50         7.42 o                         
   4  -8   3        120.42        126.11        12.61 o                         
   5  -8   3        236.93        243.10        12.04 o                         
   6  -8   3         77.17         75.75        13.52 o                         
   7  -8   3         49.26         52.18        13.09 o                         
  -5  -7   3        161.14        158.80        13.26 o                         
  -4  -7   3        256.54        259.06        18.26 o                         
  -3  -7   3          2.02          3.08         7.02 o                         
  -2  -7   3        743.33        804.21        24.79 o                         
  -1  -7   3        308.64        304.18        10.79 o                         
   0  -7   3        169.70        175.47        15.65 o                         
   1  -7   3        401.02        412.82        14.29 o                         
   2  -7   3        389.98        408.63        12.75 o                         
   3  -7   3        300.20        290.47         6.04 o                         
   4  -7   3        185.93        183.94         6.03 o                         
   5  -7   3        349.14        360.42        12.96 o                         
   6  -7   3        522.22        551.91        57.51 o                         
   7  -7   3         46.42         41.75        12.04 o                         
  -6  -6   3        120.81         98.81         7.74 o                         
  -5  -6   3        672.27        689.71        10.43 o                         
  -4  -6   3         64.19         71.50         6.00 o                         
  -3  -6   3          3.27          2.29         6.45 o                         
  -2  -6   3        230.02        234.77         6.76 o                         
  -1  -6   3        744.55        762.61        10.34 o                         
   0  -6   3         24.85         35.38         6.27 o                         
   1  -6   3        152.02        157.88         7.02 o                         
   2  -6   3        419.29        407.04        14.81 o                         
   3  -6   3         58.44         52.41         5.41 o                         
   4  -6   3        276.83        304.33        12.72 o                         
   5  -6   3        260.04        275.08        12.84 o                         
   6  -6   3         23.34         21.41         7.90 o                         
  -7  -5   3          0.34         16.60         8.86 o                         
  -6  -5   3        554.07        584.72        19.92 o                         
  -5  -5   3         41.62         45.51         5.92 o                         
  -4  -5   3         88.03         80.93        11.12 o                         
  -3  -5   3         41.65         44.95         4.46 o                         
  -2  -5   3        266.70        280.14         7.15 o                         
  -1  -5   3        131.98        157.47         4.87 o                         
   0  -5   3        902.19        853.34         8.72 o                         
   1  -5   3         43.06         31.03         5.73 o                         
   2  -5   3          0.28         -0.24         5.04 o                         
   3  -5   3         62.74         57.51         7.75 o                         
   4  -5   3        146.81        137.37        10.19 o                         
   5  -5   3          2.02          4.27         8.07 o                         
   6  -5   3         79.93         81.38         9.90 o                         
  -8  -4   3         17.16         15.42         8.69 o                         
  -7  -4   3         38.57         45.97         8.53 o                         
  -6  -4   3         19.63         20.50         7.16 o                         
  -5  -4   3        110.26        109.13         6.61 o                         
  -4  -4   3        758.54        783.18         7.81 o                         
  -3  -4   3        566.06        546.78        19.58 o                         
  -2  -4   3         32.14         24.23         5.81 o                         
  -1  -4   3        747.00        673.64        14.52 o                         
   0  -4   3       5700.71       6303.52       277.78 o                         
   1  -4   3        270.29        251.09         6.41 o                         
   2  -4   3        750.10        658.33         8.97 o                         
   3  -4   3        927.72        861.94        14.65 o                         
   4  -4   3        724.88        661.54        11.13 o                         
   5  -4   3        343.09        353.41        16.34 o                         
   6  -4   3       1096.69       1124.84        20.56 o                         
   7  -4   3        355.64        353.12        15.27 o                         
   8  -4   3        133.09        120.82        12.22 o                         
   9  -4   3        249.08        243.48        13.27 o                         
  -8  -3   3        182.79        200.02         9.19 o                         
  -7  -3   3        129.16        132.99        12.19 o                         
  -6  -3   3         59.96         58.24         6.63 o                         
  -5  -3   3        489.25        496.64        13.20 o                         
  -4  -3   3       2075.73       2183.61        11.96 o                         
  -3  -3   3        486.36        484.59         7.58 o                         
  -2  -3   3        395.80        389.49        17.25 o                         
  -1  -3   3       2579.06       2347.25        55.01 o                         
   0  -3   3       2634.95       2531.52        16.88 o                         
   1  -3   3       1860.81       1904.92        18.37 o                         
   2  -3   3       2337.72       2140.74        33.25 o                         
   3  -3   3       4145.47       3908.23        50.89 o                         
   4  -3   3          1.51          5.23         5.68 o                         
   5  -3   3        225.99        203.77        12.23 o                         
   6  -3   3       2764.22       2845.32        35.55 o                         
   7  -3   3        481.70        487.45        12.42 o                         
   8  -3   3          8.09         10.96         8.90 o                         
   9  -3   3        248.12        236.40        12.93 o                         
  -9  -2   3          8.49          6.02        10.45 o                         
  -8  -2   3        282.56        299.44         7.89 o                         
  -7  -2   3        342.69        351.00         8.62 o                         
  -6  -2   3         16.24         13.53         5.95 o                         
  -5  -2   3        524.20        538.41        17.54 o                         
  -4  -2   3       2147.38       2181.07        13.46 o                         
  -3  -2   3        572.06        589.61        23.30 o                         
  -2  -2   3         53.66         37.60         4.16 o                         
  -1  -2   3         88.91         61.66         5.36 o                         
   0  -2   3       9964.24      10477.61        48.76 o                         
   1  -2   3        502.40        432.48        11.56 o                         
   2  -2   3       1752.36       1695.69        23.37 o                         
   3  -2   3        884.16        790.90        17.17 o                         
   4  -2   3        401.84        419.51        12.91 o                         
   5  -2   3        451.43        456.95        14.39 o                         
   6  -2   3       2457.03       2538.74        32.20 o                         
   7  -2   3        518.59        499.36        19.32 o                         
   8  -2   3         24.58         25.69         9.82 o                         
   9  -2   3        272.09        285.49        13.53 o                         
  -9  -1   3         29.98         20.02         8.69 o                         
  -8  -1   3        133.09        137.01        11.58 o                         
  -7  -1   3        356.54        343.53         7.66 o                         
  -6  -1   3         39.39         39.04         6.17 o                         
  -5  -1   3        216.10        192.36         5.70 o                         
  -4  -1   3       1449.03       1514.98        31.70 o                         
  -3  -1   3        157.55        188.29         5.48 o                         
  -2  -1   3        206.65        153.86         5.98 o                         
  -1  -1   3       1304.14       1170.05        18.87 o                         
   0  -1   3       3905.46       3452.07        33.42 o                         
   1  -1   3        477.25        459.10        32.63 o                         
   2  -1   3        939.58        931.46        12.40 o                         
   3  -1   3         67.78         69.81         6.17 o                         
   4  -1   3        206.58        199.51         7.45 o                         
   5  -1   3         16.26         17.94         5.15 o                         
   6  -1   3         63.62         68.62         7.39 o                         
   7  -1   3         14.51         16.87         6.15 o                         
   8  -1   3         59.67         70.44         9.67 o                         
   9  -1   3         26.92         25.60         8.04 o                         
 -10   0   3         12.15          8.21        14.61 o                         
  -9   0   3          1.75          2.88         7.61 o                         
  -8   0   3         26.85         27.87         6.13 o                         
  -7   0   3         48.40         45.03         6.20 o                         
  -6   0   3        122.24        130.01         5.90 o                         
  -5   0   3          7.10          9.74         5.01 o                         
  -4   0   3         39.55         47.27         6.73 o                         
  -3   0   3         24.19         11.17         5.57 o                         
  -2   0   3        238.79        218.02        11.57 o                         
  -1   0   3          2.55          5.41         8.92 o                         
   0   0   3        467.23        429.74        10.69 o                         
   1   0   3         66.03         48.53         6.43 o                         
   2   0   3       1113.13       1190.46        19.12 o                         
   3   0   3         37.56         22.06         5.76 o                         
   4   0   3        265.79        279.40         7.70 o                         
   5   0   3        304.95        318.29         8.08 o                         
   6   0   3        757.41        804.82        45.59 o                         
   7   0   3         61.07         69.19         7.19 o                         
   8   0   3         44.79         46.67         7.99 o                         
   9   0   3          0.84         -2.26         8.60 o                         
 -10   1   3        374.20        371.31        12.43 o                         
  -9   1   3        171.79        164.96        11.49 o                         
  -8   1   3        113.48        117.80         7.23 o                         
  -7   1   3       1134.92       1193.19        49.15 o                         
  -6   1   3        729.58        730.69        21.17 o                         
  -5   1   3          7.19          1.39         5.09 o                         
  -4   1   3       2965.40       2965.23        29.83 o                         
  -3   1   3       2437.80       2301.43        20.92 o                         
  -2   1   3        667.55        628.01        10.92 o                         
  -1   1   3       1318.04       1263.52        27.45 o                         
   0   1   3       2996.22       2942.77        53.47 o                         
   1   1   3       3710.07       3777.38        42.00 o                         
   2   1   3         54.37         59.43         7.56 o                         
   3   1   3       1488.08       1393.34        36.60 o                         
   4   1   3       2063.73       2156.20        71.51 o                         
   5   1   3         83.60         85.76         6.61 o                         
   6   1   3        123.65        138.21         9.85 o                         
   7   1   3        680.99        727.65        38.11 o                         
   8   1   3        335.54        356.31        19.09 o                         
 -10   2   3        345.31        309.99        14.12 o                         
  -9   2   3        116.42        104.41         7.89 o                         
  -8   2   3        183.46        176.24        10.71 o                         
  -7   2   3       2093.55       2071.47        77.22 o                         
  -6   2   3        301.68        314.95        15.41 o                         
  -5   2   3          5.84          4.56         8.85 o                         
  -4   2   3       3006.23       2861.47       344.98 o                         
  -3   2   3       3279.06       3332.79       173.28 o                         
  -2   2   3          9.86         12.15         6.07 o                         
  -1   2   3       4138.01       4422.51        61.80 o                         
   0   2   3       3758.01       3869.50       109.77 o                         
   1   2   3        503.13        477.89        15.46 o                         
   2   2   3        521.71        530.45        11.91 o                         
   3   2   3       1097.07       1056.34        49.01 o                         
   4   2   3        511.69        560.27        17.72 o                         
   5   2   3        462.66        447.01        13.91 o                         
   6   2   3        655.70        657.68        18.37 o                         
   7   2   3        415.85        416.32        16.84 o                         
   8   2   3        135.85        134.94         9.52 o                         
  -6   3   3       1834.60       1975.75        18.45 o                         
  -5   3   3        136.04        128.34         8.34 o                         
  -4   3   3       1835.73       1878.49        22.07 o                         
  -3   3   3        457.41        397.98         8.25 o                         
  -2   3   3         96.47        101.17         6.15 o                         
  -1   3   3       2806.29       3044.34        22.36 o                         
   0   3   3       1974.26       1966.10        12.22 o                         
   1   3   3         52.72         36.35         5.46 o                         
   2   3   3        788.28        767.04         7.76 o                         
   3   3   3        649.63        625.17        23.54 o                         
   4   3   3        187.85        193.43         6.89 o                         
   5   3   3        200.70        197.68         6.77 o                         
   6   3   3        159.31        170.98        13.09 o                         
   7   3   3         32.40         33.37         9.17 o                         
  -6   4   3        440.57        458.68        11.77 o                         
  -5   4   3         57.77         54.89         5.97 o                         
  -4   4   3         21.74         17.93         5.21 o                         
  -3   4   3        135.21        134.88         6.04 o                         
  -2   4   3        189.06        193.43         6.97 o                         
  -1   4   3        937.56        923.25         9.32 o                         
   0   4   3          2.76          3.56         5.18 o                         
   1   4   3         75.47         71.36         4.49 o                         
   2   4   3        287.10        291.69        12.90 o                         
   3   4   3          2.01          1.25         5.03 o                         
   4   4   3         96.06         97.58         6.34 o                         
   5   4   3        403.41        394.92        35.78 o                         
   6   4   3          6.64          9.85         6.15 o                         
   7   4   3         21.75         18.10         8.80 o                         
  -6   5   3         64.74         69.12         6.70 o                         
  -5   5   3       1373.94       1437.07        71.27 o                         
  -4   5   3          0.49          7.22         6.27 o                         
  -3   5   3        279.98        267.03         6.49 o                         
  -2   5   3        312.04        276.57         6.42 o                         
  -1   5   3        537.84        533.23        19.50 o                         
   0   5   3        499.62        467.81         8.07 o                         
   1   5   3        939.31        974.61        50.13 o                         
   2   5   3         54.65         59.47         5.02 o                         
   3   5   3         20.90         24.39         5.98 o                         
   4   5   3        535.86        560.59         8.89 o                         
   5   5   3        428.45        411.35         8.76 o                         
   6   5   3          3.59         -3.72         9.22 o                         
  -7   6   3        145.57        147.46        11.71 o                         
  -6   6   3        814.04        876.29        31.98 o                         
  -5   6   3       1390.76       1457.74        98.10 o                         
  -4   6   3          2.21         -3.88         6.18 o                         
  -3   6   3       1176.51       1279.75        25.41 o                         
  -2   6   3       1682.34       1816.81        70.04 o                         
  -1   6   3        252.99        263.54         6.18 o                         
   0   6   3        324.89        321.71         9.39 o                         
   1   6   3       1673.83       1772.24        60.96 o                         
   2   6   3        265.99        250.89        12.92 o                         
   3   6   3        325.44        319.80         9.06 o                         
   4   6   3        454.35        451.31        38.71 o                         
   5   6   3        184.08        152.57         7.86 o                         
  -7   7   3         52.25         54.77         7.89 o                         
  -6   7   3        276.94        304.30        14.41 o                         
  -5   7   3        537.51        553.17         8.36 o                         
  -4   7   3         48.89         51.57         6.23 o                         
  -3   7   3        677.36        730.56        13.79 o                         
  -2   7   3         71.41         72.07         5.75 o                         
  -1   7   3        309.21        314.39         8.96 o                         
   0   7   3        785.23        800.21        33.75 o                         
   1   7   3       1387.97       1392.60        74.03 o                         
   2   7   3         56.45         54.93         7.43 o                         
   3   7   3         63.18         78.94         7.49 o                         
   4   7   3        208.87        190.68         8.54 o                         
  -8   8   3          1.16          2.59        13.81 o                         
  -7   8   3         19.12         14.86         8.72 o                         
  -6   8   3         32.40         38.98         8.48 o                         
  -5   8   3          0.01          1.14         6.95 o                         
  -4   8   3          5.65          8.69         8.21 o                         
  -3   8   3        159.15        157.04         7.72 o                         
  -2   8   3        173.72        173.77         7.90 o                         
  -1   8   3        199.20        185.55         7.76 o                         
   0   8   3         32.13         33.16         8.57 o                         
   1   8   3        181.12        163.62        12.42 o                         
   2   8   3          5.53         -1.92         9.18 o                         
   3   8   3         82.53         67.61         7.94 o                         
  -7   9   3         11.24          9.04        12.99 o                         
  -6   9   3         68.63         60.64         9.88 o                         
  -5   9   3         42.46         46.97         9.03 o                         
  -4   9   3          8.98         10.53         9.01 o                         
  -3   9   3         12.68         13.66         7.33 o                         
  -2   9   3         73.16         73.87         9.11 o                         
  -1   9   3         23.79         34.45         9.01 o                         
   0   9   3          9.33         11.33         7.47 o                         
   1   9   3         36.26         19.38        11.09 o                         
  -4  10   3         12.46          6.95         7.73 o                         
  -3  10   3          1.21        -10.83        10.83 o                         
   0 -10   4         14.20          6.86        10.47 o                         
   1 -10   4         25.19         30.42         7.54 o                         
   2 -10   4         18.80         15.83         7.41 o                         
   3 -10   4          2.51          1.11         9.03 o                         
   4 -10   4         17.46         26.34        13.13 o                         
   5 -10   4         46.90         52.57        15.87 o                         
  -2  -9   4          1.58         12.46         8.04 o                         
  -1  -9   4         14.78         16.11         8.57 o                         
   0  -9   4          5.18          8.44         6.95 o                         
   1  -9   4          0.51         -1.53         6.16 o                         
   2  -9   4          0.70         -1.91         7.42 o                         
   3  -9   4         88.00         84.20        10.38 o                         
   4  -9   4         31.42         23.44        10.70 o                         
   5  -9   4         53.83         44.98        13.31 o                         
   6  -9   4         22.82         24.11        15.97 o                         
   7  -9   4          9.14          8.20        13.47 o                         
  -4  -8   4        143.77        100.39        24.68 o                         
  -3  -8   4         16.60          5.22        21.41 o                         
  -2  -8   4         49.02         53.40         8.00 o                         
  -1  -8   4        301.27        301.46         7.16 o                         
   0  -8   4         22.38         26.72         6.70 o                         
   1  -8   4         37.73         40.96         6.84 o                         
   2  -8   4        580.03        599.51        24.90 o                         
   3  -8   4         50.39         47.45         6.15 o                         
   4  -8   4         26.47         28.82        10.53 o                         
   5  -8   4        191.55        195.01        11.75 o                         
   6  -8   4        379.89        352.17        31.56 o                         
   7  -8   4         19.43         21.33        11.29 o                         
  -5  -7   4        482.84        482.53        22.33 o                         
  -4  -7   4        160.42        166.43         6.75 o                         
  -3  -7   4          0.24          3.10         7.00 o                         
  -2  -7   4        357.05        403.52        17.56 o                         
  -1  -7   4        390.02        417.07         7.94 o                         
   0  -7   4         21.26         24.37         5.95 o                         
   1  -7   4        424.53        430.75        23.65 o                         
   2  -7   4        490.64        507.64        13.85 o                         
   3  -7   4        668.38        700.41         8.77 o                         
   4  -7   4         35.89         30.11         8.62 o                         
   5  -7   4        574.19        596.74        14.47 o                         
   6  -7   4        258.07        248.64         9.73 o                         
   7  -7   4         42.21         41.34        10.66 o                         
  -6  -6   4         76.31         59.09         9.18 o                         
  -5  -6   4        448.53        434.91        19.52 o                         
  -4  -6   4        236.21        254.25         7.92 o                         
  -3  -6   4          0.39         -2.48         5.36 o                         
  -2  -6   4        268.86        279.06         6.04 o                         
  -1  -6   4       1794.58       1999.41        29.57 o                         
   0  -6   4         51.53         53.41         5.33 o                         
   1  -6   4        840.98        889.08        11.09 o                         
   2  -6   4       1069.46       1129.46        11.81 o                         
   3  -6   4        286.27        295.75        10.66 o                         
   4  -6   4          9.47         10.47         8.88 o                         
   5  -6   4        743.52        726.94        36.95 o                         
   6  -6   4         81.49         78.51         7.85 o                         
  -7  -5   4         53.72         45.18         9.57 o                         
  -6  -5   4          1.49         -4.55         6.60 o                         
  -5  -5   4        168.83        188.35         7.29 o                         
  -4  -5   4         58.44         59.19         7.34 o                         
  -3  -5   4         51.45         56.16         7.37 o                         
  -2  -5   4        507.38        535.38         7.25 o                         
  -1  -5   4        307.12        357.01        20.67 o                         
   0  -5   4         88.02         95.44         6.02 o                         
   1  -5   4        560.47        545.30        30.17 o                         
   2  -5   4        255.05        252.90         9.03 o                         
   3  -5   4          8.64          4.71         6.98 o                         
   4  -5   4          8.58          5.70         6.83 o                         
   5  -5   4        118.07        126.51         8.28 o                         
   6  -5   4        101.95         93.80         8.34 o                         
   7  -5   4         31.88         33.97        16.05 o                         
   8  -5   4        127.33        126.82        18.42 o                         
   9  -5   4          6.73          6.55        14.99 o                         
  -8  -4   4          1.18        -10.54        10.54 o                         
  -7  -4   4          7.07         12.55         6.98 o                         
  -6  -4   4         41.09         39.98         7.17 o                         
  -5  -4   4         53.04         50.49         6.70 o                         
  -4  -4   4         64.00         82.23        15.50 o                         
  -3  -4   4        391.11        440.62         6.84 o                         
  -2  -4   4         38.15         42.90         4.72 o                         
  -1  -4   4          2.07          1.50         5.67 o                         
   0  -4   4        122.73        147.26        11.95 o                         
   1  -4   4        788.51        874.22        16.39 o                         
   2  -4   4         41.32         58.01         9.91 o                         
   3  -4   4        394.09        395.60        18.32 o                         
   4  -4   4        530.40        535.90        30.62 o                         
   5  -4   4         38.47         44.49         7.96 o                         
   6  -4   4        432.87        407.27        14.35 o                         
   7  -4   4        927.93        904.37        17.16 o                         
   8  -4   4          5.96          3.65         9.60 o                         
   9  -4   4         88.23         70.18        12.61 o                         
  -8  -3   4        185.41        194.59         9.23 o                         
  -7  -3   4        405.49        408.01         7.34 o                         
  -6  -3   4         71.04         81.33        12.48 o                         
  -5  -3   4         88.18         89.52         5.22 o                         
  -4  -3   4       2339.58       2578.97        25.98 o                         
  -3  -3   4        483.74        458.13        23.92 o                         
  -2  -3   4        104.54         93.76         5.38 o                         
  -1  -3   4        426.09        354.75         7.31 o                         
   0  -3   4        712.05        612.72        12.81 o                         
   1  -3   4        133.64        122.66         9.21 o                         
   2  -3   4       2083.75       1833.52       139.61 o                         
   3  -3   4       2549.34       2527.21        77.11 o                         
   4  -3   4         20.33         17.71         5.22 o                         
   5  -3   4         10.87         10.95         7.76 o                         
   6  -3   4        462.13        465.09        11.27 o                         
   7  -3   4        668.64        647.61        16.58 o                         
   8  -3   4          0.71         -6.29         8.91 o                         
   9  -3   4        297.29        281.96        13.37 o                         
  -9  -2   4          1.60          1.93        14.07 o                         
  -8  -2   4        548.51        526.56         9.55 o                         
  -7  -2   4        437.17        474.84        12.32 o                         
  -6  -2   4         90.26         86.33         5.19 o                         
  -5  -2   4        648.98        654.72        19.23 o                         
  -4  -2   4        576.09        548.85        16.42 o                         
  -3  -2   4       2409.13       2530.95        35.96 o                         
  -2  -2   4         89.50         84.30         5.72 o                         
  -1  -2   4       4862.72       4685.49        20.11 o                         
   0  -2   4       1558.46       1414.03        18.43 o                         
   1  -2   4         29.76         24.64        10.41 o                         
   2  -2   4       2434.74       2444.34        22.64 o                         
   3  -2   4       2800.80       2843.38        26.00 o                         
   4  -2   4       1168.72       1139.49       102.67 o                         
   5  -2   4         89.05         81.46        10.39 o                         
   6  -2   4        494.77        472.01        39.92 o                         
   7  -2   4        495.15        473.85        15.70 o                         
   8  -2   4          0.40         -0.54        16.16 o                         
   9  -2   4        245.51        260.08        13.59 o                         
  -9  -1   4         27.78         23.53         6.95 o                         
  -8  -1   4        164.07        184.23         6.47 o                         
  -7  -1   4        659.73        665.49        10.29 o                         
  -6  -1   4          0.22          1.35         5.96 o                         
  -5  -1   4        394.31        338.52         6.26 o                         
  -4  -1   4        980.22        892.78        29.94 o                         
  -3  -1   4        223.17        189.51         8.74 o                         
  -2  -1   4        546.62        500.52        12.07 o                         
  -1  -1   4       3793.20       3482.74        26.45 o                         
   0  -1   4        617.69        609.47        16.12 o                         
   1  -1   4        272.76        241.28        10.10 o                         
   2  -1   4        910.20        868.39        10.32 o                         
   3  -1   4       2232.81       2388.56        34.96 o                         
   4  -1   4        143.75        143.47         6.23 o                         
   5  -1   4        950.75       1036.37        50.41 o                         
   6  -1   4         17.28         17.41         5.63 o                         
   7  -1   4         45.91         53.60         8.54 o                         
   8  -1   4         51.09         48.32         8.84 o                         
   9  -1   4         31.75         28.02        11.29 o                         
  -9   0   4         11.88         17.88         7.73 o                         
  -8   0   4        341.60        322.47         7.91 o                         
  -7   0   4         67.01         55.90         4.04 o                         
  -6   0   4         41.75         36.78         5.25 o                         
  -5   0   4        154.50        134.09         4.97 o                         
  -4   0   4         67.93         87.24         5.06 o                         
  -3   0   4         98.49         95.93         6.34 o                         
  -2   0   4        350.00        257.51         8.53 o                         
  -1   0   4        684.95        701.70        31.84 o                         
   0   0   4         96.42         98.19         7.10 o                         
   1   0   4        141.41        176.63         7.06 o                         
   2   0   4        159.69        125.63         5.59 o                         
   3   0   4          1.67          2.27         5.31 o                         
   4   0   4        559.35        553.27        17.20 o                         
   5   0   4          8.24          7.88         6.25 o                         
   6   0   4          0.60         -0.01         6.03 o                         
   7   0   4         21.52         29.93         8.42 o                         
   8   0   4         41.94         39.62         8.86 o                         
 -10   1   4         31.46         39.22        10.44 o                         
  -9   1   4        201.38        211.20         7.45 o                         
  -8   1   4         19.01         18.04         6.41 o                         
  -7   1   4         97.35        102.56         5.50 o                         
  -6   1   4        556.78        612.22        21.05 o                         
  -5   1   4        245.49        250.52         7.12 o                         
  -4   1   4        557.58        531.84        12.27 o                         
  -3   1   4       1054.72        908.38        58.07 o                         
  -2   1   4       1800.99       1893.05        17.94 o                         
  -1   1   4       1897.20       2037.11        14.63 o                         
   0   1   4       1742.33       1691.30        13.37 o                         
   1   1   4       3510.94       3626.68        29.59 o                         
   2   1   4       1498.48       1685.85        12.05 o                         
   3   1   4       1355.22       1307.21        56.38 o                         
   4   1   4        724.56        732.84         8.51 o                         
   5   1   4         11.50         11.49         5.05 o                         
   6   1   4        231.61        239.81        14.56 o                         
   7   1   4        617.24        637.74        24.48 o                         
   8   1   4         97.54        101.98         9.25 o                         
  -8   2   4         38.83         60.83        12.79 o                         
  -7   2   4        554.43        635.05        32.24 o                         
  -6   2   4       1071.09       1076.10        12.37 o                         
  -5   2   4          8.44          8.14         6.26 o                         
  -4   2   4       1301.66       1216.38        84.38 o                         
  -3   2   4       6150.62       7094.41       123.85 o                         
  -2   2   4         76.06         46.98         5.88 o                         
  -1   2   4        733.27        711.82        13.70 o                         
   0   2   4       5366.98       5532.58        56.80 o                         
   1   2   4        800.23        784.35         8.55 o                         
   2   2   4         86.38         80.70         9.73 o                         
   3   2   4       1954.07       2022.99        27.93 o                         
   4   2   4        861.37        914.33        17.57 o                         
   5   2   4          7.26          2.72         5.98 o                         
   6   2   4        401.71        392.73         8.87 o                         
   7   2   4        571.02        585.52        29.79 o                         
   8   2   4          1.54          9.91        13.03 o                         
  -7   3   4        668.91        749.08        43.11 o                         
  -6   3   4       1776.12       1806.65        17.28 o                         
  -5   3   4        523.06        504.73        34.38 o                         
  -4   3   4       1577.15       1551.82        76.33 o                         
  -3   3   4       1612.59       1559.82        16.46 o                         
  -2   3   4       2538.91       2860.38        15.23 o                         
  -1   3   4        768.20        772.47        23.47 o                         
   0   3   4       3701.10       3857.42        16.69 o                         
   1   3   4        709.82        738.73         7.61 o                         
   2   3   4         52.51         56.08         4.46 o                         
   3   3   4       1135.72       1250.47        50.15 o                         
   4   3   4        989.81       1026.78        20.09 o                         
   5   3   4          3.84          2.97         4.91 o                         
   6   3   4        618.71        637.73        48.51 o                         
   7   3   4        104.28         84.51         9.47 o                         
  -7   4   4        704.07        766.34        14.28 o                         
  -6   4   4         95.30         90.95         7.56 o                         
  -5   4   4        341.31        337.66        16.43 o                         
  -4   4   4       1118.59       1160.08        18.14 o                         
  -3   4   4        854.60        965.09        23.20 o                         
  -2   4   4         39.43         34.59         4.44 o                         
  -1   4   4        381.42        371.22         6.81 o                         
   0   4   4        555.97        575.13         6.87 o                         
   1   4   4         67.60         72.41         6.76 o                         
   2   4   4        467.38        474.79        24.15 o                         
   3   4   4        158.13        162.54         6.82 o                         
   4   4   4         85.21         74.75         6.16 o                         
   5   4   4         53.52         66.46         7.38 o                         
   6   4   4         21.04         19.09        12.11 o                         
  -7   5   4         10.45         17.98         8.63 o                         
  -6   5   4         83.80         81.53         6.53 o                         
  -5   5   4         15.06         20.61         6.71 o                         
  -4   5   4        351.26        375.99         7.97 o                         
  -3   5   4         29.67         33.38         9.79 o                         
  -2   5   4        490.22        488.38         6.18 o                         
  -1   5   4         76.60         88.45         6.60 o                         
   0   5   4         26.83         19.37         5.23 o                         
   1   5   4        827.58        865.47         9.91 o                         
   2   5   4        299.58        322.91        19.13 o                         
   3   5   4        139.46        128.17         5.35 o                         
   4   5   4        238.03        234.12         6.82 o                         
   5   5   4         58.20         62.24        16.71 o                         
   6   5   4         82.63         89.33         9.13 o                         
  -7   6   4         11.48         14.28         7.16 o                         
  -6   6   4         60.49         65.60         6.42 o                         
  -5   6   4        185.54        184.46         6.92 o                         
  -4   6   4          1.55          3.53         4.92 o                         
  -3   6   4        995.73       1041.91        40.46 o                         
  -2   6   4        640.62        691.66         8.43 o                         
  -1   6   4          1.77          7.06         4.94 o                         
   0   6   4         39.82         40.73        13.67 o                         
   1   6   4       1082.74       1123.04         9.22 o                         
   2   6   4        859.21        902.13        15.44 o                         
   3   6   4        289.70        281.81        11.25 o                         
   4   6   4        374.06        380.33        36.19 o                         
   5   6   4        114.21         90.85        11.37 o                         
  -8   7   4         16.83         16.16        20.61 o                         
  -7   7   4        147.70        151.23         8.47 o                         
  -6   7   4        585.63        587.25        10.55 o                         
  -5   7   4          4.94          1.74         7.00 o                         
  -4   7   4          3.30          3.29         6.75 o                         
  -3   7   4        790.21        799.79        14.48 o                         
  -2   7   4        399.37        414.05         7.43 o                         
  -1   7   4        131.51        134.64         8.94 o                         
   0   7   4        241.11        242.68         8.01 o                         
   1   7   4        280.30        282.86         8.13 o                         
   2   7   4        132.79        120.10         5.76 o                         
   3   7   4         40.45         34.83         7.66 o                         
  -8   8   4        106.81        104.24        14.03 o                         
  -7   8   4        158.36        151.44        11.42 o                         
  -6   8   4        384.94        385.26        10.45 o                         
  -5   8   4         65.29         67.67         7.38 o                         
  -4   8   4         43.58         38.06         7.40 o                         
  -3   8   4        338.80        327.13         8.41 o                         
  -2   8   4        527.08        530.42        34.28 o                         
  -1   8   4          9.24         28.84         8.53 o                         
   0   8   4        167.91        167.09         7.85 o                         
   1   8   4         11.62         16.20         9.08 o                         
   2   8   4         23.97         11.87         7.64 o                         
  -6   9   4          7.25          7.27        10.38 o                         
  -5   9   4          0.64          0.47         8.95 o                         
  -4   9   4         29.88         17.75         9.14 o                         
  -3   9   4         16.72         20.35         8.96 o                         
  -2   9   4          0.26         -3.38        21.75 o                         
  -1   9   4         46.09         50.70         7.57 o                         
   0   9   4          1.17          0.13        10.15 o                         
   1 -10   5        144.17        132.01        11.06 o                         
   2 -10   5         69.63         61.17        10.83 o                         
   3 -10   5          4.49         14.56        14.11 o                         
   4 -10   5         87.98         87.90        16.06 o                         
  -2  -9   5        112.26        117.38        10.63 o                         
  -1  -9   5          1.29         -1.31         8.54 o                         
   0  -9   5          1.11          6.93         5.85 o                         
   1  -9   5         51.39         48.24         6.42 o                         
   2  -9   5          2.73          2.58         5.91 o                         
   3  -9   5         17.90          4.80         7.54 o                         
   4  -9   5         29.35         33.54        12.89 o                         
   5  -9   5          1.69          7.30        12.68 o                         
   6  -9   5         69.39         68.92         9.36 o                         
  -4  -8   5         65.56         70.08         8.87 o                         
  -3  -8   5          7.09         18.58         7.07 o                         
  -2  -8   5          9.35         13.90         8.12 o                         
  -1  -8   5         61.84         63.79         7.40 o                         
   0  -8   5         53.96         71.31        14.28 o                         
   1  -8   5         45.42         48.00         6.83 o                         
   2  -8   5        147.70        166.17         7.81 o                         
   3  -8   5         48.72         63.06        10.41 o                         
   4  -8   5         43.07         34.81        10.72 o                         
   5  -8   5         72.42         87.08        11.08 o                         
   6  -8   5        179.77        185.14        10.79 o                         
   7  -8   5         14.06          6.95        11.99 o                         
  -5  -7   5        502.59        453.02        12.70 o                         
  -4  -7   5         18.00         16.10         6.27 o                         
  -3  -7   5          4.62         14.93        10.80 o                         
  -2  -7   5        136.92        162.46         7.52 o                         
  -1  -7   5        616.76        651.98         8.80 o                         
   0  -7   5        235.36        229.49         6.51 o                         
   1  -7   5        388.93        423.68         7.47 o                         
   2  -7   5        517.61        508.64         9.36 o                         
   3  -7   5        193.94        189.07         7.60 o                         
   4  -7   5          8.28          5.55         8.45 o                         
   5  -7   5        376.49        370.13        20.57 o                         
   6  -7   5        154.24        164.07         9.10 o                         
   7  -7   5         19.00         13.53        11.11 o                         
  -6  -6   5         44.70         48.86        13.61 o                         
  -5  -6   5         47.28         49.17        12.42 o                         
  -4  -6   5        546.50        580.78        40.05 o                         
  -3  -6   5          2.06          4.32         5.02 o                         
  -2  -6   5        549.63        566.18        25.81 o                         
  -1  -6   5       1125.29       1172.55        33.51 o                         
   0  -6   5        936.66        951.35        17.04 o                         
   1  -6   5        325.75        350.12         6.61 o                         
   2  -6   5       1160.05       1163.53        14.45 o                         
   3  -6   5        294.44        291.03        10.47 o                         
   4  -6   5          4.46          1.76         6.58 o                         
   5  -6   5        800.14        816.90        10.86 o                         
   6  -6   5        425.41        446.72        11.62 o                         
   7  -6   5          3.95          6.42        10.77 o                         
  -7  -5   5          0.48          0.52         7.49 o                         
  -6  -5   5          6.01         14.79         7.83 o                         
  -5  -5   5        551.34        584.22         7.84 o                         
  -4  -5   5        217.15        227.25         6.52 o                         
  -3  -5   5         39.90         36.45         4.43 o                         
  -2  -5   5        624.13        643.50        28.95 o                         
  -1  -5   5        673.79        660.65         7.51 o                         
   0  -5   5        100.30         97.70         5.18 o                         
   1  -5   5          6.99         -2.69         5.10 o                         
   2  -5   5        629.26        600.16        11.01 o                         
   3  -5   5        190.09        192.15        13.89 o                         
   4  -5   5        185.33        180.65         7.70 o                         
   5  -5   5        253.06        250.94         7.67 o                         
   6  -5   5        537.87        512.27        26.18 o                         
   7  -5   5          4.44          1.24        13.98 o                         
   8  -5   5         82.62         81.74        18.02 o                         
   9  -5   5         10.58         11.52        18.20 o                         
  -8  -4   5         16.83         30.02        10.67 o                         
  -7  -4   5          4.13         20.39         8.73 o                         
  -6  -4   5         35.12         44.28         7.68 o                         
  -5  -4   5         58.55         65.58         5.66 o                         
  -4  -4   5        108.72        107.38         6.30 o                         
  -3  -4   5        223.45        235.40         6.00 o                         
  -2  -4   5         95.36         69.23         7.94 o                         
  -1  -4   5        413.98        434.31        16.85 o                         
   0  -4   5        869.94        957.10        14.83 o                         
   1  -4   5        821.21        854.81        15.32 o                         
   2  -4   5         13.77         26.31        10.92 o                         
   3  -4   5        297.00        317.95        12.76 o                         
   4  -4   5        122.32        136.33         7.07 o                         
   5  -4   5         31.54         34.96         6.92 o                         
   6  -4   5        201.61        199.32         8.95 o                         
   7  -4   5         23.59         23.82        10.98 o                         
   8  -4   5         12.84         23.61        14.21 o                         
   9  -4   5          0.54         -2.99        14.40 o                         
  -8  -3   5         45.75         40.99         7.37 o                         
  -7  -3   5         99.02        105.35         7.91 o                         
  -6  -3   5        140.57        148.32         5.87 o                         
  -5  -3   5         64.19         62.11         5.86 o                         
  -4  -3   5        294.37        268.16         5.58 o                         
  -3  -3   5        128.78        109.99         5.99 o                         
  -2  -3   5         13.75          9.35         5.13 o                         
  -1  -3   5        265.85        245.38         6.65 o                         
   0  -3   5       4967.68       5309.11        30.64 o                         
   1  -3   5        154.89        175.05        10.76 o                         
   2  -3   5        402.90        379.00         8.00 o                         
   3  -3   5       1410.18       1467.22        16.91 o                         
   4  -3   5        429.19        416.96        12.19 o                         
   5  -3   5        294.37        301.22        11.54 o                         
   6  -3   5        311.42        301.15        11.87 o                         
   7  -3   5        122.50        121.75         9.83 o                         
   8  -3   5          3.14          2.06        13.45 o                         
   9  -3   5        342.63        317.63        15.88 o                         
  -9  -2   5         30.37         26.34         8.63 o                         
  -8  -2   5        352.54        390.16         8.95 o                         
  -7  -2   5        331.34        363.75        16.48 o                         
  -6  -2   5         52.42         51.10         6.00 o                         
  -5  -2   5        824.89        826.80        23.03 o                         
  -4  -2   5        416.89        355.51         6.30 o                         
  -3  -2   5        691.17        656.49         7.84 o                         
  -2  -2   5        298.87        266.21         6.04 o                         
  -1  -2   5       2896.03       2672.97        20.12 o                         
   0  -2   5        989.07        832.49        13.71 o                         
   1  -2   5         64.84         62.81        10.05 o                         
   2  -2   5        436.14        381.43        10.62 o                         
   3  -2   5       1506.27       1412.77       146.39 o                         
   4  -2   5        189.57        177.62        16.35 o                         
   5  -2   5         56.27         53.74         6.60 o                         
   6  -2   5       1741.51       1664.19       131.05 o                         
   7  -2   5        162.52        162.50        13.94 o                         
   8  -2   5          9.73          6.58        15.57 o                         
   9  -2   5        240.63        195.66        16.01 o                         
  -9  -1   5          0.24         -2.17         7.35 o                         
  -8  -1   5        519.99        486.52        26.43 o                         
  -7  -1   5       1315.28       1394.95        11.49 o                         
  -6  -1   5         10.77          9.78         6.48 o                         
  -5  -1   5        663.91        703.22         7.04 o                         
  -4  -1   5       2504.63       2642.44       100.10 o                         
  -3  -1   5        468.93        461.47         7.26 o                         
  -2  -1   5        565.79        477.62        10.87 o                         
  -1  -1   5       2368.95       2157.87        21.79 o                         
   0  -1   5       1364.58       1199.08       182.39 o                         
   1  -1   5         14.72         13.77         5.97 o                         
   2  -1   5        190.15        139.07         5.89 o                         
   3  -1   5       1285.70       1227.74        62.07 o                         
   4  -1   5        355.57        379.90         7.30 o                         
   5  -1   5       1207.42       1317.95        59.70 o                         
   6  -1   5        129.04        138.57        13.11 o                         
   7  -1   5        131.55        134.55         8.26 o                         
   8  -1   5         13.98         17.42         9.69 o                         
  -9   0   5         24.65         34.10         6.66 o                         
  -8   0   5        465.05        447.05        13.58 o                         
  -7   0   5        533.48        516.74         8.33 o                         
  -6   0   5         54.59         56.68         5.31 o                         
  -5   0   5        505.22        530.76         7.33 o                         
  -4   0   5       1165.60       1140.65        12.61 o                         
  -3   0   5          0.40         -4.26         5.27 o                         
  -2   0   5       1046.44        980.58        12.40 o                         
  -1   0   5       1549.51       1416.28        83.76 o                         
   0   0   5         78.44         70.56         5.23 o                         
   1   0   5         85.67         75.76         5.06 o                         
   2   0   5       1068.19       1103.09        41.65 o                         
   3   0   5          4.70          4.58         5.19 o                         
   4   0   5        250.04        238.77        10.20 o                         
   5   0   5        252.66        227.67         7.20 o                         
   6   0   5        278.13        295.97         7.24 o                         
   7   0   5          0.93          5.19         6.87 o                         
   8   0   5          4.11         -3.47        10.81 o                         
 -10   1   5          0.97         -0.84         9.28 o                         
  -9   1   5         21.50         29.84         7.78 o                         
  -8   1   5         12.44         17.86         6.08 o                         
  -7   1   5         18.61         27.23         5.72 o                         
  -6   1   5          6.55          6.70         8.55 o                         
  -5   1   5        205.44        202.68         9.78 o                         
  -4   1   5         31.38         30.84         9.13 o                         
  -3   1   5        781.53        704.46        40.86 o                         
  -2   1   5       1855.69       1932.93        33.04 o                         
  -1   1   5        502.37        499.56         7.51 o                         
   0   1   5        532.73        544.14         9.90 o                         
   1   1   5       1819.97       2009.66        13.14 o                         
   2   1   5        189.05        181.10         7.15 o                         
   3   1   5        306.80        318.51        21.18 o                         
   4   1   5        471.09        520.36        12.06 o                         
   5   1   5        513.10        530.33        16.65 o                         
   6   1   5        211.45        219.61         8.06 o                         
   7   1   5        269.84        263.02        24.25 o                         
   8   1   5         58.92         48.97         9.22 o                         
  -8   2   5        122.19        117.42         9.44 o                         
  -7   2   5         52.67         50.53         6.16 o                         
  -6   2   5       2282.78       2336.45        16.55 o                         
  -5   2   5          2.55          4.79         8.62 o                         
  -4   2   5       2079.72       1986.28        70.61 o                         
  -3   2   5       2033.21       2136.17        38.46 o                         
  -2   2   5        248.19        235.08        11.03 o                         
  -1   2   5          0.39          0.31         4.50 o                         
   0   2   5       3922.51       4203.38        17.01 o                         
   1   2   5        726.16        666.05        15.32 o                         
   2   2   5         35.80         34.19         3.76 o                         
   3   2   5       1756.91       1913.65        64.21 o                         
   4   2   5       1255.28       1308.36        11.26 o                         
   5   2   5        193.71        180.01        12.15 o                         
   6   2   5        446.21        465.12        41.45 o                         
   7   2   5        599.68        622.22        11.99 o                         
  -8   3   5         14.41         14.60        10.63 o                         
  -7   3   5       1499.96       1647.73        17.10 o                         
  -6   3   5        638.20        655.80        11.98 o                         
  -5   3   5        404.21        404.91         8.98 o                         
  -4   3   5       1470.24       1578.16        12.08 o                         
  -3   3   5       1658.36       1711.03        11.59 o                         
  -2   3   5        295.34        284.18         6.07 o                         
  -1   3   5        288.36        262.17         5.29 o                         
   0   3   5       2857.26       3037.46        39.42 o                         
   1   3   5        684.01        707.44         7.82 o                         
   2   3   5        331.90        363.89         7.59 o                         
   3   3   5       1369.78       1413.09        68.32 o                         
   4   3   5       1048.53       1070.32         9.29 o                         
   5   3   5        110.06        100.12         7.52 o                         
   6   3   5        388.22        410.33         9.54 o                         
   7   3   5        275.49        245.22         9.86 o                         
  -8   4   5         97.23         96.78        22.79 o                         
  -7   4   5        611.49        661.85        13.40 o                         
  -6   4   5        961.77        900.15        38.90 o                         
  -5   4   5        291.96        293.12        12.57 o                         
  -4   4   5        656.56        685.06         9.26 o                         
  -3   4   5       1283.75       1355.57        10.43 o                         
  -2   4   5        299.79        282.19         6.38 o                         
  -1   4   5       1792.65       1798.15        10.92 o                         
   0   4   5       1005.31        977.32         8.52 o                         
   1   4   5        417.47        417.06        18.08 o                         
   2   4   5        325.59        363.14        19.98 o                         
   3   4   5        545.90        528.89         6.95 o                         
   4   4   5        161.45        157.64        13.86 o                         
   5   4   5          2.28          0.83         6.81 o                         
   6   4   5         70.75         71.32         9.21 o                         
  -8   5   5         80.78         93.91         7.24 o                         
  -7   5   5         10.72         12.02         8.68 o                         
  -6   5   5          0.20          4.92         6.37 o                         
  -5   5   5        184.47        167.19        13.24 o                         
  -4   5   5        331.93        344.83         7.73 o                         
  -3   5   5         35.77         32.69         6.49 o                         
  -2   5   5        572.21        582.08        20.09 o                         
  -1   5   5         25.06         21.35         6.29 o                         
   0   5   5        420.99        447.58        10.21 o                         
   1   5   5        312.52        322.27        11.89 o                         
   2   5   5        155.61        147.60         5.48 o                         
   3   5   5        101.17         99.49         7.56 o                         
   4   5   5         30.17         32.36         6.40 o                         
   5   5   5          7.80         -2.95         9.13 o                         
  -8   6   5         66.77         66.59        11.71 o                         
  -7   6   5         29.03         32.03         7.40 o                         
  -6   6   5        323.20        344.29        28.31 o                         
  -5   6   5        367.45        354.01         7.62 o                         
  -4   6   5         25.37         23.19         7.54 o                         
  -3   6   5        275.47        296.05         7.17 o                         
  -2   6   5        170.01        185.01         6.63 o                         
  -1   6   5        531.28        561.07         7.80 o                         
   0   6   5        167.28        168.26         6.56 o                         
   1   6   5         75.35         85.09         7.48 o                         
   2   6   5        136.47        133.51         7.73 o                         
   3   6   5         16.77         18.39         7.40 o                         
   4   6   5        306.65        294.24        16.47 o                         
  -8   7   5          0.74          1.07         9.30 o                         
  -7   7   5        134.70        124.56         8.42 o                         
  -6   7   5        864.33        835.40        43.37 o                         
  -5   7   5        154.91        181.72         8.89 o                         
  -4   7   5         38.19         44.07         6.27 o                         
  -3   7   5        379.39        422.30         8.61 o                         
  -2   7   5        757.81        794.81         8.63 o                         
  -1   7   5          0.93         -3.88         5.15 o                         
   0   7   5        418.01        422.71        16.43 o                         
   1   7   5        453.49        453.62        16.27 o                         
   2   7   5         20.46         20.77         7.36 o                         
   3   7   5        118.48        107.85         7.99 o                         
  -8   8   5         60.59         58.90        19.27 o                         
  -7   8   5        160.19        161.96        10.44 o                         
  -6   8   5        230.05        238.55        14.63 o                         
  -5   8   5        259.04        246.55        15.08 o                         
  -4   8   5         45.82         46.58         6.26 o                         
  -3   8   5        151.54        167.31         7.78 o                         
  -2   8   5        385.28        380.73        22.27 o                         
  -1   8   5          0.15          2.31        10.31 o                         
   0   8   5        418.54        408.62         9.34 o                         
   1   8   5        198.85        165.51        14.94 o                         
  -6   9   5        102.68        102.10        11.45 o                         
  -5   9   5          4.39         -6.66         9.16 o                         
  -4   9   5         69.97         64.74         9.25 o                         
  -3   9   5         32.25         28.42        11.52 o                         
  -2   9   5          7.03          1.59         6.45 o                         
  -1   9   5         25.37         24.19        13.22 o                         
   2 -10   6        204.20        200.29        16.26 o                         
   3 -10   6          6.29         -6.89        15.44 o                         
  -2  -9   6        134.13        118.19         8.13 o                         
  -1  -9   6          4.74          1.28         7.18 o                         
   0  -9   6         35.65         26.00         8.65 o                         
   1  -9   6        145.07        126.96         9.81 o                         
   2  -9   6          8.33          8.20        12.53 o                         
   3  -9   6         40.14         29.53         9.17 o                         
   4  -9   6         61.51         59.79        13.08 o                         
   5  -9   6         74.95         60.62        14.71 o                         
   6  -9   6         15.40         20.18        11.97 o                         
  -4  -8   6         16.52         13.23        10.86 o                         
  -3  -8   6         14.50         12.80         8.94 o                         
  -2  -8   6          0.70         -4.18         8.39 o                         
  -1  -8   6         66.50         49.92         7.20 o                         
   0  -8   6        298.34        299.01        14.74 o                         
   1  -8   6         52.62         57.37         7.47 o                         
   2  -8   6          1.67         17.60        10.21 o                         
   3  -8   6         19.73         20.32        10.59 o                         
   4  -8   6          2.12          8.05        10.20 o                         
   5  -8   6          2.31          2.96         7.38 o                         
   6  -8   6         85.14         80.15        10.36 o                         
   7  -8   6          1.74         -3.07        13.48 o                         
  -5  -7   6        125.05        125.04         9.21 o                         
  -4  -7   6         28.96         22.91         6.36 o                         
  -3  -7   6          3.51          1.73        11.83 o                         
  -2  -7   6         19.86         24.21         5.76 o                         
  -1  -7   6        214.64        229.63         6.90 o                         
   0  -7   6        161.44        156.81         5.63 o                         
   1  -7   6          5.05         12.39         8.30 o                         
   2  -7   6        220.38        208.77         9.68 o                         
   3  -7   6        151.39        160.86         7.23 o                         
   4  -7   6         42.97         52.03        12.85 o                         
   5  -7   6        165.91        173.59         9.94 o                         
   6  -7   6        483.67        476.36        27.71 o                         
   7  -7   6          0.38         -3.21        11.15 o                         
  -6  -6   6        181.73        157.71         8.72 o                         
  -5  -6   6         38.11         46.96         8.87 o                         
  -4  -6   6        445.73        485.44        13.85 o                         
  -3  -6   6         10.17          8.66         7.14 o                         
  -2  -6   6        386.14        408.40         8.68 o                         
  -1  -6   6        247.60        260.08        18.25 o                         
   0  -6   6         67.13         60.51         6.56 o                         
   1  -6   6         40.90         42.88         9.00 o                         
   2  -6   6        826.34        851.49        11.29 o                         
   3  -6   6        231.78        222.49        10.04 o                         
   4  -6   6          0.09         -0.44         5.94 o                         
   5  -6   6        515.68        550.67        22.76 o                         
   6  -6   6        689.47        711.52        25.92 o                         
   7  -6   6        295.42        294.60        12.54 o                         
  -7  -5   6         60.33         56.08        12.15 o                         
  -6  -5   6         37.14         38.46        10.64 o                         
  -5  -5   6        425.43        448.40        23.84 o                         
  -4  -5   6        754.82        806.82        31.92 o                         
  -3  -5   6          2.66          4.87        11.29 o                         
  -2  -5   6        611.96        631.80         6.99 o                         
  -1  -5   6        478.78        462.85         7.45 o                         
   0  -5   6         25.56         40.60         8.97 o                         
   1  -5   6         51.98         44.25         9.12 o                         
   2  -5   6       1332.26       1351.01        18.81 o                         
   3  -5   6        527.89        532.12        16.02 o                         
   4  -5   6        362.60        366.64        15.33 o                         
   5  -5   6         90.16         95.91        15.66 o                         
   6  -5   6        262.99        263.38        10.38 o                         
   7  -5   6         62.65         59.27        14.94 o                         
   8  -5   6         36.71         46.10        15.28 o                         
  -7  -4   6         13.90         13.77         8.75 o                         
  -6  -4   6         40.98         37.61         5.86 o                         
  -5  -4   6        216.23        223.06         7.16 o                         
  -4  -4   6         24.90         22.27         5.94 o                         
  -3  -4   6         20.82         23.17         7.01 o                         
  -2  -4   6        157.76        164.99         8.73 o                         
  -1  -4   6        232.78        240.46         8.04 o                         
   0  -4   6         53.51         53.34         9.14 o                         
   1  -4   6        582.04        610.37        13.17 o                         
   2  -4   6        424.79        409.78        12.24 o                         
   3  -4   6         19.40          5.03         6.52 o                         
   4  -4   6         34.42         36.29         6.43 o                         
   5  -4   6         71.58         73.33         7.70 o                         
   6  -4   6          0.02          3.04         6.41 o                         
   7  -4   6         10.28          7.87         9.65 o                         
   8  -4   6         11.50          7.08        12.01 o                         
  -8  -3   6          8.68         18.24         7.15 o                         
  -7  -3   6         13.57          9.94         6.82 o                         
  -6  -3   6        112.99        117.68         5.53 o                         
  -5  -3   6          4.48         12.44         3.99 o                         
  -4  -3   6         71.41         74.80         7.96 o                         
  -3  -3   6        199.77        186.97         9.76 o                         
  -2  -3   6         39.89         34.89         4.49 o                         
  -1  -3   6          1.78          4.05         6.25 o                         
   0  -3   6       1435.22       1440.82        16.81 o                         
   1  -3   6          6.64          0.75         6.36 o                         
   2  -3   6         13.71         14.07         5.42 o                         
   3  -3   6         50.31         27.55         7.42 o                         
   4  -3   6        145.53        153.51         9.97 o                         
   5  -3   6          2.43          1.15         8.57 o                         
   6  -3   6        450.67        464.57        12.51 o                         
   7  -3   6         68.95         82.82        13.07 o                         
   8  -3   6         16.13         14.50        12.78 o                         
  -9  -2   6          4.06         -0.57         7.30 o                         
  -8  -2   6         32.52         29.97         7.10 o                         
  -7  -2   6        844.48        849.89        10.80 o                         
  -6  -2   6         54.31         45.67         5.65 o                         
  -5  -2   6        300.11        313.29        13.34 o                         
  -4  -2   6       1758.76       1843.80        40.45 o                         
  -3  -2   6        496.96        529.30         6.63 o                         
  -2  -2   6         93.58        110.83         7.28 o                         
  -1  -2   6       3360.90       3471.70        21.56 o                         
   0  -2   6       1048.91        954.46        15.11 o                         
   1  -2   6         67.81         59.19         5.90 o                         
   2  -2   6        620.90        670.48        11.84 o                         
   3  -2   6        829.33        714.71        72.77 o                         
   4  -2   6        279.23        287.77        31.29 o                         
   5  -2   6         64.36         69.13         6.58 o                         
   6  -2   6        870.33        816.72        64.16 o                         
   7  -2   6        120.21        115.43        13.67 o                         
   8  -2   6          0.34         -5.99        15.58 o                         
  -9  -1   6         29.18         23.76         7.04 o                         
  -8  -1   6        289.24        292.45        11.64 o                         
  -7  -1   6        639.85        666.16        22.25 o                         
  -6  -1   6        134.03        129.86         4.77 o                         
  -5  -1   6        250.70        265.33         5.95 o                         
  -4  -1   6       2789.26       2916.95        18.88 o                         
  -3  -1   6        841.55        849.69        12.82 o                         
  -2  -1   6        194.90        171.27         7.81 o                         
  -1  -1   6       6176.90       7074.29        31.77 o                         
   0  -1   6       1990.30       1764.28       186.79 o                         
   1  -1   6        262.75        267.67        23.57 o                         
   2  -1   6       4160.44       4379.68       153.83 o                         
   3  -1   6       2221.52       2324.80        13.42 o                         
   4  -1   6        186.51        194.61         7.19 o                         
   5  -1   6        865.83        932.04        20.68 o                         
   6  -1   6        362.51        382.72        12.83 o                         
   7  -1   6        415.21        433.78        13.26 o                         
   8  -1   6          0.57          2.15         8.77 o                         
  -9   0   6          1.00         -6.34         6.34 o                         
  -8   0   6        234.69        264.91         6.40 o                         
  -7   0   6        639.42        674.27         7.71 o                         
  -6   0   6          0.09          5.76         8.23 o                         
  -5   0   6        535.45        532.79        11.11 o                         
  -4   0   6        933.72        957.27        12.99 o                         
  -3   0   6        974.63       1012.81        12.01 o                         
  -2   0   6        665.82        660.48        38.46 o                         
  -1   0   6       2384.72       2284.44       130.51 o                         
   0   0   6       1367.97       1411.34        18.47 o                         
   1   0   6        258.63        272.95         6.66 o                         
   2   0   6        934.66        959.82        11.52 o                         
   3   0   6        547.48        535.69        22.18 o                         
   4   0   6         16.99         11.46         6.31 o                         
   5   0   6        254.03        231.90        13.47 o                         
   6   0   6        402.66        396.12         8.89 o                         
   7   0   6         19.72         14.06         7.11 o                         
   8   0   6         98.95         87.30        17.53 o                         
  -9   1   6          2.85         -2.81        10.21 o                         
  -8   1   6         45.21         57.47         7.37 o                         
  -7   1   6          2.59          9.81         7.07 o                         
  -6   1   6        216.63        209.35         7.27 o                         
  -5   1   6       1672.28       1680.95        14.06 o                         
  -4   1   6        356.25        364.39        10.42 o                         
  -3   1   6        104.22        113.68         6.08 o                         
  -2   1   6        114.74        145.49         6.37 o                         
  -1   1   6        450.13        482.09        12.32 o                         
   0   1   6        123.21        125.32         5.11 o                         
   1   1   6        237.93        222.87         5.58 o                         
   2   1   6        108.28        110.97         5.59 o                         
   3   1   6          0.06          0.02         6.26 o                         
   4   1   6         22.38         21.14         6.19 o                         
   5   1   6        403.80        369.33        32.14 o                         
   6   1   6         38.59         30.64         7.54 o                         
   7   1   6        115.89        120.50         9.21 o                         
  -9   2   6         74.66         78.42        12.22 o                         
  -8   2   6          5.21         10.15         7.04 o                         
  -7   2   6          4.03         23.48        10.16 o                         
  -6   2   6       1113.33       1091.26        13.38 o                         
  -5   2   6        505.49        474.26         9.10 o                         
  -4   2   6         28.15         30.47         5.22 o                         
  -3   2   6        290.31        270.63         6.52 o                         
  -2   2   6        914.75        937.00         8.75 o                         
  -1   2   6        109.81        115.15         5.03 o                         
   0   2   6       1149.07       1146.58        19.10 o                         
   1   2   6       1669.22       1754.18        44.53 o                         
   2   2   6         14.79         17.21         5.31 o                         
   3   2   6        546.93        571.03        23.20 o                         
   4   2   6        422.68        476.40         7.69 o                         
   5   2   6        108.06        109.64         7.51 o                         
   6   2   6        231.45        245.28         8.36 o                         
   7   2   6        137.32        117.39        10.81 o                         
  -9   3   6        167.85        175.12        28.23 o                         
  -8   3   6         24.14         32.23         7.16 o                         
  -7   3   6       1007.12       1002.20        12.44 o                         
  -6   3   6         23.00         30.74         5.98 o                         
  -5   3   6        141.33        141.05         6.01 o                         
  -4   3   6        325.52        331.49         9.80 o                         
  -3   3   6       1736.05       1813.26        11.63 o                         
  -2   3   6        247.59        280.79         6.28 o                         
  -1   3   6        213.37        206.80         6.05 o                         
   0   3   6       2488.19       2525.19        32.62 o                         
   1   3   6       2930.72       3306.87       116.63 o                         
   2   3   6          2.76          5.98         6.21 o                         
   3   3   6        425.58        480.30        22.78 o                         
   4   3   6        939.78        966.57         9.02 o                         
   5   3   6         14.73         11.83         7.33 o                         
   6   3   6         42.48         42.15         7.56 o                         
  -8   4   6         99.82        103.11        10.36 o                         
  -7   4   6        336.96        360.53        11.73 o                         
  -6   4   6        163.56        159.10         5.91 o                         
  -5   4   6          5.29          8.52         6.20 o                         
  -4   4   6        525.34        582.38        30.83 o                         
  -3   4   6       2096.43       2272.19        57.98 o                         
  -2   4   6        284.44        314.68        11.70 o                         
  -1   4   6       1582.57       1688.13        19.93 o                         
   0   4   6        448.76        500.63         7.00 o                         
   1   4   6       1201.91       1321.80         9.80 o                         
   2   4   6        130.97        108.82         5.37 o                         
   3   4   6       1282.59       1296.09        31.32 o                         
   4   4   6        352.37        350.21         8.45 o                         
   5   4   6          4.75          8.89         7.32 o                         
   6   4   6        162.72        144.35         9.62 o                         
  -8   5   6         31.28         28.66        11.06 o                         
  -7   5   6        184.60        164.71        13.38 o                         
  -6   5   6         77.29         76.98         7.49 o                         
  -5   5   6        375.17        409.15         7.78 o                         
  -4   5   6        220.92        229.00         8.83 o                         
  -3   5   6        399.29        437.13         8.04 o                         
  -2   5   6        118.69        117.61         6.58 o                         
  -1   5   6         23.61         22.88         6.21 o                         
   0   5   6        323.68        312.82         6.35 o                         
   1   5   6          2.62          1.69         4.94 o                         
   2   5   6         44.84         36.48         6.05 o                         
   3   5   6         45.89         53.73         7.37 o                         
   4   5   6         19.56          8.17         9.05 o                         
   5   5   6         16.81         10.93         9.05 o                         
  -8   6   6          1.74          4.50        11.29 o                         
  -7   6   6         33.48         30.27         5.59 o                         
  -6   6   6          0.19          1.46         6.79 o                         
  -5   6   6        160.13        147.20        13.82 o                         
  -4   6   6         29.73         35.36         5.97 o                         
  -3   6   6          2.89          3.28         6.26 o                         
  -2   6   6          3.37          9.13         4.91 o                         
  -1   6   6        303.38        301.96         6.07 o                         
   0   6   6         78.86         79.60         9.45 o                         
   1   6   6        383.34        386.69         8.39 o                         
   2   6   6         36.50         29.16         9.31 o                         
   3   6   6         15.03         -1.90        13.59 o                         
   4   6   6        109.13        111.90        14.26 o                         
  -8   7   6         27.04         27.65        12.21 o                         
  -7   7   6         16.01         18.73         9.18 o                         
  -6   7   6        406.44        393.40        28.23 o                         
  -5   7   6        136.79        146.49         7.81 o                         
  -4   7   6         18.31         16.32         8.51 o                         
  -3   7   6        201.82        197.46        10.75 o                         
  -2   7   6        365.23        366.34         9.18 o                         
  -1   7   6         13.83         11.12         6.63 o                         
   0   7   6        278.14        266.66         6.99 o                         
   1   7   6        542.63        497.68        25.12 o                         
   2   7   6         32.40         20.34         9.77 o                         
  -7   8   6         97.98         94.98        10.57 o                         
  -6   8   6        398.37        399.32        38.06 o                         
  -5   8   6        241.56        241.08         9.80 o                         
  -4   8   6         75.35         76.48         9.16 o                         
  -3   8   6        495.89        492.24        13.41 o                         
  -2   8   6        295.40        304.48         9.80 o                         
  -1   8   6          0.48         -8.99         8.99 o                         
   0   8   6        109.19        105.75         9.45 o                         
   1   8   6        377.76        351.44        17.85 o                         
  -5   9   6         25.19         31.76         9.01 o                         
  -4   9   6          6.84         15.56        10.77 o                         
  -3   9   6        475.57        431.55        10.42 o                         
  -2   9   6        104.32         88.99        11.18 o                         
  -1  -9   7         83.64         64.12        10.38 o                         
   0  -9   7          1.83         -4.94        12.91 o                         
   1  -9   7        341.35        348.26        14.32 o                         
   2  -9   7         78.37         87.01         9.53 o                         
   3  -9   7         11.29         11.91         9.01 o                         
   4  -9   7         55.56         46.03         9.54 o                         
   5  -9   7        149.62        133.41        11.48 o                         
  -3  -8   7         29.84         30.33        20.44 o                         
  -2  -8   7         62.05         65.30         9.63 o                         
  -1  -8   7        143.83        133.97         5.99 o                         
   0  -8   7          7.31          3.32        10.24 o                         
   1  -8   7        127.48        129.13        11.13 o                         
   2  -8   7         67.26         70.60        10.51 o                         
   3  -8   7          4.54         -1.37        10.31 o                         
   4  -8   7          7.26         13.10         7.45 o                         
   5  -8   7         88.43         84.44         9.41 o                         
   6  -8   7          0.24          3.35         9.95 o                         
  -5  -7   7          2.63         13.03        11.93 o                         
  -4  -7   7         26.65         20.57         7.24 o                         
  -3  -7   7         31.15         23.87         7.96 o                         
  -2  -7   7          0.45          7.48        12.76 o                         
  -1  -7   7         34.04         37.37         5.93 o                         
   0  -7   7          1.87          0.79        10.23 o                         
   1  -7   7         22.32         24.64         9.64 o                         
   2  -7   7         65.95         68.09         7.81 o                         
   3  -7   7         70.63         60.07        10.70 o                         
   4  -7   7          0.48         -3.46         7.35 o                         
   5  -7   7         30.53         26.32         7.66 o                         
   6  -7   7          3.14          1.86         9.94 o                         
   7  -7   7         14.41         17.52        10.02 o                         
  -6  -6   7         24.58         12.25         9.19 o                         
  -5  -6   7        101.67         93.01        14.59 o                         
  -4  -6   7         47.83         62.66        14.15 o                         
  -3  -6   7         48.69         40.76         6.03 o                         
  -2  -6   7        211.03        213.02        18.09 o                         
  -1  -6   7        776.10        829.50        12.17 o                         
   0  -6   7        117.13        124.88         9.15 o                         
   1  -6   7          8.59          6.03         8.51 o                         
   2  -6   7        498.42        504.47        11.38 o                         
   3  -6   7        360.43        342.03        20.91 o                         
   4  -6   7          2.63          2.53         5.94 o                         
   5  -6   7        265.67        283.38        16.17 o                         
   6  -6   7         11.51         11.83         8.06 o                         
   7  -6   7         43.23         43.44        11.21 o                         
  -7  -5   7         58.52         43.27        19.78 o                         
  -6  -5   7         11.99         18.94         6.20 o                         
  -5  -5   7        415.12        392.83         6.58 o                         
  -4  -5   7        411.64        425.95         8.95 o                         
  -3  -5   7         25.97         22.97         5.53 o                         
  -2  -5   7        618.38        619.72        19.70 o                         
  -1  -5   7        538.20        557.51        11.63 o                         
   0  -5   7        689.89        693.71        11.15 o                         
   1  -5   7        598.98        569.11        12.75 o                         
   2  -5   7       1071.91       1042.24        16.29 o                         
   3  -5   7        642.53        653.68        14.49 o                         
   4  -5   7         40.37         43.64        11.31 o                         
   5  -5   7        454.38        450.32        24.12 o                         
   6  -5   7        162.75        162.88        16.35 o                         
   7  -5   7          2.01         -0.44        11.01 o                         
   8  -5   7        101.18         99.39        18.94 o                         
  -7  -4   7          9.67          8.47         6.28 o                         
  -6  -4   7         72.67         76.97         5.38 o                         
  -5  -4   7        637.31        645.63        12.31 o                         
  -4  -4   7          0.84         -6.12         6.17 o                         
  -3  -4   7          2.88          1.55         4.90 o                         
  -2  -4   7        519.21        518.10         9.26 o                         
  -1  -4   7        777.55        786.42        11.03 o                         
   0  -4   7          3.84          9.18         6.09 o                         
   1  -4   7        152.14        174.93         9.87 o                         
   2  -4   7        266.47        246.24        10.55 o                         
   3  -4   7        144.44        165.66         9.67 o                         
   4  -4   7          5.59          2.90         6.07 o                         
   5  -4   7        169.44        170.08         6.91 o                         
   6  -4   7        266.67        279.63        12.06 o                         
   7  -4   7          0.48         -2.49         8.03 o                         
   8  -4   7         39.53         36.54        13.06 o                         
  -8  -3   7         67.04         68.62         7.43 o                         
  -7  -3   7         94.15         98.64         8.28 o                         
  -6  -3   7        156.25        152.78        11.13 o                         
  -5  -3   7        131.06        133.80         6.87 o                         
  -4  -3   7         56.17         59.19         6.09 o                         
  -3  -3   7        240.55        236.34         9.59 o                         
  -2  -3   7        317.11        315.46        10.29 o                         
  -1  -3   7          2.60          8.57         8.62 o                         
   0  -3   7        177.83        166.26         9.82 o                         
   1  -3   7        374.23        382.19         8.50 o                         
   2  -3   7        162.47        169.28         6.64 o                         
   3  -3   7         39.08         56.24         9.11 o                         
   4  -3   7         31.37         35.01         8.78 o                         
   5  -3   7        225.14        249.98        10.25 o                         
   6  -3   7        154.68        161.34        11.48 o                         
   7  -3   7         53.19         45.22        13.30 o                         
   8  -3   7          1.74          0.90        11.10 o                         
  -8  -2   7         17.98          9.99         6.90 o                         
  -7  -2   7        136.26        141.35         6.32 o                         
  -6  -2   7        120.54        115.74        11.06 o                         
  -5  -2   7         13.80         14.67         8.09 o                         
  -4  -2   7        259.65        270.41         7.90 o                         
  -3  -2   7        540.51        568.32        11.34 o                         
  -2  -2   7        111.46        127.39         7.02 o                         
  -1  -2   7        809.47        841.67        13.09 o                         
   0  -2   7       1096.54       1188.69        13.75 o                         
   1  -2   7          2.80         -7.21         7.21 o                         
   2  -2   7        144.03        141.39         6.40 o                         
   3  -2   7       1143.52       1135.35       163.26 o                         
   4  -2   7        498.34        518.52        53.13 o                         
   5  -2   7       1059.50        961.66        86.12 o                         
   6  -2   7        168.74        153.06        12.01 o                         
   7  -2   7        123.10        117.38        13.61 o                         
   8  -2   7         61.33         63.58        16.28 o                         
  -9  -1   7          2.67         -5.10         8.52 o                         
  -8  -1   7        232.75        225.34         6.73 o                         
  -7  -1   7        325.78        343.70         7.75 o                         
  -6  -1   7        120.40        119.30        10.93 o                         
  -5  -1   7        374.34        377.73        10.15 o                         
  -4  -1   7       1336.39       1391.35        14.17 o                         
  -3  -1   7        933.27        900.96        10.95 o                         
  -2  -1   7        143.14        148.08         7.43 o                         
  -1  -1   7       1138.79       1148.09        13.49 o                         
   0  -1   7       2042.54       1919.04       223.72 o                         
   1  -1   7        679.22        655.91        65.32 o                         
   2  -1   7       1203.57       1279.59        55.29 o                         
   3  -1   7       1744.72       1824.91        11.73 o                         
   4  -1   7        256.86        268.34         7.34 o                         
   5  -1   7         29.64         28.51        10.63 o                         
   6  -1   7       1141.06       1155.54        19.75 o                         
   7  -1   7        362.59        353.03        10.98 o                         
   8  -1   7         10.70         11.28        11.67 o                         
  -9   0   7         42.06         34.68         9.47 o                         
  -8   0   7        573.76        615.48        22.20 o                         
  -7   0   7        361.81        407.00         9.19 o                         
  -6   0   7        488.25        493.69        10.51 o                         
  -5   0   7        899.95        925.07        12.56 o                         
  -4   0   7       2962.54       3078.41        18.00 o                         
  -3   0   7       1455.09       1465.46        13.24 o                         
  -2   0   7        652.25        625.17       102.92 o                         
  -1   0   7        798.00        748.76        50.33 o                         
   0   0   7       2760.97       2730.36       116.34 o                         
   1   0   7        221.67        240.44         7.87 o                         
   2   0   7        891.49        848.82        38.14 o                         
   3   0   7       1703.75       1844.44        15.01 o                         
   4   0   7        229.82        236.33        11.55 o                         
   5   0   7         94.71         97.39         6.35 o                         
   6   0   7        597.36        588.12         9.39 o                         
   7   0   7        252.01        266.54        14.90 o                         
  -9   1   7          5.29          8.59         9.12 o                         
  -8   1   7        106.51        111.18         7.85 o                         
  -7   1   7        553.38        581.86        10.15 o                         
  -6   1   7        113.87        104.40         6.77 o                         
  -5   1   7        230.59        215.50         9.47 o                         
  -4   1   7       1090.74       1028.97        13.17 o                         
  -3   1   7          3.50         -2.38         5.69 o                         
  -2   1   7         18.38         12.00         4.56 o                         
  -1   1   7        839.29        845.25         8.48 o                         
   0   1   7        425.27        429.05         6.41 o                         
   1   1   7        369.15        377.49        15.37 o                         
   2   1   7       1068.36       1218.00         9.96 o                         
   3   1   7        400.71        421.87         7.72 o                         
   4   1   7         31.20         25.67         4.99 o                         
   5   1   7         28.10         34.40         6.04 o                         
   6   1   7        324.88        314.67        18.70 o                         
   7   1   7         14.61         11.72         8.90 o                         
  -9   2   7         65.53         76.43        10.72 o                         
  -8   2   7         69.30         73.56        10.25 o                         
  -7   2   7         21.78         23.09        10.01 o                         
  -6   2   7          1.88          8.02         8.20 o                         
  -5   2   7         45.89         43.78         6.38 o                         
  -4   2   7         32.56         30.67         6.80 o                         
  -3   2   7         83.55         77.96         5.56 o                         
  -2   2   7        357.53        408.29         6.80 o                         
  -1   2   7        184.41        174.48         4.61 o                         
   0   2   7         78.72         87.05         5.41 o                         
   1   2   7        429.89        477.51         7.85 o                         
   2   2   7        675.03        694.38         8.47 o                         
   3   2   7        109.35        119.88         5.50 o                         
   4   2   7        284.45        299.32        22.32 o                         
   5   2   7         49.17         65.96         7.43 o                         
   6   2   7         71.96         85.70         9.34 o                         
  -9   3   7         68.76         81.27        12.35 o                         
  -8   3   7          2.17          0.31         7.16 o                         
  -7   3   7        538.88        577.69        10.17 o                         
  -6   3   7        253.26        244.14        10.33 o                         
  -5   3   7        368.81        328.15         8.68 o                         
  -4   3   7        126.50        140.16         5.76 o                         
  -3   3   7       1043.63       1158.94        21.63 o                         
  -2   3   7        824.88        834.56        38.49 o                         
  -1   3   7        482.33        518.81         7.99 o                         
   0   3   7        435.34        474.20        10.52 o                         
   1   3   7         28.76         30.04         6.29 o                         
   2   3   7          1.34          7.08         5.97 o                         
   3   3   7        173.73        189.23         6.04 o                         
   4   3   7        760.94        777.61        11.32 o                         
   5   3   7          0.83         -1.02         8.16 o                         
   6   3   7         52.80         34.41         9.37 o                         
  -9   4   7         47.50         41.85        12.32 o                         
  -8   4   7         15.10         15.28        12.06 o                         
  -7   4   7        576.23        566.66        10.45 o                         
  -6   4   7        835.50        781.55        13.70 o                         
  -5   4   7         65.03         49.97         5.08 o                         
  -4   4   7       1068.26       1092.01        51.02 o                         
  -3   4   7       1871.10       2053.01        24.15 o                         
  -2   4   7        150.59        154.13        10.51 o                         
  -1   4   7         66.36         64.67         4.70 o                         
   0   4   7        849.40        917.72        27.05 o                         
   1   4   7        128.77        132.88         6.40 o                         
   2   4   7          1.37          4.87         4.77 o                         
   3   4   7        994.65        962.69        18.93 o                         
   4   4   7        434.18        400.67        28.61 o                         
   5   4   7         18.72         12.10         9.21 o                         
  -9   5   7         44.25         32.92        10.33 o                         
  -8   5   7        135.54        137.09        12.36 o                         
  -7   5   7        595.56        516.66        43.56 o                         
  -6   5   7        698.75        664.37        36.14 o                         
  -5   5   7         91.92         75.96         6.28 o                         
  -4   5   7        417.85        449.20        22.00 o                         
  -3   5   7        562.98        595.61         8.89 o                         
  -2   5   7        157.07        149.79         6.51 o                         
  -1   5   7        307.17        298.81        14.97 o                         
   0   5   7        801.59        808.53        25.67 o                         
   1   5   7         29.72         26.90         6.17 o                         
   2   5   7        130.38        129.91         9.27 o                         
   3   5   7        273.88        271.96        21.51 o                         
   4   5   7        117.35         82.51        11.37 o                         
  -8   6   7          1.29         -0.13        11.61 o                         
  -7   6   7        174.78        179.32         8.38 o                         
  -6   6   7          0.91         12.52         6.98 o                         
  -5   6   7          3.86          9.00         5.91 o                         
  -4   6   7        170.39        181.99        10.21 o                         
  -3   6   7          7.49          5.53         7.40 o                         
  -2   6   7          4.69          4.46        13.55 o                         
  -1   6   7        220.03        221.66        11.99 o                         
   0   6   7        219.81        237.35         7.97 o                         
   1   6   7         50.27         46.53         7.41 o                         
   2   6   7         92.51         89.07         7.64 o                         
   3   6   7          4.66          5.88        18.28 o                         
  -8   7   7        126.94        119.83        11.81 o                         
  -7   7   7          0.60          1.90         9.30 o                         
  -6   7   7        151.60        150.76        16.17 o                         
  -5   7   7        138.51        143.54         7.87 o                         
  -4   7   7         26.19         24.66         5.31 o                         
  -3   7   7        294.19        286.74        16.66 o                         
  -2   7   7        401.13        384.33        44.97 o                         
  -1   7   7         74.14         67.23         7.61 o                         
   0   7   7        256.11        282.18         9.75 o                         
   1   7   7         93.81         96.23         9.29 o                         
   2   7   7         89.56         83.96        10.16 o                         
  -6   8   7        216.52        216.30        12.14 o                         
  -5   8   7        244.77        239.99         9.88 o                         
  -4   8   7         25.50         37.84         7.39 o                         
  -3   8   7        178.65        163.10        23.12 o                         
  -2   8   7        434.02        405.64        18.32 o                         
  -1   8   7          3.21         -8.40         8.40 o                         
   0   8   7         84.33         73.82         9.27 o                         
  -1  -9   8         81.33         81.16        15.89 o                         
   0  -9   8          2.12         -6.76        12.97 o                         
   1  -9   8        118.76        125.13        13.47 o                         
   2  -9   8        116.21        129.48        13.18 o                         
   3  -9   8          1.27         -1.55        12.83 o                         
   4  -9   8        118.97        105.72        11.32 o                         
  -3  -8   8         33.75         34.50         7.69 o                         
  -2  -8   8        162.59        169.43        13.80 o                         
  -1  -8   8          4.72         -9.23        13.02 o                         
   0  -8   8          1.51          0.97        10.44 o                         
   1  -8   8         53.10         59.89         7.74 o                         
   2  -8   8        144.05        152.86         8.20 o                         
   3  -8   8          0.69          0.45         8.20 o                         
   4  -8   8         31.75         34.80        11.53 o                         
   5  -8   8        115.35        106.83         9.70 o                         
   6  -8   8        112.13        103.41        11.37 o                         
  -4  -7   8          4.69         -7.23         7.23 o                         
  -3  -7   8         24.36         26.13        10.43 o                         
  -2  -7   8         26.04         23.67        10.49 o                         
  -1  -7   8          3.69          0.82        10.11 o                         
   0  -7   8        190.28        183.67        11.21 o                         
   1  -7   8         14.21         18.36         7.16 o                         
   2  -7   8         12.57          8.88        10.38 o                         
   3  -7   8          2.30          2.55         5.93 o                         
   4  -7   8        105.22         94.25         7.76 o                         
   5  -7   8         39.44         37.88         9.16 o                         
   6  -7   8          3.90          4.15         9.08 o                         
  -5  -6   8         67.91         61.96         6.55 o                         
  -4  -6   8         37.10         31.31         7.98 o                         
  -3  -6   8          1.51         -0.69         5.69 o                         
  -2  -6   8        119.10        110.54        10.90 o                         
  -1  -6   8        292.92        279.52         9.97 o                         
   0  -6   8         23.01         21.66         8.44 o                         
   1  -6   8          8.57         10.64        10.22 o                         
   2  -6   8        111.12        123.52        11.17 o                         
   3  -6   8        167.80        176.51        12.04 o                         
   4  -6   8         68.92         68.40        12.92 o                         
   5  -6   8        142.74        139.85        16.31 o                         
   6  -6   8        125.89        129.24        11.60 o                         
   7  -6   8          3.36          5.53        11.14 o                         
  -6  -5   8          6.85          1.40         8.89 o                         
  -5  -5   8        388.62        400.35         7.97 o                         
  -4  -5   8        340.14        336.94        29.17 o                         
  -3  -5   8          4.66         -5.79         8.28 o                         
  -2  -5   8        391.73        423.16        10.43 o                         
  -1  -5   8        275.87        283.87        10.03 o                         
   0  -5   8        781.18        815.62        13.16 o                         
   1  -5   8        697.83        764.15        13.29 o                         
   2  -5   8        432.06        440.81        11.88 o                         
   3  -5   8        119.79        110.58        13.26 o                         
   4  -5   8          4.85          4.76         9.83 o                         
   5  -5   8        457.73        473.38         9.39 o                         
   6  -5   8        459.88        458.39         9.79 o                         
   7  -5   8          0.49          1.01         9.87 o                         
  -7  -4   8        238.10        213.60         9.71 o                         
  -6  -4   8         79.61         71.59         6.00 o                         
  -5  -4   8        671.65        682.36         7.56 o                         
  -4  -4   8        520.60        520.99        11.06 o                         
  -3  -4   8          1.40          2.92         5.73 o                         
  -2  -4   8        825.11        854.86        10.82 o                         
  -1  -4   8       1653.04       1696.79        14.61 o                         
   0  -4   8          1.36          8.42         5.90 o                         
   1  -4   8        381.56        364.49        10.85 o                         
   2  -4   8        703.48        689.19        13.08 o                         
   3  -4   8        103.61        104.25         6.52 o                         
   4  -4   8         72.19         75.26         6.28 o                         
   5  -4   8         76.41         90.22         9.24 o                         
   6  -4   8        432.38        414.87        19.58 o                         
   7  -4   8          1.25          0.04         9.95 o                         
  -8  -3   8        145.37        138.08         8.04 o                         
  -7  -3   8        121.20        108.38        10.32 o                         
  -6  -3   8         76.38         76.74         5.27 o                         
  -5  -3   8        173.74        172.45         9.18 o                         
  -4  -3   8        415.80        401.40         8.32 o                         
  -3  -3   8         33.89         28.58         8.62 o                         
  -2  -3   8        633.33        609.12         9.69 o                         
  -1  -3   8       1083.01       1115.42        12.24 o                         
   0  -3   8          0.28         -3.79         8.56 o                         
   1  -3   8        231.72        251.37         7.98 o                         
   2  -3   8        737.88        784.85        12.64 o                         
   3  -3   8         67.39         81.42         9.16 o                         
   4  -3   8         53.10         58.64         8.72 o                         
   5  -3   8        680.85        733.40        14.50 o                         
   6  -3   8         52.75         54.43        12.84 o                         
   7  -3   8          1.13         -7.33        12.82 o                         
  -8  -2   8          1.56         12.23         8.58 o                         
  -7  -2   8          0.66          0.55         5.13 o                         
  -6  -2   8        194.56        178.22        14.79 o                         
  -5  -2   8         40.27         40.84         9.55 o                         
  -4  -2   8        110.24        112.60         6.66 o                         
  -3  -2   8        161.94        157.33         9.21 o                         
  -2  -2   8        149.27        159.54         9.47 o                         
  -1  -2   8          9.96         10.96         8.60 o                         
   0  -2   8        261.90        251.05         7.04 o                         
   1  -2   8        193.58        224.40         8.53 o                         
   2  -2   8          0.22         -1.48         8.91 o                         
   3  -2   8        430.67        441.90        46.07 o                         
   4  -2   8        472.39        442.63        19.76 o                         
   5  -2   8         47.06         53.85         7.29 o                         
   6  -2   8          9.69          7.74         6.90 o                         
   7  -2   8        167.03        156.39        13.86 o                         
  -9  -1   8          0.52          0.79        11.29 o                         
  -8  -1   8        125.62        117.95         8.94 o                         
  -7  -1   8        451.06        464.76         9.06 o                         
  -6  -1   8          2.70         18.92         7.03 o                         
  -5  -1   8         57.10         70.25         6.29 o                         
  -4  -1   8        578.43        605.15        11.19 o                         
  -3  -1   8        718.85        725.63        10.00 o                         
  -2  -1   8        137.00        141.23         7.07 o                         
  -1  -1   8        571.61        588.48        10.39 o                         
   0  -1   8        930.07        876.41       107.36 o                         
   1  -1   8        104.71         96.79         4.46 o                         
   2  -1   8        805.37        857.99        81.43 o                         
   3  -1   8       1190.31       1222.17        81.11 o                         
   4  -1   8        144.58        142.98         6.73 o                         
   5  -1   8         52.73         42.38         7.39 o                         
   6  -1   8        596.92        568.48         9.42 o                         
   7  -1   8        289.12        283.46        10.08 o                         
  -9   0   8          2.86          3.53         9.43 o                         
  -8   0   8        312.10        318.43        13.40 o                         
  -7   0   8        160.82        172.10        10.62 o                         
  -6   0   8        931.34       1011.78        13.81 o                         
  -5   0   8         27.33         18.52         8.42 o                         
  -4   0   8       1575.91       1595.99        14.58 o                         
  -3   0   8        377.99        368.62         8.34 o                         
  -2   0   8         93.34         85.59        16.89 o                         
  -1   0   8       1654.18       1611.49       130.51 o                         
   0   0   8       2165.53       2169.34        50.00 o                         
   1   0   8        123.87        122.84         4.90 o                         
   2   0   8       1268.02       1322.35         9.78 o                         
   3   0   8       1465.71       1560.48        23.69 o                         
   4   0   8        147.75        156.87         6.56 o                         
   5   0   8         86.78         96.26         7.64 o                         
   6   0   8        642.07        659.75        22.02 o                         
   7   0   8        129.53        123.59         9.50 o                         
  -9   1   8          6.60          8.62         9.28 o                         
  -8   1   8        247.52        274.30         9.87 o                         
  -7   1   8        972.19        980.32        11.59 o                         
  -6   1   8        131.39        122.62         8.08 o                         
  -5   1   8          4.04          2.03         8.28 o                         
  -4   1   8        640.45        628.45        11.22 o                         
  -3   1   8        428.13        414.37        42.88 o                         
  -2   1   8        191.35        192.85         6.17 o                         
  -1   1   8        862.07        888.35        25.51 o                         
   0   1   8       1209.04       1223.14         9.32 o                         
   1   1   8        662.64        708.78        11.47 o                         
   2   1   8        463.69        485.07        12.46 o                         
   3   1   8        436.88        496.13         7.68 o                         
   4   1   8         81.76         89.34         6.86 o                         
   5   1   8         88.49         97.57         7.58 o                         
   6   1   8         88.30         86.52         9.36 o                         
  -9   2   8          6.01         11.84        10.45 o                         
  -8   2   8        209.91        240.63        12.78 o                         
  -7   2   8          9.20          9.85         9.81 o                         
  -6   2   8         70.79         75.38         7.36 o                         
  -5   2   8        268.93        264.91         9.49 o                         
  -4   2   8         67.25         69.76         5.48 o                         
  -3   2   8         52.32         55.21         8.94 o                         
  -2   2   8        121.42        125.59         6.74 o                         
  -1   2   8       1459.39       1618.52        49.94 o                         
   0   2   8         24.44         20.46         6.31 o                         
   1   2   8         54.49         52.81         8.50 o                         
   2   2   8          3.46          2.99         6.07 o                         
   3   2   8        123.62        118.40        15.08 o                         
   4   2   8         39.39         46.14         7.38 o                         
   5   2   8        140.53        141.51         7.84 o                         
   6   2   8         12.97         14.51         9.14 o                         
  -9   3   8          1.41         -8.51        12.23 o                         
  -8   3   8          0.96          2.69        12.03 o                         
  -7   3   8        183.34        176.23         8.15 o                         
  -6   3   8        415.71        418.22         9.47 o                         
  -5   3   8        174.50        185.46         6.81 o                         
  -4   3   8         55.40         53.88         4.67 o                         
  -3   3   8        367.31        395.29        15.59 o                         
  -2   3   8       1175.37       1207.95        24.97 o                         
  -1   3   8        816.05        829.75         8.71 o                         
   0   3   8        293.78        323.84         7.17 o                         
   1   3   8        207.55        238.50        17.92 o                         
   2   3   8          1.24          5.79         4.66 o                         
   3   3   8        281.36        278.10         7.09 o                         
   4   3   8        405.31        439.10        30.00 o                         
   5   3   8         47.21         49.69         7.56 o                         
  -9   4   8         30.38         25.19        14.94 o                         
  -8   4   8         35.61         43.32        12.25 o                         
  -7   4   8        304.24        309.00        11.29 o                         
  -6   4   8        367.81        359.83        22.18 o                         
  -5   4   8        117.82        107.18        10.19 o                         
  -4   4   8        659.44        678.08         8.43 o                         
  -3   4   8        555.08        630.06        10.09 o                         
  -2   4   8          3.85          3.75         6.02 o                         
  -1   4   8          0.26          4.53         5.99 o                         
   0   4   8       2001.78       2075.90        86.17 o                         
   1   4   8        851.43        888.74        47.32 o                         
   2   4   8         66.31         62.16         7.87 o                         
   3   4   8        359.10        361.44         8.48 o                         
   4   4   8        735.89        744.54        15.19 o                         
  -9   5   8        200.92        195.43        15.56 o                         
  -8   5   8        105.88         98.57        12.67 o                         
  -7   5   8        421.18        370.77        34.37 o                         
  -6   5   8        654.40        614.51        29.19 o                         
  -5   5   8          7.86         10.80        13.03 o                         
  -4   5   8        650.67        696.95         8.37 o                         
  -3   5   8        460.59        477.09        14.28 o                         
  -2   5   8        109.08        119.88         4.65 o                         
  -1   5   8        492.58        470.64         6.61 o                         
   0   5   8        731.82        763.39         8.34 o                         
   1   5   8        475.19        484.68         8.78 o                         
   2   5   8        127.24        114.36         7.71 o                         
   3   5   8        320.23        288.77        15.98 o                         
   4   5   8         37.10         26.24        10.94 o                         
  -8   6   8         22.00          8.52        10.24 o                         
  -7   6   8        385.12        372.22        10.10 o                         
  -6   6   8        157.50        148.66         7.41 o                         
  -5   6   8          0.82          4.95         7.26 o                         
  -4   6   8        359.53        344.99        21.21 o                         
  -3   6   8        316.24        323.06        11.94 o                         
  -2   6   8          0.28          5.44         5.89 o                         
  -1   6   8        195.35        199.86        15.61 o                         
   0   6   8        182.19        197.32         6.62 o                         
   1   6   8          7.90          1.88         7.34 o                         
   2   6   8         22.27         23.00        11.11 o                         
  -7   7   8        107.62         93.75        11.33 o                         
  -6   7   8         51.99         49.14        15.78 o                         
  -5   7   8        150.76        151.19        13.05 o                         
  -4   7   8         86.80         95.08         7.52 o                         
  -3   7   8         29.62         23.66         6.39 o                         
  -2   7   8        125.24        120.36         6.77 o                         
  -1   7   8        146.81        152.13        16.71 o                         
   0   7   8          8.74          8.60         7.45 o                         
   1   7   8         39.96         30.73        14.47 o                         
  -5   8   8         57.73         49.13        11.00 o                         
  -4   8   8          0.39          4.84         7.44 o                         
  -3   8   8         67.95         67.97         9.24 o                         
  -2   8   8        312.74        308.03        24.24 o                         
   1  -9   9        106.65        108.12        15.95 o                         
   2  -9   9        113.10         83.00        11.43 o                         
   3  -9   9          4.20         13.83        10.49 o                         
  -2  -8   9        179.41        140.22        14.19 o                         
  -1  -8   9         81.41         89.49         9.67 o                         
   0  -8   9        108.95        103.53        13.22 o                         
   1  -8   9         79.11         73.30        12.91 o                         
   2  -8   9        179.88        170.56         8.31 o                         
   3  -8   9          8.38          5.36        15.22 o                         
   4  -8   9         18.47         20.28         9.24 o                         
   5  -8   9        118.75        121.47        12.20 o                         
  -4  -7   9          7.01         10.00        15.51 o                         
  -3  -7   9         74.03         77.71        13.14 o                         
  -2  -7   9        114.63        146.14        12.89 o                         
  -1  -7   9          8.12          3.29        10.43 o                         
   0  -7   9          2.89          8.02         7.21 o                         
   1  -7   9         80.05         60.68         8.00 o                         
   2  -7   9         93.87         79.08        12.65 o                         
   3  -7   9         35.34         21.61         6.15 o                         
   4  -7   9         90.88         89.35         9.35 o                         
   5  -7   9          7.07          3.80         9.11 o                         
   6  -7   9          3.65          1.58        11.98 o                         
  -5  -6   9          2.42          1.47         6.79 o                         
  -4  -6   9        204.62        167.04        13.86 o                         
  -3  -6   9          0.97        -10.43        10.43 o                         
  -2  -6   9          5.86         11.99        10.22 o                         
  -1  -6   9         35.30         43.82        10.40 o                         
   0  -6   9         29.99         29.68        10.22 o                         
   1  -6   9          0.62          9.32         9.77 o                         
   2  -6   9        128.67        137.40        11.08 o                         
   3  -6   9         33.28         37.07        12.62 o                         
   4  -6   9         45.55         43.16        12.63 o                         
   5  -6   9         10.23         11.42        15.03 o                         
   6  -6   9         24.81         23.52        18.01 o                         
  -6  -5   9          4.22         -4.10         8.13 o                         
  -5  -5   9        142.48        137.70         9.68 o                         
  -4  -5   9        113.11         99.71        10.94 o                         
  -3  -5   9         53.58         51.05        10.40 o                         
  -2  -5   9        143.41        148.12         7.99 o                         
  -1  -5   9        576.96        608.26        10.80 o                         
   0  -5   9        239.64        254.22        11.65 o                         
   1  -5   9        100.98        107.17         8.10 o                         
   2  -5   9        885.38        950.08        15.81 o                         
   3  -5   9        176.36        183.03        11.50 o                         
   4  -5   9         10.17         16.69         9.88 o                         
   5  -5   9        182.37        184.68         8.30 o                         
   6  -5   9        322.68        337.74        19.53 o                         
   7  -5   9          7.51          6.26        10.94 o                         
  -7  -4   9        190.12        190.42        21.81 o                         
  -6  -4   9         34.66         25.24        12.99 o                         
  -5  -4   9        461.42        500.56        12.44 o                         
  -4  -4   9        429.28        448.22         9.48 o                         
  -3  -4   9          6.46         -7.25         7.25 o                         
  -2  -4   9        314.32        335.10         7.95 o                         
  -1  -4   9       1542.47       1546.67        13.98 o                         
   0  -4   9        156.47        154.39         9.33 o                         
   1  -4   9        433.36        454.78        11.21 o                         
   2  -4   9        755.88        725.00        11.25 o                         
   3  -4   9        411.29        424.81        26.37 o                         
   4  -4   9          2.06         -1.82         7.39 o                         
   5  -4   9       1071.43       1065.76        11.48 o                         
   6  -4   9        263.58        259.52        10.22 o                         
   7  -4   9          0.04          6.21         9.97 o                         
  -7  -3   9         27.48         14.72         9.11 o                         
  -6  -3   9         12.76         16.40         5.92 o                         
  -5  -3   9        603.34        644.27        10.31 o                         
  -4  -3   9        459.38        482.54         9.81 o                         
  -3  -3   9          1.18          3.57         5.79 o                         
  -2  -3   9        144.71        149.56         6.81 o                         
  -1  -3   9        644.02        624.37         9.86 o                         
   0  -3   9        108.76        100.42         9.10 o                         
   1  -3   9         11.31         10.80         8.69 o                         
   2  -3   9        973.46       1045.26        13.61 o                         
   3  -3   9        214.43        220.13         9.71 o                         
   4  -3   9         37.63         45.37         8.58 o                         
   5  -3   9        329.86        335.31        12.15 o                         
   6  -3   9        189.03        200.91        12.66 o                         
   7  -3   9         19.46         24.07        12.87 o                         
  -8  -2   9        107.65         86.45         9.47 o                         
  -7  -2   9          9.43          0.24         8.20 o                         
  -6  -2   9         16.98         27.74         6.98 o                         
  -5  -2   9        522.05        598.90        12.31 o                         
  -4  -2   9        149.63        148.46         6.78 o                         
  -3  -2   9          9.19         12.21         6.03 o                         
  -2  -2   9        474.15        486.00        10.75 o                         
  -1  -2   9          0.37          0.25         8.45 o                         
   0  -2   9         12.08         10.11         6.24 o                         
   1  -2   9        827.15        877.11        10.96 o                         
   2  -2   9         10.74         12.05         6.16 o                         
   3  -2   9          0.39         -5.32         8.44 o                         
   4  -2   9         39.62         40.80         6.31 o                         
   5  -2   9          9.95         13.12         9.67 o                         
   6  -2   9          9.48         16.57        12.64 o                         
   7  -2   9         10.46          4.04        12.84 o                         
  -8  -1   9         29.99         32.01        12.34 o                         
  -7  -1   9         53.87         49.98         7.40 o                         
  -6  -1   9         42.86         37.39         9.97 o                         
  -5  -1   9         68.63         73.92        10.30 o                         
  -4  -1   9         21.73         25.11         5.96 o                         
  -3  -1   9        624.37        699.03        11.52 o                         
  -2  -1   9         62.70         57.55         6.48 o                         
  -1  -1   9        127.75        160.12         7.24 o                         
   0  -1   9        345.56        333.92        48.57 o                         
   1  -1   9        593.57        599.19        45.89 o                         
   2  -1   9          0.04         -3.01         7.08 o                         
   3  -1   9        276.38        280.87        30.40 o                         
   4  -1   9         36.51         44.32         7.14 o                         
   5  -1   9         22.53         27.05         6.09 o                         
   6  -1   9         27.41         36.15        15.78 o                         
   7  -1   9        275.07        240.38        28.06 o                         
  -9   0   9         24.11         27.19        10.45 o                         
  -8   0   9        117.10        114.81         8.95 o                         
  -7   0   9        144.50        155.99         7.86 o                         
  -6   0   9         74.42         74.89         7.34 o                         
  -5   0   9        736.75        744.09        12.13 o                         
  -4   0   9        632.49        648.53        11.14 o                         
  -3   0   9        391.22        377.80         8.29 o                         
  -2   0   9          9.34         21.26         5.96 o                         
  -1   0   9       1203.79       1240.93        96.80 o                         
   0   0   9       1059.37       1094.71         9.13 o                         
   1   0   9        322.75        346.58         7.52 o                         
   2   0   9         33.36         41.16         4.44 o                         
   3   0   9       1154.85       1219.78        79.69 o                         
   4   0   9        305.70        325.26        10.47 o                         
   5   0   9        117.24        109.23         7.93 o                         
   6   0   9        684.64        715.84        36.04 o                         
  -9   1   9          1.75          0.62        10.38 o                         
  -8   1   9        182.33        197.66        12.89 o                         
  -7   1   9        866.85        853.49        11.07 o                         
  -6   1   9         14.65          0.09        10.10 o                         
  -5   1   9       1078.93       1044.38        12.52 o                         
  -4   1   9        755.87        742.55         9.83 o                         
  -3   1   9        634.38        649.68        36.14 o                         
  -2   1   9        117.72        126.94         7.05 o                         
  -1   1   9       1122.21       1221.29        35.99 o                         
   0   1   9        478.64        548.09        10.63 o                         
   1   1   9         41.72         32.89         5.17 o                         
   2   1   9        387.64        380.65        13.69 o                         
   3   1   9        319.05        348.49        18.87 o                         
   4   1   9        197.25        196.00         7.91 o                         
   5   1   9        238.65        240.64         8.58 o                         
   6   1   9        151.91        135.15         9.73 o                         
  -9   2   9          1.01          5.37        14.77 o                         
  -8   2   9        174.84        181.51        12.68 o                         
  -7   2   9        208.44        207.98        10.63 o                         
  -6   2   9         49.81         54.58        10.03 o                         
  -5   2   9        209.38        219.23         8.31 o                         
  -4   2   9        617.83        594.13        85.45 o                         
  -3   2   9        465.87        470.04        13.62 o                         
  -2   2   9         74.62         96.36         6.52 o                         
  -1   2   9        632.66        705.88         8.39 o                         
   0   2   9          0.89          4.49        10.09 o                         
   1   2   9        229.63        233.16         5.84 o                         
   2   2   9         23.91         39.69         5.94 o                         
   3   2   9        589.03        592.47        11.34 o                         
   4   2   9         11.99         19.66         5.88 o                         
   5   2   9         88.41         90.48        11.80 o                         
  -9   3   9         51.03         55.48        15.19 o                         
  -8   3   9         64.92         73.89         8.75 o                         
  -7   3   9         34.18         35.41         9.90 o                         
  -6   3   9          1.92         11.73         6.76 o                         
  -5   3   9        417.83        378.45         8.28 o                         
  -4   3   9          1.16          5.76         4.30 o                         
  -3   3   9         66.44         66.35         5.28 o                         
  -2   3   9        117.56        140.24         6.46 o                         
  -1   3   9         12.06         11.14         9.14 o                         
   0   3   9          0.50         -2.15         4.79 o                         
   1   3   9        533.86        557.23         7.70 o                         
   2   3   9        113.58        107.20         6.32 o                         
   3   3   9         63.62         60.63         6.07 o                         
   4   3   9         47.15         42.36         7.50 o                         
   5   3   9          7.50         15.60         8.85 o                         
  -8   4   9         24.39         32.75        12.31 o                         
  -7   4   9        103.43        110.82         9.09 o                         
  -6   4   9        423.78        391.82        23.18 o                         
  -5   4   9          8.96          7.38         8.82 o                         
  -4   4   9        142.05        137.91        18.11 o                         
  -3   4   9        985.09       1028.86        15.39 o                         
  -2   4   9         24.73         30.81         9.27 o                         
  -1   4   9          2.05          9.45         8.73 o                         
   0   4   9        399.16        426.93        25.47 o                         
   1   4   9        541.54        554.63         8.91 o                         
   2   4   9          1.29          5.99         5.89 o                         
   3   4   9        163.07        154.50         9.58 o                         
   4   4   9        106.83         92.52         8.03 o                         
  -8   5   9          2.71        -10.60        10.60 o                         
  -7   5   9        353.72        307.93        15.48 o                         
  -6   5   9        882.45        846.71         9.61 o                         
  -5   5   9          9.57         16.25         7.28 o                         
  -4   5   9        456.63        455.14         7.68 o                         
  -3   5   9       1330.30       1391.57        13.88 o                         
  -2   5   9        381.67        404.13         7.34 o                         
  -1   5   9        205.98        174.01        17.41 o                         
   0   5   9       1438.81       1471.89        25.78 o                         
   1   5   9        258.28        238.80        27.56 o                         
   2   5   9         29.10         22.94         7.49 o                         
   3   5   9        371.32        321.91         8.92 o                         
  -7   6   9        148.26        118.74         9.41 o                         
  -6   6   9        247.93        256.87        10.94 o                         
  -5   6   9         29.68         35.15         8.26 o                         
  -4   6   9        393.69        401.90        16.95 o                         
  -3   6   9        482.23        465.65        12.59 o                         
  -2   6   9         56.83         60.09         5.45 o                         
  -1   6   9        238.53        248.01         6.89 o                         
   0   6   9        351.61        363.88        15.05 o                         
   1   6   9        209.95        184.31        20.79 o                         
  -6   7   9         10.11         -2.57        12.78 o                         
  -5   7   9          7.86         -1.26         9.07 o                         
  -4   7   9         16.61         11.75         9.07 o                         
  -3   7   9        161.53        163.03         8.05 o                         
  -2   7   9          1.33          9.37         8.96 o                         
  -1   7   9         42.15         30.45        15.79 o                         
   0   7   9        181.03        168.53         9.46 o                         
  -1  -8  10        125.79         98.62        15.16 o                         
   0  -8  10        131.06         90.22        13.68 o                         
   1  -8  10         48.80         55.95        17.39 o                         
   2  -8  10         79.85         93.42         9.26 o                         
   3  -8  10         12.09          2.96         9.17 o                         
   4  -8  10         92.28         75.62        11.39 o                         
  -3  -7  10        134.84        124.61         9.93 o                         
  -2  -7  10        196.15        224.77        13.81 o                         
  -1  -7  10          1.17          3.81         8.97 o                         
   0  -7  10         59.15         42.28         6.41 o                         
   1  -7  10        437.61        405.66        22.12 o                         
   2  -7  10         42.98         51.81         7.40 o                         
   3  -7  10          2.25          4.06        12.25 o                         
   4  -7  10         52.36         51.51         9.36 o                         
   5  -7  10         88.90         94.89        11.25 o                         
  -4  -6  10          8.00         14.28         9.04 o                         
  -3  -6  10         23.50         31.58         8.93 o                         
  -2  -6  10         88.97         66.85        10.86 o                         
  -1  -6  10         42.50         35.57        10.23 o                         
   0  -6  10        225.81        215.59        11.58 o                         
   1  -6  10         13.19         23.63         9.82 o                         
   2  -6  10          0.38         -4.53        10.06 o                         
   3  -6  10         42.31         42.29        10.37 o                         
   4  -6  10         23.81         18.72        12.38 o                         
   5  -6  10         42.14         32.46        15.65 o                         
   6  -6  10          2.75          8.77        18.17 o                         
  -6  -5  10         18.49         10.49        15.18 o                         
  -5  -5  10         63.63         46.03         7.61 o                         
  -4  -5  10          6.38         14.69        10.46 o                         
  -3  -5  10         49.55         40.41         7.31 o                         
  -2  -5  10          0.09         -1.84         7.15 o                         
  -1  -5  10         31.38         42.00         7.24 o                         
   0  -5  10         84.70         84.59         7.90 o                         
   1  -5  10          0.22         -2.11         9.91 o                         
   2  -5  10        134.87        151.42        10.84 o                         
   3  -5  10         86.87         88.27        10.62 o                         
   4  -5  10          1.20         -1.19        10.08 o                         
   5  -5  10          0.22          6.69         8.97 o                         
   6  -5  10        416.60        354.22        11.01 o                         
  -6  -4  10          0.09          4.61         7.28 o                         
  -5  -4  10        250.18        236.12        13.10 o                         
  -4  -4  10        494.15        517.75        12.34 o                         
  -3  -4  10         19.00         16.32        10.02 o                         
  -2  -4  10        206.04        216.85        11.21 o                         
  -1  -4  10        414.00        446.54        12.50 o                         
   0  -4  10        194.46        200.92        11.25 o                         
   1  -4  10        237.57        240.13         8.91 o                         
   2  -4  10        368.38        380.91        12.13 o                         
   3  -4  10        506.02        532.40         9.24 o                         
   4  -4  10         44.51         41.31        10.67 o                         
   5  -4  10        704.77        630.44        18.88 o                         
   6  -4  10        107.19         93.19         9.71 o                         
  -7  -3  10        130.56         97.28         8.10 o                         
  -6  -3  10         42.39         53.73         8.92 o                         
  -5  -3  10        179.14        192.67        10.70 o                         
  -4  -3  10        516.29        528.57         9.54 o                         
  -3  -3  10          4.42         13.69         9.95 o                         
  -2  -3  10        471.23        481.30         8.67 o                         
  -1  -3  10        576.36        534.61        11.07 o                         
   0  -3  10        157.73        156.75         9.19 o                         
   1  -3  10        166.03        172.02         9.29 o                         
   2  -3  10       1335.13       1522.97        15.05 o                         
   3  -3  10        395.95        400.67        10.61 o                         
   4  -3  10         27.86         19.54        10.47 o                         
   5  -3  10          3.88          7.51        10.44 o                         
   6  -3  10        536.71        469.98        15.77 o                         
  -7  -2  10          1.82         -0.68         7.32 o                         
  -6  -2  10         77.40         69.49        10.25 o                         
  -5  -2  10         65.85         89.57        10.06 o                         
  -4  -2  10        396.71        415.92         9.27 o                         
  -3  -2  10          9.70          8.83         5.66 o                         
  -2  -2  10        604.68        631.34         9.39 o                         
  -1  -2  10        228.73        221.59         7.20 o                         
   0  -2  10        157.01        162.04         6.97 o                         
   1  -2  10        287.77        295.85        10.03 o                         
   2  -2  10        630.69        697.14        11.76 o                         
   3  -2  10        125.85        136.70         9.00 o                         
   4  -2  10         48.29         32.93        10.67 o                         
   5  -2  10         78.83         78.72        10.79 o                         
   6  -2  10         43.02         48.58        12.93 o                         
  -8  -1  10          6.27         18.66         8.75 o                         
  -7  -1  10         33.26         17.16        12.34 o                         
  -6  -1  10        236.98        242.94         8.29 o                         
  -5  -1  10        109.30        122.46        10.45 o                         
  -4  -1  10         23.06         23.63        10.21 o                         
  -3  -1  10        147.09        152.82         6.72 o                         
  -2  -1  10         18.45         10.01         8.44 o                         
  -1  -1  10          0.18         -8.69         8.69 o                         
   0  -1  10         20.33         29.26         6.47 o                         
   1  -1  10         88.10         93.62         6.60 o                         
   2  -1  10          8.72          9.80         5.03 o                         
   3  -1  10         55.89         64.99         9.23 o                         
   4  -1  10         44.27         40.66         6.13 o                         
   5  -1  10          2.31         -3.73         7.15 o                         
   6  -1  10         38.04         22.17         7.46 o                         
  -8   0  10          7.14         -3.19         8.99 o                         
  -7   0  10        311.88        337.91        13.21 o                         
  -6   0  10        144.91        141.47         7.92 o                         
  -5   0  10         70.86         86.59        10.25 o                         
  -4   0  10        500.09        500.89         9.69 o                         
  -3   0  10        268.74        263.63         9.50 o                         
  -2   0  10          5.99          6.30         8.48 o                         
  -1   0  10         61.07         72.22        11.26 o                         
   0   0  10        663.63        689.16         7.71 o                         
   1   0  10         83.17         82.21         6.44 o                         
   2   0  10        262.66        260.67        14.49 o                         
   3   0  10        467.49        501.11         8.80 o                         
   4   0  10        153.61        168.43         7.82 o                         
   5   0  10         14.01         20.28         9.07 o                         
   6   0  10        268.84        254.33         9.92 o                         
  -8   1  10        211.76        182.18         9.71 o                         
  -7   1  10        830.75        821.02        12.09 o                         
  -6   1  10        236.72        226.53         8.25 o                         
  -5   1  10        310.04        284.39         8.51 o                         
  -4   1  10        808.86        876.64        13.27 o                         
  -3   1  10        479.02        506.16        33.81 o                         
  -2   1  10         90.02         82.56        10.14 o                         
  -1   1  10       2346.08       2395.21        11.72 o                         
   0   1  10        803.01        860.43        48.18 o                         
   1   1  10         38.40         40.99         5.99 o                         
   2   1  10        590.16        568.77        14.79 o                         
   3   1  10        611.55        606.33         7.38 o                         
   4   1  10        315.04        329.59        32.44 o                         
   5   1  10         72.24         61.04         9.32 o                         
  -8   2  10        277.85        254.86        13.51 o                         
  -7   2  10        338.01        333.45        10.15 o                         
  -6   2  10         36.93         30.46         7.20 o                         
  -5   2  10         40.61         40.19         7.34 o                         
  -4   2  10       1251.42       1213.70       105.91 o                         
  -3   2  10        120.11        146.65         5.69 o                         
  -2   2  10        398.04        414.56        22.86 o                         
  -1   2  10        255.43        269.75         9.60 o                         
   0   2  10       1123.16       1197.81        42.81 o                         
   1   2  10         23.41         21.27         7.08 o                         
   2   2  10        459.92        511.18         8.66 o                         
   3   2  10        520.50        524.51         7.88 o                         
   4   2  10        137.53        161.03        11.10 o                         
   5   2  10         15.23         14.11        11.04 o                         
  -8   3  10        276.69        255.81        13.66 o                         
  -7   3  10        132.55        124.41         9.39 o                         
  -6   3  10          2.18          1.57         6.86 o                         
  -5   3  10        401.48        359.90        22.91 o                         
  -4   3  10        171.59        182.46        14.06 o                         
  -3   3  10         64.85         48.41         6.12 o                         
  -2   3  10        138.82        144.81         5.50 o                         
  -1   3  10        476.98        480.31        26.96 o                         
   0   3  10          3.45          6.21         6.08 o                         
   1   3  10         31.12         38.84         6.03 o                         
   2   3  10        284.67        270.39        20.25 o                         
   3   3  10          2.68          3.08         9.03 o                         
   4   3  10         78.94         67.86         7.97 o                         
  -8   4  10          1.02        -14.79        14.79 o                         
  -7   4  10         17.14         24.56        12.20 o                         
  -6   4  10        103.15         82.05        16.78 o                         
  -5   4  10         44.68         57.23         7.59 o                         
  -4   4  10          0.73         -2.09         6.00 o                         
  -3   4  10        232.23        226.11        10.93 o                         
  -2   4  10        173.50        166.18         6.57 o                         
  -1   4  10          3.06         11.19        12.03 o                         
   0   4  10        164.40        167.65        11.24 o                         
   1   4  10        391.95        392.56         6.71 o                         
   2   4  10          5.00          7.23         8.51 o                         
   3   4  10        441.73        435.90        17.82 o                         
  -7   5  10         89.12         59.94         9.20 o                         
  -6   5  10         92.26         92.88        17.33 o                         
  -5   5  10        117.50        119.18         7.80 o                         
  -4   5  10         75.74         75.35         6.29 o                         
  -3   5  10        388.23        405.15        18.97 o                         
  -2   5  10        398.88        386.54         8.46 o                         
  -1   5  10         14.47         13.70         5.98 o                         
   0   5  10        676.43        675.01        58.94 o                         
   1   5  10        234.62        219.17         9.71 o                         
   2   5  10          4.97          7.68         8.93 o                         
  -6   6  10        169.47        149.83        11.63 o                         
  -5   6  10          9.40         15.36        16.19 o                         
  -4   6  10        434.23        440.00        10.42 o                         
  -3   6  10        289.52        313.98        10.43 o                         
  -2   6  10        218.72        221.84         7.10 o                         
  -1   6  10         75.10         61.33        13.23 o                         
   0   6  10        123.61        111.13        14.40 o                         
  -5   7  10          8.41          9.24        11.00 o                         
  -4   7  10        125.90         88.78        16.36 o                         
  -3   7  10        515.21        496.77        37.16 o                         
  -2   7  10          1.63         11.01        10.87 o                         
   0  -8  11         58.23         48.78        10.96 o                         
   1  -8  11         59.19         58.43        13.05 o                         
  -2  -7  11        204.53        160.37        40.44 o                         
  -1  -7  11        117.97        104.77         6.81 o                         
   0  -7  11         15.09         -2.28        11.04 o                         
   1  -7  11        351.38        374.99        14.98 o                         
   2  -7  11        239.34        225.94        14.38 o                         
   3  -7  11          0.11         -0.45        12.46 o                         
   4  -7  11         57.08         52.67        15.59 o                         
  -4  -6  11          6.13         -7.37        10.03 o                         
  -3  -6  11         40.43         41.03        13.28 o                         
  -2  -6  11        108.81        106.60         9.23 o                         
  -1  -6  11        229.92        227.06        10.15 o                         
   0  -6  11         59.17         60.97         9.00 o                         
   1  -6  11        110.86        102.90         9.49 o                         
   2  -6  11         78.36         77.62        12.74 o                         
   3  -6  11          0.35         10.05        12.28 o                         
   4  -6  11         58.79         58.98        12.89 o                         
   5  -6  11         99.41         98.39        15.64 o                         
  -5  -5  11         19.30         16.64         7.51 o                         
  -4  -5  11          0.61          3.70         8.87 o                         
  -3  -5  11         17.37         33.67        12.04 o                         
  -2  -5  11          2.54          6.03         7.05 o                         
  -1  -5  11          3.27          7.92         7.05 o                         
   0  -5  11         16.50         24.64         7.21 o                         
   1  -5  11          9.82          6.65         7.17 o                         
   2  -5  11          1.31         -1.62        10.05 o                         
   3  -5  11         21.26         34.70        12.27 o                         
   4  -5  11          5.55         16.72        11.93 o                         
   5  -5  11         40.03         37.45         9.23 o                         
  -6  -4  11          0.58          6.27        11.67 o                         
  -5  -4  11          0.33         -5.20        12.41 o                         
  -4  -4  11        122.79        135.46        12.74 o                         
  -3  -4  11          1.30          5.06         9.58 o                         
  -2  -4  11         56.12         58.24         7.25 o                         
  -1  -4  11        379.38        418.50         9.44 o                         
   0  -4  11         49.26         32.65        10.16 o                         
   1  -4  11         13.74         19.78         9.86 o                         
   2  -4  11        478.28        507.76        12.70 o                         
   3  -4  11        240.77        245.75        21.46 o                         
   4  -4  11          0.43         -3.79         7.57 o                         
   5  -4  11        264.72        246.56        14.65 o                         
  -6  -3  11        256.12        270.78        10.05 o                         
  -5  -3  11         40.10         66.19        12.32 o                         
  -4  -3  11        148.16        150.64         7.89 o                         
  -3  -3  11         66.84         64.28         7.27 o                         
  -2  -3  11        649.41        690.59        10.48 o                         
  -1  -3  11        588.80        629.98        12.73 o                         
   0  -3  11        126.04        106.71        10.73 o                         
   1  -3  11          2.65         -0.96         5.84 o                         
   2  -3  11        402.73        417.95         9.69 o                         
   3  -3  11        280.56        275.82        11.72 o                         
   4  -3  11         46.90         60.13        10.56 o                         
   5  -3  11        131.22        139.82        13.34 o                         
   6  -3  11        164.02        142.26        16.26 o                         
  -7  -2  11          2.71         -0.30        13.85 o                         
  -6  -2  11          1.58        -12.24        12.24 o                         
  -5  -2  11        712.58        703.47        12.89 o                         
  -4  -2  11        245.45        264.65        10.96 o                         
  -3  -2  11          7.74         10.36         7.04 o                         
  -2  -2  11        211.53        232.25        10.90 o                         
  -1  -2  11        775.29        774.10        13.14 o                         
   0  -2  11        106.82        105.75         9.03 o                         
   1  -2  11          1.56          7.28         8.14 o                         
   2  -2  11        147.94        137.78        10.84 o                         
   3  -2  11        223.81        223.53        11.57 o                         
   4  -2  11          1.04         -1.66        10.32 o                         
   5  -2  11        236.78        239.19        13.86 o                         
  -7  -1  11        102.25        128.72        12.91 o                         
  -6  -1  11        511.81        511.79        13.93 o                         
  -5  -1  11        262.75        278.83         8.40 o                         
  -4  -1  11          6.25          8.87         6.77 o                         
  -3  -1  11          1.28          2.99         9.94 o                         
  -2  -1  11        333.26        367.35        11.56 o                         
  -1  -1  11         33.51         47.82         8.44 o                         
   0  -1  11         65.28         71.26         6.37 o                         
   1  -1  11         63.88         64.95         9.69 o                         
   2  -1  11         15.30         16.69         7.45 o                         
   3  -1  11         21.42          7.85         9.16 o                         
   4  -1  11         20.35         14.18         7.38 o                         
   5  -1  11         99.97         90.74        16.38 o                         
  -8   0  11          0.08         -5.49        10.59 o                         
  -7   0  11         99.37        104.70         9.28 o                         
  -6   0  11         18.84         14.99         7.19 o                         
  -5   0  11         32.85         21.14         9.87 o                         
  -4   0  11        134.05        137.94        10.45 o                         
  -3   0  11         13.81         20.33         7.12 o                         
  -2   0  11          1.27          3.12         8.35 o                         
  -1   0  11          2.07         -0.13         7.77 o                         
   0   0  11        984.74       1014.48        17.81 o                         
   1   0  11        257.69        261.25         6.01 o                         
   2   0  11        298.03        283.59         7.14 o                         
   3   0  11         31.74         38.96         9.27 o                         
   4   0  11        228.43        220.58         8.14 o                         
   5   0  11          2.15         10.78         9.11 o                         
  -8   1  11        132.34        117.64        11.21 o                         
  -7   1  11        248.95        215.12        13.32 o                         
  -6   1  11         51.22         43.82        10.28 o                         
  -5   1  11         19.81         -5.76         9.91 o                         
  -4   1  11        637.70        665.71        10.21 o                         
  -3   1  11        316.74        305.71        33.23 o                         
  -2   1  11          0.76          3.04         4.27 o                         
  -1   1  11       1765.59       1705.96       129.79 o                         
   0   1  11        300.88        296.70        10.66 o                         
   1   1  11        194.72        223.37        10.34 o                         
   2   1  11        210.63        211.36         7.42 o                         
   3   1  11        719.17        674.58        55.67 o                         
   4   1  11         77.32         65.67         9.27 o                         
  -8   2  11        265.81        251.21        15.74 o                         
  -7   2  11        420.83        452.37        13.73 o                         
  -6   2  11        184.03        188.42         9.39 o                         
  -5   2  11        210.19        217.89        10.63 o                         
  -4   2  11        938.93        949.33        82.21 o                         
  -3   2  11        524.95        535.58        47.17 o                         
  -2   2  11        348.24        333.31         9.58 o                         
  -1   2  11        176.50        204.78         7.90 o                         
   0   2  11        795.72        877.37        29.70 o                         
   1   2  11         37.91         34.17         5.35 o                         
   2   2  11        366.03        364.88         8.42 o                         
   3   2  11        190.27        184.15         9.61 o                         
   4   2  11         38.26         42.10        12.68 o                         
  -8   3  11        127.98         98.08        11.21 o                         
  -7   3  11        282.34        281.96        13.43 o                         
  -6   3  11        265.06        271.63         9.91 o                         
  -5   3  11        238.15        230.13        11.73 o                         
  -4   3  11        631.41        632.08         7.48 o                         
  -3   3  11        320.86        300.57         7.00 o                         
  -2   3  11         14.17         -1.06         7.38 o                         
  -1   3  11        733.35        782.08         9.33 o                         
   0   3  11        392.26        385.74         6.60 o                         
   1   3  11          5.73          8.16        10.68 o                         
   2   3  11        311.55        293.83        14.36 o                         
   3   3  11        176.86        169.77        23.50 o                         
  -7   4  11          5.60         -2.55        13.73 o                         
  -6   4  11         10.07         10.30         7.03 o                         
  -5   4  11         26.93         28.17         7.79 o                         
  -4   4  11         45.81         45.40        11.59 o                         
  -3   4  11          1.55          5.70         5.15 o                         
  -2   4  11        145.98        146.90         6.51 o                         
  -1   4  11        147.51        166.25         6.61 o                         
   0   4  11          2.44          5.14         7.26 o                         
   1   4  11         88.22         95.95         9.22 o                         
   2   4  11         51.57         26.04         9.86 o                         
  -6   5  11        102.20         88.55         9.12 o                         
  -5   5  11         68.55         69.78         9.24 o                         
  -4   5  11        107.44        111.75         7.66 o                         
  -3   5  11        211.40        233.98         9.54 o                         
  -2   5  11        146.62        150.88         9.39 o                         
  -1   5  11          9.76         -0.10         7.36 o                         
   0   5  11         54.50         33.85         9.25 o                         
   1   5  11        197.10        185.20        16.88 o                         
  -5   6  11          0.34         -6.80         8.84 o                         
  -4   6  11         15.61         12.42        11.32 o                         
  -3   6  11        562.08        556.37        14.67 o                         
  -2   6  11         89.83         63.03        10.43 o                         
  -1   6  11        174.73        150.06        16.24 o                         
  -1  -7  12         59.94         49.70        11.05 o                         
   0  -7  12          0.10         14.71        10.36 o                         
   1  -7  12        103.76         98.13        16.01 o                         
   2  -7  12        166.96        163.38        16.29 o                         
  -3  -6  12         38.20         17.24         8.00 o                         
  -2  -6  12        128.61        121.44         9.59 o                         
  -1  -6  12         81.88         93.27        12.69 o                         
   0  -6  12          1.76         -3.46        12.64 o                         
   1  -6  12        306.27        291.68        14.32 o                         
   2  -6  12         57.89         64.31        12.83 o                         
   3  -6  12         21.74         16.67        12.47 o                         
   4  -6  12          3.95          5.06        14.92 o                         
  -4  -5  12         24.64          4.53        13.68 o                         
  -3  -5  12         35.67         26.28         8.74 o                         
  -2  -5  12         31.48         26.51        12.15 o                         
  -1  -5  12          0.01          3.08        12.11 o                         
   0  -5  12          5.48         17.75        12.13 o                         
   1  -5  12         38.00         30.61         8.96 o                         
   2  -5  12        166.29        165.68        13.23 o                         
   3  -5  12          0.55         -7.48        12.18 o                         
   4  -5  12         30.30         35.23        15.00 o                         
  -5  -4  12         47.68         39.12        10.77 o                         
  -4  -4  12          3.19          3.58         8.70 o                         
  -3  -4  12          6.11         19.24        12.10 o                         
  -2  -4  12         11.41          8.07         9.95 o                         
  -1  -4  12        156.46        143.13         8.06 o                         
   0  -4  12          1.36          9.83         9.80 o                         
   1  -4  12         53.54         67.91        10.12 o                         
   2  -4  12         15.77         23.39        12.16 o                         
   3  -4  12         31.64         32.02         7.41 o                         
   4  -4  12          1.93         22.48        12.88 o                         
  -6  -3  12         12.64         -0.76        15.05 o                         
  -5  -3  12        467.33        456.83        11.02 o                         
  -4  -3  12        201.66        218.01        13.02 o                         
  -3  -3  12         65.04         64.53         7.14 o                         
  -2  -3  12        405.34        417.09         9.34 o                         
  -1  -3  12        264.19        263.49        11.35 o                         
   0  -3  12         34.05         35.39        10.03 o                         
   1  -3  12        293.18        312.34        11.71 o                         
   2  -3  12        164.89        173.45         8.49 o                         
   3  -3  12        165.40        162.80         8.57 o                         
   4  -3  12         10.05         22.48         9.00 o                         
   5  -3  12        231.84        215.43        16.65 o                         
  -6  -2  12          0.44         -0.11         9.02 o                         
  -5  -2  12        651.76        650.86        11.48 o                         
  -4  -2  12        342.23        338.34        11.25 o                         
  -3  -2  12          1.53          0.29         6.99 o                         
  -2  -2  12        139.65        145.04         7.64 o                         
  -1  -2  12        436.87        470.15         9.46 o                         
   0  -2  12         58.34         62.95        10.51 o                         
   1  -2  12        529.03        553.53        12.64 o                         
   2  -2  12        327.10        349.49        11.99 o                         
   3  -2  12        265.49        262.43        11.76 o                         
   4  -2  12          1.95         -2.69        12.64 o                         
   5  -2  12        199.13        213.70        16.19 o                         
  -7  -1  12        207.61        192.54        11.31 o                         
  -6  -1  12         27.74         31.87         8.76 o                         
  -5  -1  12        408.01        380.57        10.32 o                         
  -4  -1  12        135.82        133.71        10.44 o                         
  -3  -1  12          0.36         -4.59         6.93 o                         
  -2  -1  12         68.08         89.50         9.90 o                         
  -1  -1  12        499.40        555.91        12.59 o                         
   0  -1  12         12.87         12.87        10.16 o                         
   1  -1  12        471.12        416.63        40.02 o                         
   2  -1  12        306.36        297.63        41.02 o                         
   3  -1  12          6.77         -5.47         8.95 o                         
   4  -1  12          3.35          4.61         6.40 o                         
  -7   0  12          5.59          7.65        13.68 o                         
  -6   0  12         48.06         59.91         9.00 o                         
  -5   0  12          1.61         -1.82        11.02 o                         
  -4   0  12         36.19         36.20         7.10 o                         
  -3   0  12        106.24         91.36        10.19 o                         
  -2   0  12        161.50        177.13        11.10 o                         
  -1   0  12          1.62         -8.48        13.84 o                         
   0   0  12         12.55         18.83         5.98 o                         
   1   0  12         54.95         52.22        10.53 o                         
   2   0  12          1.76         -7.41         7.41 o                         
   3   0  12         14.62          2.58         8.95 o                         
   4   0  12         20.27         16.26         9.09 o                         
  -7   1  12         66.07         50.77        14.02 o                         
  -6   1  12        100.59        118.57        12.44 o                         
  -5   1  12         34.63         38.91         8.59 o                         
  -4   1  12        329.88        316.45         8.57 o                         
  -3   1  12        733.84        689.37        76.99 o                         
  -2   1  12          8.45          6.22         6.05 o                         
  -1   1  12        185.74        158.00        13.06 o                         
   0   1  12        384.60        370.09         9.79 o                         
   1   1  12         90.43         84.35        10.96 o                         
   2   1  12         21.09         27.94        11.93 o                         
   3   1  12        538.87        523.28        19.65 o                         
  -7   2  12        125.10        127.52        15.15 o                         
  -6   2  12        133.26        122.33        12.80 o                         
  -5   2  12        124.97         84.37        12.35 o                         
  -4   2  12        397.02        390.26        54.42 o                         
  -3   2  12        579.63        561.17        60.10 o                         
  -2   2  12         20.36         15.39         8.60 o                         
  -1   2  12        417.22        446.01        18.88 o                         
   0   2  12        768.15        766.83        28.45 o                         
   1   2  12        102.40        113.41         8.52 o                         
   2   2  12        292.28        258.82        23.38 o                         
   3   2  12        905.19        900.17        56.75 o                         
  -7   3  12        202.09        180.45        11.55 o                         
  -6   3  12         25.21         18.89         8.74 o                         
  -5   3  12         44.25         45.43        10.94 o                         
  -4   3  12        384.12        367.57        42.37 o                         
  -3   3  12        170.62        181.48         7.87 o                         
  -2   3  12          8.87          2.43         8.61 o                         
  -1   3  12        357.63        351.91        15.54 o                         
   0   3  12        763.04        865.44        41.30 o                         
   1   3  12          0.06          5.71         7.23 o                         
   2   3  12        186.75        143.85         8.70 o                         
  -6   4  12          6.34          3.94         9.61 o                         
  -5   4  12         30.33         14.96        17.20 o                         
  -4   4  12        372.56        389.86        10.18 o                         
  -3   4  12          0.62         -4.17         6.58 o                         
  -2   4  12         17.78         31.17         9.06 o                         
  -1   4  12         85.02         87.50        14.44 o                         
   0   4  12         10.31          4.13         7.57 o                         
   1   4  12         18.36         23.09        11.02 o                         
  -5   5  12         25.89         13.11         7.77 o                         
  -4   5  12          1.59          1.03         8.52 o                         
  -3   5  12         16.96         19.53         7.53 o                         
  -2   5  12         95.82         76.89         7.83 o                         
  -1   5  12          3.11         17.80        10.83 o                         
  -1  -6  13        104.61         87.75        15.42 o                         
   0  -6  13          2.51         -5.55        10.65 o                         
   1  -6  13         82.54         83.28        15.34 o                         
   2  -6  13        221.16        205.18        16.31 o                         
  -3  -5  13         14.80        -13.34        14.70 o                         
  -2  -5  13        195.37        183.72         9.66 o                         
  -1  -5  13         40.88         41.15        12.37 o                         
   0  -5  13          2.35         -1.35         8.67 o                         
   1  -5  13          1.12          5.91        12.36 o                         
   2  -5  13        108.77         96.91        13.09 o                         
   3  -5  13          3.69         17.35        14.82 o                         
  -4  -4  13          4.70         32.27        14.75 o                         
  -3  -4  13         38.61         23.24        12.34 o                         
  -2  -4  13         12.47         23.65        11.93 o                         
  -1  -4  13          0.16         16.56        11.88 o                         
   0  -4  13          2.45         23.62        11.77 o                         
   1  -4  13         31.41         32.95        12.20 o                         
   2  -4  13         24.61         38.79         8.82 o                         
   3  -4  13          5.62          1.31         9.04 o                         
  -5  -3  13         81.73         80.17        10.91 o                         
  -4  -3  13        179.64        164.10        13.04 o                         
  -3  -3  13          2.04         -2.16         8.69 o                         
  -2  -3  13         21.69         11.23        12.05 o                         
  -1  -3  13        211.08        226.32        12.73 o                         
   0  -3  13        156.72        154.55         9.55 o                         
   1  -3  13        150.27        169.19        12.50 o                         
   2  -3  13        279.90        272.30        10.47 o                         
   3  -3  13        139.59        130.92        13.58 o                         
   4  -3  13          0.37         -4.44        10.96 o                         
  -6  -2  13         31.95         37.73        10.67 o                         
  -5  -2  13        110.08        103.03        12.90 o                         
  -4  -2  13        369.59        366.18        13.64 o                         
  -3  -2  13         12.12         24.37         8.40 o                         
  -2  -2  13        286.42        269.94         8.64 o                         
  -1  -2  13        239.97        232.07        11.16 o                         
   0  -2  13        420.73        444.38        12.45 o                         
   1  -2  13         31.67         22.94         7.59 o                         
   2  -2  13        702.12        699.18        12.49 o                         
   3  -2  13        127.38        127.20        13.28 o                         
   4  -2  13         12.13         -3.80        11.22 o                         
  -6  -1  13         22.21         24.63        10.59 o                         
  -5  -1  13        327.43        309.97        10.41 o                         
  -4  -1  13        280.58        269.69        10.03 o                         
  -3  -1  13          5.39         -6.02         8.77 o                         
  -2  -1  13        169.41        147.69         8.01 o                         
  -1  -1  13       1357.86       1376.09        16.00 o                         
   0  -1  13          3.76         -0.06         7.31 o                         
   1  -1  13         52.87         43.42        10.67 o                         
   2  -1  13        345.81        307.69        40.59 o                         
   3  -1  13        122.24         94.10        29.50 o                         
  -6   0  13          6.82          2.62        13.69 o                         
  -5   0  13        114.78         95.33         9.44 o                         
  -4   0  13        210.41        207.25         9.57 o                         
  -3   0  13         11.89          7.99         8.53 o                         
  -2   0  13        592.55        599.26        12.97 o                         
  -1   0  13          7.60          9.70         5.35 o                         
   0   0  13         19.20         27.93         7.25 o                         
   1   0  13         50.58         62.47         7.39 o                         
   2   0  13        119.76         99.49        20.12 o                         
   3   0  13         27.09         11.47        10.16 o                         
  -6   1  13          6.89          5.00         8.74 o                         
  -5   1  13         89.24         94.06        12.54 o                         
  -4   1  13          5.12         13.63        11.95 o                         
  -3   1  13         37.08         38.50         7.52 o                         
  -2   1  13         12.92         15.99         7.43 o                         
  -1   1  13         34.89         39.50         6.09 o                         
   0   1  13        132.38        135.43         8.54 o                         
   1   1  13         72.91         65.31         7.63 o                         
   2   1  13          3.33         -3.00         7.48 o                         
  -6   2  13         49.67         40.60        10.69 o                         
  -5   2  13         48.90         34.95        12.21 o                         
  -4   2  13        282.71        282.95        13.07 o                         
  -3   2  13        134.75        137.51        18.00 o                         
  -2   2  13          9.73         20.60        16.87 o                         
  -1   2  13        128.34        120.27        21.72 o                         
   0   2  13        148.57        133.26        10.91 o                         
   1   2  13        130.84        123.75        15.94 o                         
   2   2  13         94.92         94.65        15.50 o                         
  -6   3  13         18.73         14.14        10.58 o                         
  -5   3  13         26.98         13.24         7.63 o                         
  -4   3  13        512.10        473.92        26.20 o                         
  -3   3  13        343.93        351.87        27.01 o                         
  -2   3  13          0.92         -5.32         9.92 o                         
  -1   3  13        320.57        287.05        15.74 o                         
   0   3  13        220.79        195.34         8.23 o                         
  -5   4  13        114.70        110.46        11.22 o                         
  -4   4  13        155.01        127.20         9.41 o                         
  -3   4  13        128.18        125.78         9.97 o                         
  -2   4  13         21.64         23.11         8.62 o                         
  -1   4  13        376.70        368.17        10.18 o                         
  -1  -5  14         35.15         40.90        10.62 o                         
   0  -5  14         26.62         33.30        14.85 o                         
  -3  -4  14         38.85         46.51        10.51 o                         
  -2  -4  14          4.21          9.25        10.16 o                         
  -1  -4  14         21.68         21.98        12.16 o                         
   0  -4  14         39.53         25.99         8.85 o                         
   1  -4  14        164.08        149.47        15.44 o                         
   2  -4  14          0.14          3.06        14.69 o                         
  -4  -3  14         49.04         37.82        10.54 o                         
  -3  -3  14          4.30         18.02        12.21 o                         
  -2  -3  14          8.19          5.55        12.17 o                         
  -1  -3  14         57.02         57.13        12.36 o                         
   0  -3  14         49.85         53.43        12.44 o                         
   1  -3  14         43.93         36.57         8.81 o                         
   2  -3  14         28.04         51.76        14.36 o                         
  -4  -2  14        136.99        100.73         9.57 o                         
  -3  -2  14         20.09         23.58         8.72 o                         
  -2  -2  14        135.16        127.23        12.68 o                         
  -1  -2  14        187.64        193.04        12.89 o                         
   0  -2  14        122.91        118.71        13.28 o                         
   1  -2  14         19.28         12.62        12.96 o                         
   2  -2  14        351.68        340.04        15.55 o                         
  -5  -1  14        114.05        120.45        15.34 o                         
  -4  -1  14        391.40        335.03        10.72 o                         
  -3  -1  14        152.77        129.79        12.74 o                         
  -2  -1  14        167.02        163.18         9.26 o                         
  -1  -1  14        756.68        806.34        12.80 o                         
   0  -1  14         45.58         47.25        12.90 o                         
   1  -1  14         33.21         39.63        12.91 o                         
   2  -1  14        218.27        183.17        16.51 o                         
  -5   0  14        236.16        221.08        11.48 o                         
  -4   0  14        136.29        121.39         9.60 o                         
  -3   0  14         35.02         43.95        12.31 o                         
  -2   0  14        299.43        304.10        10.33 o                         
  -1   0  14        107.76        125.88        13.08 o                         
   0   0  14        199.48        186.99        18.41 o                         
   1   0  14         45.31         35.64        10.00 o                         
  -5   1  14         32.25         40.31        10.42 o                         
  -4   1  14          8.74          5.40         8.69 o                         
  -3   1  14         39.59         47.31        12.93 o                         
  -2   1  14          4.82         -9.39        15.86 o                         
  -1   1  14         44.94         40.33         9.19 o                         
   0   1  14         21.47         16.20         9.12 o                         
   1   1  14         67.39         59.02        11.09 o                         
  -5   2  14         23.61         24.27        10.42 o                         
  -4   2  14         15.38          5.88        10.53 o                         
  -3   2  14        153.29        136.06        13.58 o                         
  -2   2  14          5.23          8.87         8.97 o                         
  -1   2  14        127.96        104.23        26.62 o                         
   0   2  14        321.59        313.62        13.19 o                         
  -3   3  14         45.37         29.73        10.90 o                         
  -2   3  14          1.67         -0.73         7.75 o                         
  -1  -3  15         63.09         35.41        10.52 o                         
  -2  -2  15         18.61         14.14        10.54 o                         
  -1  -2  15        296.93        252.27        11.53 o                         
  -3  -1  15         14.92         20.15        10.40 o                         
  -2  -1  15        122.28        125.67        10.90 o                         
  -1  -1  15        104.42        108.28        15.89 o                         
   0  -1  15        154.99        152.70        11.50 o                         
  -3   0  15          0.84        -15.07        15.07 o                         
  -2   0  15        102.71         96.07        15.69 o                         
  -1   0  15        163.07        158.82        15.92 o                         
                                                                                
