# Supplementary material for: Synthesis and crystal structure of di-μ-chlorido-bis­[bis(2,6-di­methyl­pyrazine)­copper(I)] and di-μ-bromido-bis[bis(2,6-di­methyl­pyrazine)copper(I)]
Source: Acta Crystallogr E Crystallogr Commun. 2026 May 7;82(Pt 6):583–7. doi: 10.1107/S2056989026004330 (PMC13238983; doi:10.1107/S2056989026004330)
Supplement: Supplementary file 3 [file e-82-00583-2sup3.hkl]

data_2                                                                          
_shelx_title ' (CuBr)2(2,6-Dimethylpyrazin)4 bei 170 K in P-1 (D35)'            
_shelx_refln_list_code          4                                               
_shelx_F_calc_maximum      133.71                                               
_exptl_crystal_F_000       360.00                                               
_reflns_d_resolution_high  0.7578                                               
                                                                                
loop_                                                                           
 _space_group_symop_operation_xyz                                               
 'x, y, z'                                                                      
 '-x, -y, -z'                                                                   
                                                                                
_cell_length_a     7.9999                                                       
_cell_length_b     7.9947                                                       
_cell_length_c    11.8737                                                       
_cell_angle_alpha  97.590                                                       
_cell_angle_beta   98.361                                                       
_cell_angle_gamma 106.618                                                       
                                                                                
_shelx_F_squared_multiplier     1.000                                           
                                                                                
loop_                                                                           
 _refln_index_h                                                                 
 _refln_index_k                                                                 
 _refln_index_l                                                                 
 _refln_F_squared_calc                                                          
 _refln_F_squared_meas                                                          
 _refln_F_squared_sigma                                                         
 _refln_observed_status                                                         
   1   0   0       1746.32       1584.93        81.61 o                         
   2   0   0       1808.57       1852.07        52.78 o                         
   3   0   0       8867.20       9693.52       178.21 o                         
   4   0   0       4615.97       4734.94        97.82 o                         
   5   0   0         14.57         13.72        22.95 o                         
   6   0   0       4665.17       4874.95       185.39 o                         
   7   0   0       1507.98       1563.47        58.54 o                         
   8   0   0         15.95         13.20        30.57 o                         
  -5   1   0        223.52        198.75        33.07 o                         
  -4   1   0       1008.08        893.18        42.05 o                         
  -3   1   0       4009.08       3725.58       130.78 o                         
  -2   1   0        854.13        821.06        61.80 o                         
  -1   1   0       3361.83       3070.79        64.09 o                         
   0   1   0       4748.71       4442.15       164.24 o                         
   1   1   0      10092.08      11246.28       128.02 o                         
   2   1   0         17.52          5.32        29.30 o                         
   3   1   0       3279.82       3392.18        58.70 o                         
   4   1   0       2027.45       2103.82        48.45 o                         
   5   1   0        129.40        109.97        19.13 o                         
   6   1   0       2423.18       2561.87        32.76 o                         
   7   1   0       1359.04       1425.41        29.27 o                         
   8   1   0        131.75        144.97        30.73 o                         
   9   1   0         50.83          2.72        34.24 o                         
  -4   2   0        209.83        282.88        49.11 o                         
  -3   2   0          0.10          0.95        27.99 o                         
  -2   2   0        603.16        573.17        32.95 o                         
  -1   2   0       1470.98       1473.66        39.38 o                         
   0   2   0        679.37        572.28        34.23 o                         
   1   2   0        480.40        483.30        29.03 o                         
   2   2   0         19.28         27.98        22.03 o                         
   3   2   0          8.76         -0.26        20.28 o                         
   4   2   0        126.26        127.22        21.37 o                         
   5   2   0         75.16         58.68        19.88 o                         
   6   2   0          2.46          0.69        23.63 o                         
   7   2   0        210.79        214.44        19.77 o                         
   8   2   0         36.75         31.91        25.84 o                         
   9   2   0          1.33          5.33        37.02 o                         
  -5   3   0        332.52        333.40        46.09 o                         
  -4   3   0        115.39         81.96        28.78 o                         
  -3   3   0       2946.72       2738.17        36.06 o                         
  -2   3   0        909.32        900.69        27.17 o                         
  -1   3   0        892.82        829.27        26.44 o                         
   0   3   0       3598.80       3451.46       150.26 o                         
   1   3   0       1418.07       1397.51        26.30 o                         
   2   3   0        197.57        200.11        40.62 o                         
   3   3   0       1741.93       1696.10        48.76 o                         
   4   3   0       1958.47       2034.81        25.28 o                         
   5   3   0        295.33        295.45        30.04 o                         
   6   3   0         52.31         48.85        19.60 o                         
   7   3   0        200.63        203.05        22.14 o                         
   8   3   0         69.39         81.14        26.18 o                         
  -6   4   0       1851.47       1860.72        53.76 o                         
  -5   4   0       1119.04       1071.36        29.92 o                         
  -4   4   0         31.54         19.50        19.32 o                         
  -3   4   0       4130.54       3881.94        35.29 o                         
  -2   4   0       2904.28       2804.61        34.51 o                         
  -1   4   0        127.21        125.57        21.44 o                         
   0   4   0       3727.91       3651.05        48.27 o                         
   1   4   0       4384.35       4284.48       143.16 o                         
   2   4   0        504.45        554.09        24.32 o                         
   3   4   0        777.45        769.81        42.37 o                         
   4   4   0       1405.25       1423.76        22.82 o                         
   5   4   0       1202.19       1284.86        24.21 o                         
   6   4   0        465.37        449.89        28.70 o                         
   7   4   0        606.43        571.41        28.54 o                         
  -7   5   0         12.03         22.65        46.49 o                         
  -6   5   0       2422.79       2509.67        55.72 o                         
  -5   5   0        678.65        667.51        25.30 o                         
  -4   5   0         94.66         88.62        19.01 o                         
  -3   5   0       1142.97       1127.92        23.40 o                         
  -2   5   0       2166.85       2161.13        95.18 o                         
  -1   5   0        249.71        261.70        19.79 o                         
   0   5   0       1230.84       1229.25        32.05 o                         
   1   5   0       1789.06       1704.35        53.98 o                         
   2   5   0        766.85        764.63        20.53 o                         
   3   5   0        184.46        189.92        22.24 o                         
   4   5   0       1274.34       1325.16        81.22 o                         
   5   5   0        270.09        290.06        19.97 o                         
   6   5   0          8.65         32.50        22.42 o                         
   7   5   0        253.09        214.67        26.99 o                         
  -8   6   0         49.29         49.04        56.12 o                         
  -7   6   0        190.88        172.01        21.64 o                         
  -6   6   0        214.85        247.94        23.46 o                         
  -5   6   0        223.90        229.15        22.55 o                         
  -4   6   0         56.77         48.06        22.56 o                         
  -3   6   0         31.71         19.54        18.06 o                         
  -2   6   0         53.41         31.42        18.25 o                         
  -1   6   0          3.95         -2.96        18.03 o                         
   0   6   0         27.00         15.20        18.94 o                         
   1   6   0        118.06         97.85        20.74 o                         
   2   6   0         70.78         46.94        21.99 o                         
   3   6   0         40.44         51.20        29.70 o                         
   4   6   0         51.52         88.49        18.43 o                         
   5   6   0         69.80         46.03        22.78 o                         
   6   6   0         35.45         62.54        48.85 o                         
  -8   7   0        105.50         89.41        32.04 o                         
  -7   7   0        183.96        191.36        22.76 o                         
  -6   7   0        169.97        165.57        19.86 o                         
  -5   7   0        213.16        248.31        21.05 o                         
  -4   7   0          2.37         -6.69        30.77 o                         
  -3   7   0        455.33        503.24        22.45 o                         
  -2   7   0        462.28        482.72        22.72 o                         
  -1   7   0        275.73        308.34        21.88 o                         
   0   7   0        292.73        337.17        56.65 o                         
   1   7   0        352.39        331.71        15.65 o                         
   2   7   0         54.68         32.10        26.21 o                         
   3   7   0         26.00         32.69        16.59 o                         
   4   7   0        210.15        196.22        39.90 o                         
   5   7   0         79.40         55.49        21.79 o                         
  -8   8   0        243.91        235.34        26.30 o                         
  -7   8   0          9.98         17.84        22.83 o                         
  -6   8   0        833.33        889.72        25.00 o                         
  -5   8   0        808.13        840.48        37.49 o                         
  -4   8   0         19.99         38.52        19.38 o                         
  -3   8   0        483.45        444.73        21.32 o                         
  -2   8   0       1559.49       1535.60        38.07 o                         
  -1   8   0         86.86         84.16        13.77 o                         
   0   8   0         81.69        101.62        19.09 o                         
   1   8   0        611.22        643.81        20.84 o                         
   2   8   0        273.76        278.45        52.87 o                         
   3   8   0         36.85          7.56        22.30 o                         
  -7   9   0         37.60          4.34        31.07 o                         
  -6   9   0        251.45        260.22        48.06 o                         
  -5   9   0        752.77        759.62        26.15 o                         
  -4   9   0         48.67         37.14        23.02 o                         
  -3   9   0         93.09         92.06        23.42 o                         
  -2   9   0        186.43        191.20        26.36 o                         
  -1   9   0        784.46        774.45        21.48 o                         
   0   9   0         56.12         69.26        18.51 o                         
   1   9   0        386.55        260.29        26.54 o                         
   2   9   0        106.59         80.60        23.00 o                         
  -6  10   0          8.32        -37.07        37.07 o                         
  -5  10   0        143.82        154.76        27.07 o                         
  -4  10   0         49.03         24.25        27.28 o                         
  -3  10   0          4.72         23.35        26.72 o                         
  -2  10   0        139.97        148.31        27.25 o                         
  -1  10   0          2.28         23.32        26.72 o                         
   0 -10   1          0.84         21.47        36.85 o                         
   1 -10   1          1.10         10.78        28.34 o                         
   2 -10   1         12.64        -16.62        22.22 o                         
   3 -10   1         34.09         46.84        27.06 o                         
   4 -10   1          1.44         14.12        26.73 o                         
   5 -10   1         66.05         31.27        27.05 o                         
   6 -10   1          2.34        -25.95        25.95 o                         
  -2  -9   1        225.08        179.11        27.52 o                         
  -1  -9   1        125.31        116.90        35.98 o                         
   0  -9   1          4.68        -11.22        15.91 o                         
   1  -9   1        399.87        417.88        59.95 o                         
   2  -9   1        183.27        189.69        23.46 o                         
   3  -9   1         39.66         28.10        19.11 o                         
   4  -9   1         69.55         93.98        63.52 o                         
   5  -9   1        219.40        238.15        23.54 o                         
   6  -9   1         55.22         42.94        24.20 o                         
   7  -9   1         93.59         72.54        22.28 o                         
  -4  -8   1        273.79        217.69        27.62 o                         
  -3  -8   1          0.19         16.32        18.65 o                         
  -2  -8   1        330.85        319.08        58.27 o                         
  -1  -8   1        636.13        648.86        21.01 o                         
   0  -8   1        119.28         91.97        19.30 o                         
   1  -8   1        206.66        225.14        19.79 o                         
   2  -8   1       1337.39       1482.06        32.81 o                         
   3  -8   1        478.00        515.17        21.18 o                         
   4  -8   1        200.99        211.51        20.18 o                         
   5  -8   1        685.08        718.91        23.62 o                         
   6  -8   1        543.68        592.98        23.99 o                         
   7  -8   1         20.84         13.73        18.90 o                         
   8  -8   1        452.52        414.28        27.26 o                         
  -5  -7   1        126.42        136.99        26.87 o                         
  -4  -7   1        375.34        395.40        23.64 o                         
  -3  -7   1         62.10         77.10        23.45 o                         
  -2  -7   1        159.01        187.77        16.30 o                         
  -1  -7   1        848.76        906.17        29.16 o                         
   0  -7   1        455.07        425.36        18.42 o                         
   1  -7   1         51.36         67.36        26.17 o                         
   2  -7   1       1705.95       1846.76        26.31 o                         
   3  -7   1        448.35        470.85        19.18 o                         
   4  -7   1          8.46         13.50        20.80 o                         
   5  -7   1        627.34        684.98        30.47 o                         
   6  -7   1        656.56        666.02        36.48 o                         
   7  -7   1        112.86        100.43        22.29 o                         
   8  -7   1        490.97        465.98        37.20 o                         
  -6  -6   1          6.06         23.30        34.15 o                         
  -5  -6   1          4.45         34.71        22.63 o                         
  -4  -6   1          1.32          7.15        18.95 o                         
  -3  -6   1         51.01         21.50        20.29 o                         
  -2  -6   1         40.45         28.43        21.08 o                         
  -1  -6   1          0.95         16.72        22.13 o                         
   0  -6   1        170.56        188.30        18.19 o                         
   1  -6   1         76.25         58.07        14.85 o                         
   2  -6   1         24.23         26.00        24.04 o                         
   3  -6   1        422.12        442.30        32.06 o                         
   4  -6   1        302.36        340.39        23.53 o                         
   5  -6   1         18.34         13.73        21.65 o                         
   6  -6   1        297.50        299.63        19.96 o                         
   7  -6   1         51.48         50.28        24.85 o                         
   8  -6   1          8.57          9.29        44.59 o                         
  -7  -5   1         86.46         79.96        26.06 o                         
  -6  -5   1          0.30        -13.15        27.94 o                         
  -5  -5   1        229.14        236.02        20.07 o                         
  -4  -5   1        682.10        745.43        54.60 o                         
  -3  -5   1        178.85        198.99        20.00 o                         
  -2  -5   1        786.19        840.28        31.26 o                         
  -1  -5   1        429.07        468.68        20.06 o                         
   0  -5   1        869.44        898.36        21.73 o                         
   1  -5   1        301.88        325.77        20.18 o                         
   2  -5   1        722.06        758.02        21.78 o                         
   3  -5   1       1127.19       1013.41        50.57 o                         
   4  -5   1        219.85        247.62        19.79 o                         
   5  -5   1        693.09        685.87        23.22 o                         
   6  -5   1        750.50        757.28        23.36 o                         
   7  -5   1         55.38         59.58        29.01 o                         
  -8  -4   1        436.01        400.47        26.75 o                         
  -7  -4   1        894.15        838.54        25.02 o                         
  -6  -4   1         19.67         22.16        18.98 o                         
  -5  -4   1       1001.56       1039.63        36.35 o                         
  -4  -4   1       2167.89       2330.84        28.22 o                         
  -3  -4   1       1756.14       1736.40        23.77 o                         
  -2  -4   1         92.98         95.54        15.85 o                         
  -1  -4   1       8290.52       8677.57        51.73 o                         
   0  -4   1       2120.24       2089.81        61.91 o                         
   1  -4   1         41.50         39.84        32.15 o                         
   2  -4   1       4693.81       4469.16        47.19 o                         
   3  -4   1       5309.70       5372.94       110.36 o                         
   4  -4   1         46.76         41.51        23.57 o                         
   5  -4   1       2139.12       2125.28        27.71 o                         
   6  -4   1       2408.52       2453.99        98.32 o                         
  -8  -3   1        152.44        122.66        21.51 o                         
  -7  -3   1        815.93        866.96        26.52 o                         
  -6  -3   1         32.50         32.11        19.74 o                         
  -5  -3   1         73.06        103.79        22.20 o                         
  -4  -3   1       3166.61       3244.12        31.86 o                         
  -3  -3   1       2349.15       2358.75        27.29 o                         
  -2  -3   1        178.61        222.24        35.65 o                         
  -1  -3   1       3080.10       2963.43        39.88 o                         
   0  -3   1       1495.86       1409.07        28.51 o                         
   1  -3   1        228.89        226.77        20.99 o                         
   2  -3   1       4277.23       4252.03        40.17 o                         
   3  -3   1       6600.51       6726.03       150.15 o                         
   4  -3   1       1600.88       1609.83        26.58 o                         
   5  -3   1       1285.89       1261.46        35.89 o                         
   6  -3   1       2027.02       1921.81        88.10 o                         
  -9  -2   1         79.87         70.27        43.24 o                         
  -8  -2   1         12.17         31.69        31.12 o                         
  -7  -2   1        338.18        347.05        21.18 o                         
  -6  -2   1        178.96        186.03        21.51 o                         
  -5  -2   1        103.61        116.98        20.07 o                         
  -4  -2   1        384.66        380.12        20.79 o                         
  -3  -2   1        120.23        125.29        21.27 o                         
  -2  -2   1         13.40         20.17        18.42 o                         
  -1  -2   1        919.15        903.80        31.49 o                         
   0  -2   1       1127.86       1005.56        36.40 o                         
   1  -2   1        240.03        228.76        32.73 o                         
   2  -2   1        697.66        650.46        32.19 o                         
   3  -2   1       1527.70       1466.81        30.61 o                         
   4  -2   1         14.75         10.40        29.59 o                         
   5  -2   1          4.33          1.10        29.97 o                         
  -9  -1   1          4.68         24.47        36.09 o                         
  -8  -1   1         83.52         70.78        33.29 o                         
  -7  -1   1         80.00         80.23        22.23 o                         
  -6  -1   1        113.90        138.63        21.66 o                         
  -5  -1   1         32.93         41.51        20.49 o                         
  -4  -1   1       3170.46       3369.53       168.52 o                         
  -3  -1   1        286.54        235.55        23.18 o                         
  -2  -1   1        377.57        365.83        29.70 o                         
  -1  -1   1         65.61         57.24        31.88 o                         
   0  -1   1       2004.12       1706.86        38.41 o                         
   1  -1   1       5044.89       4877.64        65.44 o                         
   2  -1   1       2082.57       1918.57        41.65 o                         
   3  -1   1       3976.69       3912.91       109.49 o                         
   4  -1   1        258.95        286.40        24.41 o                         
   5  -1   1         35.01         29.96        20.39 o                         
   6  -1   1       1340.55       1315.67        48.81 o                         
   7  -1   1        519.36        508.51        27.77 o                         
  -7   0   1        957.17        978.46        34.45 o                         
  -6   0   1       1253.68       1324.19        35.45 o                         
  -5   0   1          3.76          8.18        25.86 o                         
  -4   0   1       2501.93       2456.20        41.96 o                         
  -3   0   1       8827.74       9257.00       269.39 o                         
  -2   0   1       2886.23       2695.79        59.30 o                         
  -1   0   1        315.22        274.27        38.00 o                         
   1   0   1       2691.31       2482.85        51.60 o                         
   2   0   1       1174.99       1078.61        37.39 o                         
   3   0   1       4483.62       4254.03       115.77 o                         
   4   0   1       4151.00       4411.75       118.07 o                         
   5   0   1         38.62         28.71        22.88 o                         
   6   0   1       2964.44       3103.92        73.48 o                         
   7   0   1       2353.00       2459.49        37.17 o                         
   8   0   1         16.00         43.80        29.38 o                         
   9   0   1        609.51        580.56        36.82 o                         
  -3   1   1       7990.48       8191.39        99.05 o                         
  -2   1   1       3988.77       3855.04        84.24 o                         
  -1   1   1       2571.77       2322.31        51.47 o                         
   0   1   1       1688.69       1588.44        42.42 o                         
   1   1   1       6974.70       7248.01       126.20 o                         
   2   1   1        572.31        541.63        27.74 o                         
   3   1   1       5695.83       6096.33        71.72 o                         
   4   1   1       3758.46       3632.77        36.23 o                         
   5   1   1         69.53         74.84        20.32 o                         
   6   1   1        757.84        821.36        25.44 o                         
   7   1   1       1831.96       1894.59        50.03 o                         
   8   1   1         97.24         92.61        28.69 o                         
   9   1   1         52.96         59.33        36.43 o                         
  -4   2   1        337.23        289.49        41.84 o                         
  -3   2   1       3500.29       3687.07        57.02 o                         
  -2   2   1       1236.58       1168.40        37.62 o                         
  -1   2   1          6.03         43.14        30.98 o                         
   0   2   1       1110.34        923.35        26.45 o                         
   1   2   1       6045.27       6445.60        46.30 o                         
   2   2   1        531.58        484.31        20.05 o                         
   3   2   1       2128.78       2129.75        58.30 o                         
   4   2   1       1238.47       1287.61        23.67 o                         
   5   2   1        107.48        114.75        22.60 o                         
   6   2   1          4.80          3.67        19.49 o                         
   7   2   1        724.73        718.95        21.07 o                         
   8   2   1        199.68        206.94        24.20 o                         
  -6   3   1        275.89        219.46        40.26 o                         
  -5   3   1          8.29          6.83        41.26 o                         
  -4   3   1       1198.82       1237.86        36.41 o                         
  -3   3   1        169.43        156.89        24.06 o                         
  -2   3   1        642.51        615.37        25.56 o                         
  -1   3   1        225.86        229.90        19.82 o                         
   0   3   1        133.99        132.16        18.88 o                         
   1   3   1       1534.07       1447.34        23.31 o                         
   2   3   1        106.97         99.75        20.12 o                         
   3   3   1         91.80        106.34        13.51 o                         
   4   3   1        127.34        122.68        21.04 o                         
   5   3   1         54.19         61.90        20.97 o                         
   6   3   1         25.05         28.58        19.23 o                         
   7   3   1         89.15         67.71        23.78 o                         
   8   3   1         11.71         13.96        27.87 o                         
  -7   4   1       1308.55       1270.66        43.50 o                         
  -6   4   1       2009.08       2030.30        46.29 o                         
  -5   4   1        731.94        696.56        27.21 o                         
  -4   4   1       1555.38       1663.90        31.25 o                         
  -3   4   1       5965.24       6251.05        53.84 o                         
  -2   4   1        684.48        571.59        31.29 o                         
  -1   4   1        488.66        487.04        22.87 o                         
   0   4   1       3779.16       3789.82        53.59 o                         
   1   4   1       1514.61       1478.84        27.68 o                         
   2   4   1          6.47         -1.56        25.03 o                         
   3   4   1        933.79        910.07        20.96 o                         
   4   4   1       1050.08       1120.84        35.60 o                         
   5   4   1        275.25        290.08        20.71 o                         
   6   4   1        223.00        243.65        24.09 o                         
   7   4   1        501.55        457.51        23.29 o                         
  -7   5   1        369.92        336.11        34.90 o                         
  -6   5   1       2797.74       2982.48        55.19 o                         
  -5   5   1       1064.19       1067.45        39.53 o                         
  -4   5   1        189.52        190.09        19.37 o                         
  -3   5   1       1809.49       1684.33        25.00 o                         
  -2   5   1       4832.65       4861.36        33.96 o                         
  -1   5   1        135.51        116.54        13.74 o                         
   0   5   1       2680.20       2612.74       142.48 o                         
   1   5   1       2997.11       2935.62       132.85 o                         
   2   5   1        116.27        119.30        22.77 o                         
   3   5   1        640.57        674.07        22.70 o                         
   4   5   1       1613.51       1657.37        51.03 o                         
   5   5   1        197.06        198.59        35.71 o                         
   6   5   1        141.55        143.27        24.46 o                         
  -8   6   1        283.55        298.39        45.19 o                         
  -7   6   1         24.54         17.94        18.72 o                         
  -6   6   1        182.37        183.77        20.83 o                         
  -5   6   1        529.48        590.85        26.04 o                         
  -4   6   1         87.87         75.42        22.68 o                         
  -3   6   1        891.23        950.15        21.35 o                         
  -2   6   1        695.83        708.40        39.36 o                         
  -1   6   1         17.01         23.76        17.80 o                         
   0   6   1        242.33        213.19        34.58 o                         
   1   6   1        667.36        683.11        36.85 o                         
   2   6   1        158.09        192.88        30.05 o                         
   3   6   1          6.92         24.89        25.77 o                         
   4   6   1        290.16        266.52        24.06 o                         
   5   6   1         48.26         27.15        22.48 o                         
   6   6   1         13.80         23.88        21.20 o                         
  -9   7   1         10.24         -2.05        53.90 o                         
  -8   7   1          0.28         -1.48        24.50 o                         
  -7   7   1        172.43        175.44        24.52 o                         
  -6   7   1         31.87         19.63        17.79 o                         
  -5   7   1         91.99        120.04        28.27 o                         
  -4   7   1         16.33         13.23        20.32 o                         
  -3   7   1         40.81         14.70        21.20 o                         
  -2   7   1          3.92         13.14        16.84 o                         
  -1   7   1          7.14        -31.24        41.61 o                         
   0   7   1         35.46         15.86        37.01 o                         
   1   7   1         48.75         57.53        19.62 o                         
   2   7   1         62.11         60.83        19.15 o                         
   3   7   1          2.07        -11.15        18.74 o                         
   4   7   1         24.66         21.18        41.77 o                         
  -8   8   1        133.31        138.80        25.74 o                         
  -7   8   1          1.15        -12.46        25.57 o                         
  -6   8   1        308.07        303.64        24.52 o                         
  -5   8   1       1429.34       1449.07        49.94 o                         
  -4   8   1         34.68         28.42        19.28 o                         
  -3   8   1        496.96        497.20        21.04 o                         
  -2   8   1        582.04        585.18        23.82 o                         
  -1   8   1         32.23         48.30        20.54 o                         
   0   8   1         46.20         44.80        16.06 o                         
   1   8   1        807.94        819.74        32.05 o                         
   2   8   1        315.76        257.78        19.99 o                         
   3   8   1        110.20        104.58        27.20 o                         
  -7   9   1         20.79         41.90        27.85 o                         
  -6   9   1        269.02        239.54        22.68 o                         
  -5   9   1        500.11        470.41        24.73 o                         
  -4   9   1        239.31        234.82        30.01 o                         
  -3   9   1        164.45        157.11        36.77 o                         
  -2   9   1        472.87        444.10        41.27 o                         
  -1   9   1        362.12        350.40        52.10 o                         
   0   9   1         64.34         75.93        18.58 o                         
   1   9   1        596.42        546.09        28.59 o                         
  -5  10   1        191.39        184.78        27.27 o                         
  -4  10   1        136.06        101.59        27.21 o                         
  -3  10   1         11.92         49.21        21.53 o                         
  -2  10   1        216.14        185.22        27.20 o                         
  -1  10   1         67.20         72.37        26.42 o                         
   0 -10   2          1.74        -26.24        26.24 o                         
   1 -10   2          0.15         37.74        27.16 o                         
   2 -10   2        115.57        132.93        27.06 o                         
   3 -10   2         31.88         42.12        28.29 o                         
   4 -10   2          0.09        -26.97        26.97 o                         
   5 -10   2        143.41        178.81        27.12 o                         
  -2  -9   2         94.94         67.78        22.10 o                         
  -1  -9   2         21.61          7.30        18.02 o                         
   0  -9   2         20.54         33.89        19.52 o                         
   1  -9   2          7.04         -6.82        22.57 o                         
   2  -9   2         81.86         87.22        25.48 o                         
   3  -9   2          1.53        -20.81        24.82 o                         
   4  -9   2         73.92         68.20        23.38 o                         
   5  -9   2         69.84        125.54        22.94 o                         
   6  -9   2         13.04          6.83        21.49 o                         
   7  -9   2         90.19         72.49        22.42 o                         
  -4  -8   2        161.12         92.76        32.52 o                         
  -3  -8   2         35.77         70.38        22.48 o                         
  -2  -8   2        267.32        226.62        24.10 o                         
  -1  -8   2        463.85        461.96        33.80 o                         
   0  -8   2          2.52         31.74        18.80 o                         
   1  -8   2        218.72        233.82        20.34 o                         
   2  -8   2        551.08        549.66        46.00 o                         
   3  -8   2        236.76        244.11        20.34 o                         
   4  -8   2        185.11        195.78        20.22 o                         
   5  -8   2        818.05        827.00        22.29 o                         
   6  -8   2         32.22         23.69        17.89 o                         
   7  -8   2         32.67         22.88        21.06 o                         
   8  -8   2        319.09        295.05        37.74 o                         
  -5  -7   2        237.98        229.09        29.92 o                         
  -4  -7   2        498.40        475.19        30.88 o                         
  -3  -7   2          4.23         49.83        23.25 o                         
  -2  -7   2        490.13        478.73        20.99 o                         
  -1  -7   2       1047.50       1097.21        45.93 o                         
   0  -7   2        265.03        274.33        32.26 o                         
   1  -7   2        305.36        314.14        22.03 o                         
   2  -7   2       1873.26       2070.08        55.16 o                         
   3  -7   2        257.36        287.43        22.04 o                         
   4  -7   2          3.39         10.59        20.63 o                         
   5  -7   2        685.44        742.52        23.14 o                         
   6  -7   2       1279.31       1323.06        22.65 o                         
   7  -7   2          0.14        -10.39        21.69 o                         
   8  -7   2        349.48        326.46        32.35 o                         
  -6  -6   2         53.65         67.49        47.54 o                         
  -5  -6   2        219.57        223.12        23.84 o                         
  -4  -6   2         80.86         68.59        19.49 o                         
  -3  -6   2         10.81         43.19        14.36 o                         
  -2  -6   2        173.25        181.80        21.69 o                         
  -1  -6   2        276.38        317.33        19.13 o                         
   0  -6   2        353.68        332.86        18.85 o                         
   1  -6   2         87.59         93.68        15.04 o                         
   2  -6   2        211.52        220.50        18.67 o                         
   3  -6   2        581.70        599.67        40.70 o                         
   4  -6   2          2.92        -24.52        24.52 o                         
   5  -6   2        239.67        226.26        18.18 o                         
   6  -6   2        207.97        212.30        16.99 o                         
   7  -6   2        178.81        165.26        18.52 o                         
   8  -6   2         28.03         26.50        34.47 o                         
  -7  -5   2         47.22         72.67        27.98 o                         
  -6  -5   2          2.13         -5.76        22.66 o                         
  -5  -5   2        545.10        559.95        21.33 o                         
  -4  -5   2         11.07        -14.95        35.50 o                         
  -3  -5   2          5.35         -3.88        21.85 o                         
  -2  -5   2         50.27         43.63        17.96 o                         
  -1  -5   2        105.54        109.33        18.77 o                         
   0  -5   2          4.66          3.93        18.76 o                         
   1  -5   2        328.61        312.56        19.95 o                         
   2  -5   2        189.34        177.19        16.19 o                         
   3  -5   2        197.17        232.46        19.66 o                         
   4  -5   2          3.51         21.53        18.21 o                         
   5  -5   2        197.86        186.49        18.56 o                         
   6  -5   2         18.55          6.18        25.80 o                         
   7  -5   2          2.33          7.12        27.66 o                         
  -8  -4   2        347.80        290.51        26.74 o                         
  -7  -4   2       1025.81       1073.39        25.64 o                         
  -6  -4   2          2.20         16.56        29.91 o                         
  -5  -4   2        257.81        283.14        21.27 o                         
  -4  -4   2       1942.55       2046.89        27.94 o                         
  -3  -4   2        649.36        615.16        17.49 o                         
  -2  -4   2        300.67        257.84        17.48 o                         
  -1  -4   2       5770.04       5929.71       118.72 o                         
   0  -4   2       1556.20       1459.87        33.62 o                         
   1  -4   2        952.93       1030.36        19.59 o                         
   2  -4   2       3765.13       4047.39        34.15 o                         
   3  -4   2       2717.37       2711.61        39.41 o                         
   4  -4   2        204.42        163.75        18.33 o                         
   5  -4   2       2153.89       2018.06        44.15 o                         
   6  -4   2       1124.59       1142.67        34.95 o                         
   7  -4   2          1.71         -3.55        28.95 o                         
  -8  -3   2        245.68        245.47        25.93 o                         
  -7  -3   2       1459.77       1634.23        57.45 o                         
  -6  -3   2        971.87       1013.45        23.74 o                         
  -5  -3   2        736.94        799.65        24.63 o                         
  -4  -3   2       2621.46       2606.28        27.43 o                         
  -3  -3   2       2007.31       2024.91        26.21 o                         
  -2  -3   2        438.59        392.84        38.73 o                         
  -1  -3   2      10379.39      10557.00        96.59 o                         
   0  -3   2       4044.77       3775.78       138.38 o                         
   1  -3   2         38.39         47.09        23.26 o                         
   2  -3   2       4736.80       4542.72        48.41 o                         
   3  -3   2       4733.86       4762.73        52.01 o                         
   4  -3   2       1048.04       1032.00        24.06 o                         
   5  -3   2       1573.47       1574.92        32.19 o                         
   6  -3   2       2173.58       2099.24        42.30 o                         
   7  -3   2        375.36        383.59        38.16 o                         
  -9  -2   2        147.68        189.78        70.01 o                         
  -8  -2   2         25.29         22.66        29.95 o                         
  -7  -2   2        663.91        657.54        30.42 o                         
  -6  -2   2       1404.58       1461.74        25.64 o                         
  -5  -2   2         64.81         66.18        18.33 o                         
  -4  -2   2       2078.17       2175.73        42.66 o                         
  -3  -2   2       1157.81       1100.86        38.83 o                         
  -2  -2   2          2.66         -0.19        22.06 o                         
  -1  -2   2       2258.00       2210.86        35.39 o                         
   1  -2   2         89.08         97.51        25.19 o                         
   2  -2   2       2352.42       2180.66        29.45 o                         
   3  -2   2       4133.75       3857.35        42.93 o                         
   4  -2   2        379.03        365.06        21.55 o                         
   5  -2   2        193.63        169.68        20.56 o                         
   6  -2   2       2240.37       2184.67        50.82 o                         
   7  -2   2        183.89        177.17        31.12 o                         
  -9  -1   2          1.21         -1.67        29.83 o                         
  -8  -1   2        109.32        105.62        33.11 o                         
  -7  -1   2        158.33        185.76        26.74 o                         
  -6  -1   2          2.86         15.29        33.87 o                         
  -5  -1   2          8.28          2.66        18.72 o                         
  -4  -1   2        784.30        882.63        31.17 o                         
  -3  -1   2          7.89         25.92        21.59 o                         
  -2  -1   2          7.62         -1.54        28.96 o                         
  -1  -1   2       1001.45        945.02        36.74 o                         
   0  -1   2          0.70          9.18        22.20 o                         
   1  -1   2        486.11        475.71        24.36 o                         
   2  -1   2        649.21        592.13        25.29 o                         
   3  -1   2         56.16         65.10        20.38 o                         
   4  -1   2         78.06         93.01        20.38 o                         
   5  -1   2          5.56         14.34        20.09 o                         
   6  -1   2        343.41        338.46        26.08 o                         
   7  -1   2          9.24         13.19        20.60 o                         
   8  -1   2         30.65         34.52        21.94 o                         
  -7   0   2       1303.49       1368.97        36.96 o                         
  -6   0   2        991.83        978.91        30.14 o                         
  -5   0   2        154.46        174.38        26.83 o                         
  -4   0   2        985.64        826.32        32.01 o                         
  -3   0   2       6876.12       7127.79        61.73 o                         
  -2   0   2         36.13         20.07        32.77 o                         
  -1   0   2       7993.67       8259.41       104.96 o                         
   0   0   2       1419.32       1190.15        60.11 o                         
   1   0   2       2072.93       1851.94        41.34 o                         
   2   0   2       1517.84       1404.28        33.12 o                         
   3   0   2       4575.44       4727.53        73.15 o                         
   4   0   2       1763.16       1860.17        46.07 o                         
   5   0   2         17.59          3.02        20.14 o                         
   6   0   2        874.21        923.13        27.83 o                         
   7   0   2        412.23        379.51        26.02 o                         
   8   0   2          1.76        -19.38        30.96 o                         
   9   0   2        331.22        296.14        28.34 o                         
  -3   1   2       9568.54       9782.78       471.13 o                         
  -2   1   2        719.33        658.64        41.21 o                         
  -1   1   2       7681.10       7681.56        77.26 o                         
   0   1   2      14675.33      15794.21       583.58 o                         
   1   1   2       1543.96       1408.66        34.92 o                         
   2   1   2        127.65        150.25        23.12 o                         
   3   1   2       9529.71       9872.28        50.60 o                         
   4   1   2       4822.80       5089.56       112.65 o                         
   5   1   2        713.85        708.35        21.10 o                         
   6   1   2        877.18        931.06        23.34 o                         
   7   1   2       1020.17       1002.16        22.75 o                         
   8   1   2         59.66         39.25        25.80 o                         
   9   1   2        319.68        334.83        40.61 o                         
  -5   2   2        299.61        284.75        37.00 o                         
  -4   2   2         54.67         47.11        36.77 o                         
  -3   2   2       2685.03       2553.55        43.37 o                         
  -2   2   2       1679.24       1623.91        58.70 o                         
  -1   2   2        110.99        121.14        28.22 o                         
   0   2   2       4129.29       3908.25        60.83 o                         
   1   2   2       4887.32       5185.57        39.29 o                         
   2   2   2          1.80        -14.77        19.70 o                         
   3   2   2       1728.82       1646.64        46.40 o                         
   4   2   2       1027.59       1017.44        22.32 o                         
   5   2   2        716.14        724.71        24.60 o                         
   6   2   2        881.72        903.36        23.36 o                         
   7   2   2        778.75        839.67        26.40 o                         
   8   2   2        215.32        187.80        29.73 o                         
  -6   3   2        172.74        119.78        37.01 o                         
  -5   3   2          4.38          2.35        31.91 o                         
  -4   3   2          2.68        -11.07        24.04 o                         
  -3   3   2          7.63          5.86        20.82 o                         
  -2   3   2         28.84         18.45        21.80 o                         
  -1   3   2        600.65        615.29        21.17 o                         
   0   3   2         28.75         36.47        21.26 o                         
   1   3   2         24.78         48.64        17.30 o                         
   2   3   2        779.40        860.13        22.50 o                         
   3   3   2         11.62         13.60        18.44 o                         
   4   3   2        146.69        172.30        22.88 o                         
   5   3   2         22.56         29.20        38.37 o                         
   6   3   2         14.81          5.01        18.85 o                         
   7   3   2          4.43         28.59        25.76 o                         
   8   3   2         45.14         47.57        24.79 o                         
  -7   4   2         33.98         59.24        32.53 o                         
  -6   4   2       3247.27       3246.73        58.67 o                         
  -5   4   2        188.56        206.26        23.59 o                         
  -4   4   2        614.29        660.78        24.03 o                         
  -3   4   2       3096.36       3166.99        31.68 o                         
  -2   4   2        956.98        919.93        29.45 o                         
  -1   4   2          7.57         16.04        19.95 o                         
   0   4   2       3183.07       3211.83       133.44 o                         
   1   4   2        934.71        917.50        19.09 o                         
   2   4   2          1.18          4.74        18.18 o                         
   3   4   2       1027.22       1083.20        51.99 o                         
   4   4   2        550.83        516.77        22.41 o                         
   5   4   2          0.25        -12.09        15.71 o                         
   6   4   2        224.53        194.89        23.64 o                         
   7   4   2        269.00        239.29        52.29 o                         
  -8   5   2        382.06        378.57        42.94 o                         
  -7   5   2        897.08        896.69        37.92 o                         
  -6   5   2       1715.76       1820.01        34.90 o                         
  -5   5   2        761.64        772.66        24.56 o                         
  -4   5   2        189.74        192.35        19.15 o                         
  -3   5   2       3561.11       3571.08        55.76 o                         
  -2   5   2       4310.62       4543.14        62.76 o                         
  -1   5   2        127.59        142.04        18.99 o                         
   0   5   2       3060.24       3098.37       151.83 o                         
   1   5   2       2762.79       2860.67        74.52 o                         
   2   5   2        306.34        313.04        24.35 o                         
   3   5   2        767.80        830.55        32.91 o                         
   4   5   2       1720.46       1713.36        26.91 o                         
   5   5   2        338.55        354.83        17.59 o                         
   6   5   2        287.07        241.29        23.41 o                         
  -8   6   2        210.89        208.36        40.77 o                         
  -7   6   2         13.47         23.54        21.05 o                         
  -6   6   2       1737.20       1860.02        30.52 o                         
  -5   6   2        475.71        491.06        23.18 o                         
  -4   6   2         62.89         63.33        30.79 o                         
  -3   6   2       1648.63       1811.17        27.41 o                         
  -2   6   2       2271.11       2247.41       127.65 o                         
  -1   6   2         17.09         32.80        22.30 o                         
   0   6   2        769.59        818.68        54.72 o                         
   1   6   2        978.42        962.52        47.95 o                         
   2   6   2        136.14        107.64        20.52 o                         
   3   6   2        192.44        204.54        19.37 o                         
   4   6   2        736.95        756.23        21.52 o                         
   5   6   2        242.90        203.70        21.70 o                         
  -9   7   2          0.19         16.99        49.76 o                         
  -8   7   2         57.20         55.15        26.67 o                         
  -7   7   2         34.15         43.18        21.17 o                         
  -6   7   2         81.14         90.09        17.86 o                         
  -5   7   2        270.20        317.89        28.37 o                         
  -4   7   2         25.88         35.34        20.28 o                         
  -3   7   2         23.79         14.89        25.41 o                         
  -2   7   2          3.44          9.95        24.01 o                         
  -1   7   2        524.92        557.46        21.99 o                         
   0   7   2         50.16         50.93        20.15 o                         
   1   7   2         73.60         77.15        53.44 o                         
   2   7   2          3.43         -7.55        23.24 o                         
   3   7   2         14.70         53.50        28.85 o                         
   4   7   2         16.15         43.71        21.65 o                         
  -8   8   2         39.73         43.03        30.77 o                         
  -7   8   2         11.48         36.20        23.07 o                         
  -6   8   2         61.10         65.53        23.77 o                         
  -5   8   2         76.66         65.29        38.26 o                         
  -4   8   2          0.56         -1.68        18.91 o                         
  -3   8   2        316.82        337.14        28.85 o                         
  -2   8   2         34.60         44.24        19.22 o                         
  -1   8   2        167.78        147.52        19.40 o                         
   0   8   2         61.35         65.03        36.77 o                         
   1   8   2        149.48        113.80        19.24 o                         
   2   8   2        181.12        178.48        22.82 o                         
   3   8   2         21.46         -3.67        52.67 o                         
  -7   9   2          0.53          5.75        24.98 o                         
  -6   9   2        369.38        327.33        23.06 o                         
  -5   9   2        144.86        140.09        26.58 o                         
  -4   9   2         73.37         29.13        22.97 o                         
  -3   9   2        209.88        164.56        23.41 o                         
  -2   9   2        812.65        813.16        54.40 o                         
  -1   9   2         80.53         57.28        27.75 o                         
   0   9   2         30.96         41.98        36.79 o                         
   1   9   2        198.96        186.32        22.23 o                         
  -5  10   2        254.95        193.33        38.79 o                         
  -4  10   2         83.24        114.36        26.56 o                         
  -3  10   2         36.26         40.58        26.55 o                         
  -2  10   2        356.05        299.05        23.23 o                         
   0 -10   3          2.15         34.42        21.41 o                         
   1 -10   3         21.24         12.79        18.90 o                         
   2 -10   3        320.86        299.69        53.36 o                         
   3 -10   3         36.46         -9.42        22.07 o                         
   4 -10   3         61.96         69.57        26.93 o                         
   5 -10   3        106.65        102.39        27.82 o                         
  -2  -9   3          9.00          3.47        26.76 o                         
  -1  -9   3          6.84         20.91        28.53 o                         
   0  -9   3         53.67         85.08        26.09 o                         
   1  -9   3          1.33        -19.88        23.10 o                         
   2  -9   3         10.31         16.94        22.29 o                         
   3  -9   3         29.54         49.17        35.47 o                         
   4  -9   3          7.36          3.48        22.70 o                         
   5  -9   3          2.31         14.04        22.55 o                         
   6  -9   3          4.87         11.00        18.77 o                         
   7  -9   3         77.44         83.99        23.86 o                         
  -4  -8   3         95.93         62.21        24.19 o                         
  -3  -8   3         43.19         84.79        31.96 o                         
  -2  -8   3        358.01        340.93        32.90 o                         
  -1  -8   3        292.70        304.90        24.22 o                         
   0  -8   3         10.57          4.06        13.50 o                         
   1  -8   3        345.58        366.90        26.63 o                         
   2  -8   3        509.05        525.47        35.98 o                         
   3  -8   3          1.89         -3.38        19.49 o                         
   4  -8   3        372.64        355.87        20.43 o                         
   5  -8   3        351.81        358.75        21.33 o                         
   6  -8   3          6.23        -15.64        17.77 o                         
   7  -8   3          2.16         -5.09        18.25 o                         
   8  -8   3        215.80        189.83        24.86 o                         
  -5  -7   3        252.19        287.25        85.10 o                         
  -4  -7   3        539.33        512.02        20.76 o                         
  -3  -7   3         14.82        -12.64        23.67 o                         
  -2  -7   3       1000.91       1035.40        22.67 o                         
  -1  -7   3        757.09        756.35        40.94 o                         
   0  -7   3        284.98        270.12        29.44 o                         
   1  -7   3        676.94        719.65        40.77 o                         
   2  -7   3       1321.84       1522.98        25.37 o                         
   3  -7   3        492.17        503.64        22.72 o                         
   4  -7   3        324.35        342.03        29.33 o                         
   5  -7   3        994.82       1036.91        20.47 o                         
   6  -7   3       1021.15        997.46        19.07 o                         
   7  -7   3        148.56        139.37        21.04 o                         
   8  -7   3        361.00        355.30        29.89 o                         
   9  -7   3        275.73        266.43        50.03 o                         
  -6  -6   3          0.35         26.37        26.85 o                         
  -5  -6   3        566.09        570.32        75.81 o                         
  -4  -6   3        356.71        335.99        20.16 o                         
  -3  -6   3        147.78        151.31        20.52 o                         
  -2  -6   3        236.17        248.03        18.38 o                         
  -1  -6   3       1723.38       1795.81        49.98 o                         
   0  -6   3        247.95        261.40        18.93 o                         
   1  -6   3        171.55        143.59        18.50 o                         
   2  -6   3       1449.69       1406.33        41.47 o                         
   3  -6   3       1065.05        990.59        21.45 o                         
   4  -6   3        112.36        142.97        22.50 o                         
   5  -6   3        932.26        963.75        20.02 o                         
   6  -6   3        623.46        653.35        25.61 o                         
   7  -6   3         66.86         67.41        23.66 o                         
   8  -6   3        131.04        121.45        33.24 o                         
  -7  -5   3          5.72        -14.61        28.64 o                         
  -6  -5   3         71.49        113.39        23.22 o                         
  -5  -5   3        155.09        181.77        19.69 o                         
  -4  -5   3        228.16        236.11        27.50 o                         
  -3  -5   3        142.28        166.16        22.21 o                         
  -2  -5   3         17.65         17.18        33.50 o                         
  -1  -5   3          8.00          8.28        15.12 o                         
   0  -5   3         10.15         42.35        22.71 o                         
   1  -5   3         65.96         55.86        24.11 o                         
   2  -5   3         77.52         76.55        13.64 o                         
   3  -5   3        316.02        302.92        28.89 o                         
   4  -5   3         72.49         67.78        15.00 o                         
   5  -5   3         59.01         57.70        18.35 o                         
   6  -5   3         73.83         86.35        17.62 o                         
   7  -5   3        321.41        299.71        25.96 o                         
   8  -5   3          3.58         -1.26        33.96 o                         
  -8  -4   3        100.78        112.80        33.03 o                         
  -7  -4   3        123.08        124.28        21.73 o                         
  -6  -4   3          4.45         19.05        20.57 o                         
  -5  -4   3         43.76         38.64        20.34 o                         
  -4  -4   3        910.56        984.44        25.10 o                         
  -3  -4   3        218.56        217.32        25.72 o                         
  -2  -4   3        356.38        399.48        20.20 o                         
  -1  -4   3       1404.10       1414.75        24.14 o                         
   0  -4   3       4506.97       4458.15       102.23 o                         
   1  -4   3         64.02         47.36        14.81 o                         
   2  -4   3       1438.21       1313.61        53.41 o                         
   3  -4   3        649.50        546.68        17.93 o                         
   4  -4   3         24.80         37.29        16.20 o                         
   5  -4   3       1011.49        970.92        20.75 o                         
   6  -4   3       1011.24       1035.12        29.10 o                         
   7  -4   3         21.03          3.88        28.45 o                         
   8  -4   3        361.97        370.22        43.96 o                         
  -8  -3   3        306.09        257.42        29.36 o                         
  -7  -3   3        498.69        527.18        23.98 o                         
  -6  -3   3        358.52        381.13        21.02 o                         
  -5  -3   3        791.42        851.21        27.69 o                         
  -4  -3   3       4048.82       4038.91        31.32 o                         
  -3  -3   3       1137.95       1130.53        28.68 o                         
  -2  -3   3        706.55        698.74        22.75 o                         
  -1  -3   3       5145.17       5244.60        36.99 o                         
   0  -3   3       4609.67       4404.21       183.15 o                         
   1  -3   3       1406.35       1474.31        54.03 o                         
   2  -3   3       4912.76       4940.46        71.70 o                         
   3  -3   3       6376.76       6546.00        35.29 o                         
   4  -3   3          1.95          2.28        23.42 o                         
   5  -3   3       1164.12       1053.33        26.05 o                         
   6  -3   3       4197.88       4424.06        45.63 o                         
   7  -3   3        663.47        700.71        33.66 o                         
   8  -3   3        221.19        214.90        32.61 o                         
  -9  -2   3        126.43        158.88        50.40 o                         
  -8  -2   3        130.94        162.77        30.38 o                         
  -7  -2   3        551.36        575.69        26.06 o                         
  -6  -2   3        490.04        543.16        28.92 o                         
  -5  -2   3        254.22        268.44        35.67 o                         
  -4  -2   3       2789.19       2757.93        65.98 o                         
  -3  -2   3       2746.88       2625.69        44.76 o                         
  -2  -2   3         40.80         65.99        21.73 o                         
  -1  -2   3        685.94        504.19        20.00 o                         
   0  -2   3      17877.31      20051.02       129.18 o                         
   1  -2   3         22.69         27.73        18.34 o                         
   2  -2   3       3278.14       2946.57        47.17 o                         
   3  -2   3       3533.87       3287.07        57.12 o                         
   4  -2   3       1341.86       1305.90        23.47 o                         
   5  -2   3        685.08        664.52        21.31 o                         
   6  -2   3       4083.20       4275.35        71.81 o                         
   7  -2   3       1456.17       1536.29        35.70 o                         
   8  -2   3         48.92         52.43        31.68 o                         
  -9  -1   3         28.14         30.22        33.76 o                         
  -8  -1   3         39.88         33.59        33.16 o                         
  -7  -1   3        227.14        162.47        23.86 o                         
  -6  -1   3         74.05         89.42        23.85 o                         
  -5  -1   3         73.39         94.04        24.09 o                         
  -4  -1   3       1181.47       1193.42        25.60 o                         
  -3  -1   3        571.44        594.38        24.16 o                         
  -2  -1   3        289.62        246.19        29.04 o                         
  -1  -1   3        365.99        325.43        43.27 o                         
   0  -1   3       1772.46       1519.92        59.80 o                         
   1  -1   3       2797.48       2594.05        38.72 o                         
   2  -1   3        331.95        302.81        20.29 o                         
   3  -1   3        562.81        550.90        19.29 o                         
   4  -1   3        209.77        202.68        16.82 o                         
   5  -1   3         94.66         68.75        16.25 o                         
   6  -1   3        189.28        170.25        20.65 o                         
   7  -1   3        519.35        517.36        22.08 o                         
   8  -1   3         13.70         10.77        22.53 o                         
   9  -1   3          0.39         -2.43        26.54 o                         
  -7   0   3        668.17        702.71        39.21 o                         
  -6   0   3        166.25        147.75        18.98 o                         
  -5   0   3        530.48        534.67        22.08 o                         
  -4   0   3        346.00        309.50        22.16 o                         
  -3   0   3        176.16        122.89        19.81 o                         
  -2   0   3         76.36         79.70        23.64 o                         
  -1   0   3       1566.34       1425.80        31.15 o                         
   0   0   3       1206.90        993.73        31.06 o                         
   1   0   3        233.92        243.00        29.15 o                         
   2   0   3         20.96         27.35        22.52 o                         
   3   0   3        192.37        189.34        21.73 o                         
   4   0   3          8.42          4.14        18.96 o                         
   5   0   3          9.36         16.23        18.01 o                         
   6   0   3       1366.41       1374.69        25.15 o                         
   7   0   3          0.49         -1.06        19.31 o                         
   8   0   3         49.07         37.74        30.83 o                         
   9   0   3         43.57         41.47        30.85 o                         
  -5   1   3          0.31          2.62        38.52 o                         
  -4   1   3       5382.62       5425.41        77.80 o                         
  -3   1   3       5451.08       5039.92        60.53 o                         
  -2   1   3        860.52        756.90        30.46 o                         
  -1   1   3       3192.64       2968.02        43.35 o                         
   0   1   3       6659.61       6524.55       170.08 o                         
   1   1   3       4948.34       4850.40        51.62 o                         
   2   1   3        407.39        296.97        19.18 o                         
   3   1   3       3710.07       3597.76        39.09 o                         
   4   1   3       2373.22       2517.32        27.72 o                         
   5   1   3        489.56        529.64        31.15 o                         
   6   1   3        690.53        720.09        22.40 o                         
   7   1   3        898.20        914.44        23.44 o                         
   8   1   3         69.11         57.29        21.08 o                         
  -5   2   3         72.49         94.26        30.77 o                         
  -4   2   3       3661.50       3694.49       180.36 o                         
  -3   2   3       7083.94       7473.80       230.01 o                         
  -2   2   3        152.54        129.93        23.54 o                         
  -1   2   3       3951.11       3887.19        40.07 o                         
   0   2   3       7046.05       7071.59       327.09 o                         
   1   2   3       1650.68       1531.38        26.71 o                         
   2   2   3        453.15        487.89        21.71 o                         
   3   2   3       2478.00       2300.19       108.44 o                         
   4   2   3       1504.44       1475.42        33.90 o                         
   5   2   3        386.32        392.98        22.55 o                         
   6   2   3       1108.87       1138.22        42.93 o                         
   7   2   3        928.93        945.51        25.02 o                         
   8   2   3        114.36        128.22        25.46 o                         
  -6   3   3       1375.39       1372.68        37.84 o                         
  -5   3   3         83.95         83.63        26.61 o                         
  -4   3   3        424.03        427.24        28.71 o                         
  -3   3   3        151.87        102.46        23.48 o                         
  -2   3   3       1100.25       1127.09        25.65 o                         
  -1   3   3       1116.64       1171.11        29.99 o                         
   0   3   3       1350.76       1383.69        25.78 o                         
   1   3   3        612.95        578.11        21.78 o                         
   2   3   3         77.89         84.64        15.53 o                         
   3   3   3        418.85        414.79        19.57 o                         
   4   3   3        680.80        617.36        20.19 o                         
   5   3   3         12.24         47.96        20.13 o                         
   6   3   3         63.02         80.67        23.61 o                         
   7   3   3        149.48        152.25        22.05 o                         
  -7   4   3         14.83         -0.25        32.46 o                         
  -6   4   3       1353.86       1367.23        37.79 o                         
  -5   4   3         15.56         10.39        22.00 o                         
  -4   4   3        667.45        668.70        22.04 o                         
  -3   4   3        159.27        138.48        19.93 o                         
  -2   4   3        469.13        450.28        21.38 o                         
  -1   4   3         24.25         26.28        15.91 o                         
   0   4   3        714.28        694.66        18.07 o                         
   1   4   3        151.34        160.23        18.96 o                         
   2   4   3         11.63         46.97        24.99 o                         
   3   4   3        361.86        362.21        18.74 o                         
   4   4   3        150.57        153.42        20.67 o                         
   5   4   3         48.09         57.67        18.96 o                         
   6   4   3        156.32        135.31        28.77 o                         
   7   4   3         40.98         20.06        25.83 o                         
  -8   5   3         79.10        116.63        39.44 o                         
  -7   5   3       1107.78       1098.53        40.70 o                         
  -6   5   3       1219.62       1332.67        39.93 o                         
  -5   5   3       1372.84       1434.79        27.92 o                         
  -4   5   3        462.48        457.22        19.93 o                         
  -3   5   3       2512.32       2454.62        26.78 o                         
  -2   5   3        998.65        983.62        31.35 o                         
  -1   5   3          9.46         43.62        14.83 o                         
   0   5   3       1964.85       2025.25        87.95 o                         
   1   5   3       1843.47       2012.50        44.03 o                         
   2   5   3         15.43          7.32        25.25 o                         
   3   5   3        496.89        550.89        21.84 o                         
   4   5   3       1033.70        979.85        32.58 o                         
   5   5   3        163.25        141.71        19.04 o                         
   6   5   3         43.21         48.85        26.51 o                         
  -9   6   3        693.11        666.67        53.18 o                         
  -7   6   3         78.34         72.48        21.55 o                         
  -6   6   3       1839.10       1898.31        27.08 o                         
  -5   6   3       2890.52       3081.21        74.54 o                         
  -4   6   3         19.73         20.03        21.63 o                         
  -3   6   3       2125.08       2302.82        28.17 o                         
  -2   6   3       2408.23       2659.44        49.82 o                         
  -1   6   3         51.85         49.05        30.51 o                         
   0   6   3        754.40        861.31        29.52 o                         
   1   6   3       2495.47       2490.02        52.03 o                         
   2   6   3        289.23        284.78        18.01 o                         
   3   6   3        661.34        639.57        41.29 o                         
   4   6   3        763.03        736.61        35.04 o                         
   5   6   3        205.51        207.16        29.02 o                         
  -9   7   3        187.28        209.01        58.37 o                         
  -8   7   3        121.32        103.64        30.10 o                         
  -7   7   3          1.40         -1.20        23.58 o                         
  -6   7   3        292.36        290.04        20.63 o                         
  -5   7   3        636.11        652.29        22.12 o                         
  -4   7   3         49.39         61.26        28.60 o                         
  -3   7   3        220.76        214.26        20.98 o                         
  -2   7   3        176.66        173.25        17.10 o                         
  -1   7   3        477.00        448.47        18.08 o                         
   0   7   3        358.47        324.17        17.48 o                         
   1   7   3        986.89        965.28        54.37 o                         
   2   7   3         98.82         72.18        23.20 o                         
   3   7   3          6.31         16.91        22.40 o                         
   4   7   3        152.75        127.91        26.69 o                         
  -8   8   3          0.96         14.64        30.47 o                         
  -7   8   3         58.33         54.83        21.02 o                         
  -6   8   3        147.04        150.68        21.95 o                         
  -5   8   3          2.78        -23.14        23.14 o                         
  -4   8   3         52.71         30.90        22.64 o                         
  -3   8   3         31.67         23.88        18.95 o                         
  -2   8   3          3.53        -19.08        19.08 o                         
  -1   8   3         53.62         78.92        19.38 o                         
   0   8   3         50.00         58.83        21.13 o                         
   1   8   3          4.59        -21.71        37.01 o                         
   2   8   3         31.28         79.42        27.18 o                         
  -7   9   3         13.34         23.85        26.91 o                         
  -6   9   3        425.96        436.66        80.91 o                         
  -5   9   3        357.09        314.03        32.64 o                         
  -4   9   3          0.17          5.13        22.41 o                         
  -3   9   3        100.37        127.04        51.94 o                         
  -2   9   3        568.45        543.10        24.28 o                         
  -1   9   3         34.49         54.65        30.59 o                         
   0   9   3        132.45         85.96        33.46 o                         
   0 -10   4          1.46         40.13        21.13 o                         
   1 -10   4         83.61         50.64        19.33 o                         
   2 -10   4        172.16        214.52        27.36 o                         
   3 -10   4         32.88        -10.81        26.99 o                         
   4 -10   4        102.41         44.68        48.66 o                         
   5 -10   4        230.29        168.01        22.30 o                         
  -2  -9   4         13.96         21.32        52.90 o                         
  -1  -9   4         54.62         71.55        29.72 o                         
   0  -9   4         16.76         -3.37        22.74 o                         
   1  -9   4          7.48        -14.29        18.70 o                         
   2  -9   4        170.53        211.59        23.43 o                         
   3  -9   4          2.50         -6.52        22.85 o                         
   4  -9   4          4.19        -14.33        40.70 o                         
   5  -9   4         33.18         25.35        16.12 o                         
   6  -9   4        121.12         98.68        19.02 o                         
   7  -9   4          9.60        -22.24        22.24 o                         
  -4  -8   4         39.20          6.15        26.57 o                         
  -3  -8   4          4.34         39.53        18.22 o                         
  -2  -8   4         81.06         91.82        23.31 o                         
  -1  -8   4        113.57        141.50        23.68 o                         
   0  -8   4         30.09          8.06        19.05 o                         
   1  -8   4        101.55        138.02        19.42 o                         
   2  -8   4        270.06        296.27        28.97 o                         
   3  -8   4         14.94         -5.42        27.42 o                         
   4  -8   4        130.66        154.35        19.12 o                         
   5  -8   4         96.98         93.36        19.17 o                         
   6  -8   4          6.27         36.64        18.72 o                         
   7  -8   4         68.61         61.26        17.50 o                         
   8  -8   4         88.95         74.83        32.73 o                         
  -5  -7   4        480.81        449.97        28.12 o                         
  -4  -7   4        233.43        258.91        24.17 o                         
  -3  -7   4          0.24         -4.16        19.15 o                         
  -2  -7   4        600.83        640.89        35.60 o                         
  -1  -7   4        522.70        570.73        22.00 o                         
   0  -7   4         33.51         61.78        20.83 o                         
   1  -7   4        721.63        717.28        62.92 o                         
   2  -7   4        909.88        979.54        41.20 o                         
   3  -7   4        522.10        550.05        37.13 o                         
   4  -7   4        190.21        197.07        16.99 o                         
   5  -7   4        981.84       1000.93        26.15 o                         
   6  -7   4        304.62        302.07        15.84 o                         
   7  -7   4         21.24         25.34        18.93 o                         
   8  -7   4        403.95        343.05        30.22 o                         
  -6  -6   4         31.57         10.37        57.05 o                         
  -5  -6   4        430.20        401.52        20.59 o                         
  -4  -6   4        677.36        759.19        21.41 o                         
  -3  -6   4         76.80         77.64        16.59 o                         
  -2  -6   4        419.65        406.39        22.33 o                         
  -1  -6   4       3102.59       3460.76        30.52 o                         
   0  -6   4         61.39         47.86        19.57 o                         
   1  -6   4        891.03        868.02        61.32 o                         
   2  -6   4       2324.63       2422.60        36.33 o                         
   3  -6   4        999.46       1122.94        25.59 o                         
   4  -6   4         20.70          1.65        17.79 o                         
   5  -6   4       1653.07       1786.00        28.06 o                         
   6  -6   4        573.82        558.96        18.18 o                         
   7  -6   4         18.10          5.86        23.61 o                         
   8  -6   4        246.00        246.06        29.19 o                         
   9  -6   4        571.02        551.13        54.42 o                         
  -7  -5   4        227.51        232.16        28.96 o                         
  -6  -5   4         65.91         85.69        22.89 o                         
  -5  -5   4         91.41         99.96        19.54 o                         
  -4  -5   4        294.06        335.71        36.75 o                         
  -3  -5   4        127.78        153.58        22.02 o                         
  -2  -5   4        203.21        222.74        15.30 o                         
  -1  -5   4       1165.39       1203.91        22.20 o                         
   0  -5   4        182.01        182.88        19.19 o                         
   1  -5   4        127.34        118.07        19.11 o                         
   2  -5   4        876.03        874.79        18.73 o                         
   3  -5   4        543.94        528.89        17.30 o                         
   4  -5   4        133.35        143.77        15.05 o                         
   5  -5   4        495.98        522.73        19.48 o                         
   6  -5   4        201.83        206.97        23.38 o                         
   7  -5   4         61.27         53.55        21.05 o                         
   8  -5   4        259.07        255.32        31.75 o                         
  -8  -4   4         42.76         20.41        32.56 o                         
  -7  -4   4          0.72         26.93        33.48 o                         
  -6  -4   4        204.57        194.71        19.69 o                         
  -5  -4   4         41.87         40.34        20.82 o                         
  -4  -4   4         57.72         43.00        22.13 o                         
  -3  -4   4         38.93         25.51        18.14 o                         
  -2  -4   4        142.28        149.37        19.19 o                         
  -1  -4   4         26.30         11.01        19.15 o                         
   0  -4   4        664.00        609.78        16.70 o                         
   1  -4   4         33.26         33.14        16.20 o                         
   2  -4   4        150.87        130.76        16.59 o                         
   3  -4   4          4.34         11.78        15.49 o                         
   4  -4   4         12.81         23.73        15.03 o                         
   5  -4   4        166.65        190.47        23.32 o                         
   6  -4   4         23.40         29.58        25.82 o                         
   7  -4   4        109.87        113.41        24.72 o                         
   8  -4   4        104.82         85.07        33.89 o                         
  -8  -3   4        397.10        351.48        33.72 o                         
  -7  -3   4        712.53        722.61        25.71 o                         
  -6  -3   4         43.36         52.17        20.92 o                         
  -5  -3   4        445.30        455.96        23.18 o                         
  -4  -3   4       3884.95       4067.83        31.32 o                         
  -3  -3   4        444.30        450.97        25.77 o                         
  -2  -3   4        582.38        615.24        22.07 o                         
  -1  -3   4       1292.28       1210.00        64.62 o                         
   0  -3   4        963.44        915.63        24.38 o                         
   1  -3   4          7.22         15.17        13.36 o                         
   2  -3   4       4203.31       4320.26       196.53 o                         
   3  -3   4       3568.88       3235.84        25.85 o                         
   4  -3   4         71.54         67.41        18.95 o                         
   5  -3   4        486.79        458.53        21.82 o                         
   6  -3   4        561.51        602.21        26.48 o                         
   7  -3   4        246.01        222.39        26.98 o                         
   8  -3   4        179.85        225.94        34.50 o                         
  -9  -2   4         23.61         14.31        26.54 o                         
  -8  -2   4        529.07        508.31        32.28 o                         
  -7  -2   4       1187.90       1244.88        32.02 o                         
  -6  -2   4        432.20        408.88        28.74 o                         
  -5  -2   4        533.47        546.23        24.01 o                         
  -4  -2   4       2241.31       2035.35        38.74 o                         
  -3  -2   4       4572.22       4839.03       133.91 o                         
  -2  -2   4         71.47         59.09        15.09 o                         
  -1  -2   4       7841.59       8330.12       101.15 o                         
   0  -2   4       3587.41       3318.34        53.59 o                         
   1  -2   4        111.23        112.25        13.49 o                         
   2  -2   4       4546.13       4463.91        72.18 o                         
   3  -2   4       5954.71       5903.89        32.83 o                         
   4  -2   4       1728.57       1668.61        22.16 o                         
   5  -2   4        630.95        622.68        18.23 o                         
   6  -2   4       1697.10       1785.94        24.85 o                         
   7  -2   4        733.29        743.17        21.54 o                         
   8  -2   4         54.78         53.06        33.22 o                         
   9  -2   4        800.27        754.02        43.16 o                         
  -9  -1   4         92.18         85.23        45.15 o                         
  -8  -1   4          4.28          7.80        23.51 o                         
  -7  -1   4        887.16        936.88        35.61 o                         
  -6  -1   4        345.80        372.52        23.43 o                         
  -5  -1   4          2.59          7.26        20.95 o                         
  -4  -1   4       1369.20       1364.54        33.80 o                         
  -3  -1   4       1835.77       1603.80        46.69 o                         
  -2  -1   4          3.23          1.98        25.35 o                         
  -1  -1   4       4155.69       3906.17        74.58 o                         
   0  -1   4       2950.98       2726.90        31.81 o                         
   1  -1   4         75.37         51.52        16.94 o                         
   2  -1   4        876.76        753.35        20.17 o                         
   3  -1   4       4788.47       4843.84        64.07 o                         
   4  -1   4       1157.88       1041.71        19.21 o                         
   5  -1   4        630.55        587.93        17.76 o                         
   6  -1   4        523.26        545.12        23.97 o                         
   7  -1   4        419.87        409.84        21.54 o                         
   8  -1   4          2.62         -0.53        21.46 o                         
   9  -1   4        177.32        156.04        28.88 o                         
  -7   0   4        503.15        482.14        31.41 o                         
  -6   0   4          1.40          0.74        22.75 o                         
  -5   0   4        180.01        187.21        19.49 o                         
  -4   0   4       1070.83       1137.37        32.42 o                         
  -3   0   4         49.56         63.23        17.58 o                         
  -2   0   4        111.25        108.34        20.61 o                         
  -1   0   4       2616.18       2474.00        29.07 o                         
   0   0   4         71.78         44.06        26.02 o                         
   1   0   4       1278.88       1221.25        27.93 o                         
   2   0   4        101.56        135.63        21.29 o                         
   3   0   4          0.11          1.42        19.56 o                         
   4   0   4         18.34         16.97        18.51 o                         
   5   0   4        283.58        254.16        25.55 o                         
   6   0   4          0.58          8.31        18.84 o                         
   7   0   4         48.21         58.16        29.21 o                         
   8   0   4         73.53         85.41        25.31 o                         
   9   0   4         78.86         91.20        29.22 o                         
  -6   1   4        811.26        830.89        39.62 o                         
  -5   1   4          2.10         -1.55        24.21 o                         
  -4   1   4       3289.34       3265.98        61.59 o                         
  -3   1   4       2558.94       2462.55        55.31 o                         
  -2   1   4        701.02        683.49        25.89 o                         
  -1   1   4       6186.97       6154.94       260.14 o                         
   0   1   4       4200.20       4147.81        37.09 o                         
   1   1   4       2431.63       2416.20        47.26 o                         
   2   1   4       4030.76       4251.27       108.30 o                         
   3   1   4       3075.66       3183.77        47.44 o                         
   4   1   4        552.34        508.33        34.58 o                         
   5   1   4        234.77        231.86        24.43 o                         
   6   1   4        784.34        856.25        32.16 o                         
   7   1   4        548.35        500.16        23.63 o                         
   8   1   4          6.51         17.31        20.60 o                         
  -6   2   4       3811.85       4006.90        59.73 o                         
  -5   2   4         75.43         81.02        20.08 o                         
  -4   2   4       3263.24       3081.46        80.11 o                         
  -3   2   4      10057.74      10409.88        89.30 o                         
  -2   2   4        341.67        258.08        22.51 o                         
  -1   2   4       2185.85       2107.04        73.28 o                         
   0   2   4      10842.85      11143.21       173.93 o                         
   1   2   4       1360.30       1291.79        22.14 o                         
   2   2   4        443.74        401.73        20.79 o                         
   3   2   4       4195.07       4261.27        52.21 o                         
   4   2   4       1521.07       1633.94        26.77 o                         
   5   2   4         56.81         47.75        28.15 o                         
   6   2   4       1186.93       1115.54        29.16 o                         
   7   2   4        852.94        876.85        24.56 o                         
   8   2   4          1.04          3.81        26.41 o                         
  -7   3   4        866.75        852.28        34.23 o                         
  -6   3   4       1439.41       1418.03        38.86 o                         
  -5   3   4         11.04          4.37        22.16 o                         
  -4   3   4        564.33        537.91        33.10 o                         
  -3   3   4       2605.41       2472.77        29.66 o                         
  -2   3   4       4244.51       4545.19        34.59 o                         
  -1   3   4        341.49        370.28        21.57 o                         
   0   3   4       4057.87       4244.74        31.69 o                         
   1   3   4       1829.59       1840.16        24.68 o                         
   2   3   4         13.70          5.11        18.42 o                         
   3   3   4       1380.16       1436.77        48.10 o                         
   4   3   4       1611.40       1749.93        82.44 o                         
   5   3   4         42.84         40.23        19.41 o                         
   6   3   4        697.33        785.01        25.06 o                         
   7   3   4        292.03        258.12        27.10 o                         
  -8   4   4         14.51          6.90        42.46 o                         
  -7   4   4         17.04         36.44        37.58 o                         
  -6   4   4         62.40         44.83        27.05 o                         
  -5   4   4        118.82        114.02        19.95 o                         
  -4   4   4         44.46         45.17        18.47 o                         
  -3   4   4        222.19        237.63        19.59 o                         
  -2   4   4         56.97         44.15        19.06 o                         
  -1   4   4          3.63         -6.78        18.79 o                         
   0   4   4         45.89         71.85        19.60 o                         
   1   4   4         15.03         15.47        20.47 o                         
   2   4   4          5.31        -11.70        22.32 o                         
   3   4   4          0.19         18.05        20.95 o                         
   4   4   4         62.29         44.50        20.05 o                         
   5   4   4         23.24          4.75        19.03 o                         
   6   4   4          5.37         21.28        22.13 o                         
  -8   5   4          6.28        -10.73        40.10 o                         
  -7   5   4        555.70        535.52        31.52 o                         
  -6   5   4        493.43        538.14        25.27 o                         
  -5   5   4        184.29        210.49        22.73 o                         
  -4   5   4         14.58         21.01        18.76 o                         
  -3   5   4       1290.83       1266.79        22.68 o                         
  -2   5   4       1087.25       1143.82        21.68 o                         
  -1   5   4        343.44        334.74        16.00 o                         
   0   5   4        826.72        885.64        33.73 o                         
   1   5   4       1240.77       1318.44        21.84 o                         
   2   5   4         48.00         62.13        20.51 o                         
   3   5   4        106.62        113.76        24.52 o                         
   4   5   4        458.62        467.09        24.69 o                         
   5   5   4          0.06         -4.16        18.19 o                         
   6   5   4          7.52         -2.72        25.83 o                         
  -9   6   4        753.63        741.27        53.46 o                         
  -8   6   4        110.50        107.75        31.77 o                         
  -7   6   4        117.20        120.14        21.55 o                         
  -6   6   4        713.96        723.58        22.80 o                         
  -5   6   4        900.13        887.48        41.93 o                         
  -4   6   4         71.58         55.54        21.34 o                         
  -3   6   4       2543.20       2775.69        40.89 o                         
  -2   6   4        871.94        925.18        20.56 o                         
  -1   6   4         41.30         49.57        21.16 o                         
   0   6   4        854.07        886.97        22.91 o                         
   1   6   4       1971.46       1993.75        54.87 o                         
   2   6   4        678.04        634.56        21.11 o                         
   3   6   4        626.90        655.72        24.86 o                         
   4   6   4        662.88        608.32        45.52 o                         
   5   6   4        118.16         85.98        21.63 o                         
  -9   7   4        603.69        638.59        61.59 o                         
  -8   7   4        182.58        173.85        28.48 o                         
  -7   7   4         16.35          1.54        22.69 o                         
  -6   7   4        585.09        610.06        24.47 o                         
  -5   7   4         69.72         76.62        19.42 o                         
  -4   7   4         34.43         17.19        19.55 o                         
  -3   7   4        704.73        735.87        21.90 o                         
  -2   7   4       1035.23       1112.08        22.88 o                         
  -1   7   4         59.61         77.10        19.35 o                         
   0   7   4        267.34        257.67        16.61 o                         
   1   7   4        453.80        488.96        44.52 o                         
   2   7   4        208.71        237.46        50.29 o                         
   3   7   4         41.73         38.69        25.06 o                         
  -8   8   4        156.27        140.67        28.44 o                         
  -7   8   4          2.77         -3.74        20.85 o                         
  -6   8   4          0.22         -6.93        20.90 o                         
  -5   8   4         49.00         61.78        22.96 o                         
  -4   8   4         26.92         33.15        18.91 o                         
  -3   8   4         17.94         64.32        23.10 o                         
  -2   8   4        166.81        193.86        32.98 o                         
  -1   8   4         35.88         59.53        39.68 o                         
   0   8   4          0.64          9.28        18.40 o                         
   1   8   4          1.31        -25.98        25.98 o                         
   2   8   4         62.05         65.37        21.51 o                         
  -6   9   4        117.37         91.31        26.31 o                         
  -5   9   4        120.91        117.16        26.21 o                         
  -4   9   4          0.25         29.43        31.92 o                         
  -3   9   4         90.45         95.54        24.47 o                         
  -2   9   4        102.95        100.12        18.75 o                         
  -1   9   4         19.56          1.37        26.79 o                         
   0   9   4        112.33        104.71        21.41 o                         
   0 -10   5         20.07         36.91        37.16 o                         
   1 -10   5        212.14        128.92        27.26 o                         
   2 -10   5        154.16        162.87        22.11 o                         
   3 -10   5          0.16         24.21        18.90 o                         
   4 -10   5        213.65        184.55        22.22 o                         
  -2  -9   5        177.49        123.88        27.22 o                         
  -1  -9   5         79.68         24.86        16.32 o                         
   0  -9   5         21.37         25.46        24.52 o                         
   1  -9   5        132.71        138.25        23.34 o                         
   2  -9   5        249.57        234.13        42.01 o                         
   3  -9   5          7.95         -0.02        22.48 o                         
   4  -9   5         71.55         52.48        23.32 o                         
   5  -9   5        131.23        119.36        18.66 o                         
   6  -9   5        253.88        259.85        22.45 o                         
  -4  -8   5          2.25         35.82        25.91 o                         
  -3  -8   5         18.27         41.13        34.25 o                         
  -2  -8   5          3.07        -22.62        22.79 o                         
  -1  -8   5          0.89         10.43        37.27 o                         
   0  -8   5         19.58          4.39        19.03 o                         
   1  -8   5         22.35        -10.45        20.25 o                         
   2  -8   5          1.62          6.09        15.20 o                         
   3  -8   5         64.40         71.69        27.13 o                         
   4  -8   5          4.45         -6.57        16.59 o                         
   5  -8   5          0.44         17.81        18.53 o                         
   6  -8   5          3.38          1.80        17.83 o                         
   7  -8   5         82.85         66.65        20.42 o                         
  -5  -7   5        532.61        407.27        28.87 o                         
  -4  -7   5         16.26        -14.24        22.79 o                         
  -3  -7   5         50.84         61.47        19.24 o                         
  -2  -7   5        250.76        267.97        16.63 o                         
  -1  -7   5        539.74        596.54        21.31 o                         
   0  -7   5         36.73         55.30        20.29 o                         
   1  -7   5        600.71        693.06        22.57 o                         
   2  -7   5        480.37        552.92        21.96 o                         
   3  -7   5         27.14         22.58        13.02 o                         
   4  -7   5        160.77        189.31        22.56 o                         
   5  -7   5        406.30        407.92        24.63 o                         
   6  -7   5         64.48         78.32        18.25 o                         
   7  -7   5        120.77        114.32        23.26 o                         
   8  -7   5        300.60        280.70        28.20 o                         
  -6  -6   5         10.27         67.00        26.42 o                         
  -5  -6   5        191.63        202.50        27.52 o                         
  -4  -6   5        832.39        835.82        40.79 o                         
  -3  -6   5         17.74         16.09        21.57 o                         
  -2  -6   5        781.72        846.14        23.08 o                         
  -1  -6   5       1968.70       2241.73        29.70 o                         
   0  -6   5       1160.40       1139.81        31.36 o                         
   1  -6   5        766.55        770.51        37.57 o                         
   2  -6   5       2114.90       2367.54        79.69 o                         
   3  -6   5        567.54        559.56        19.44 o                         
   4  -6   5        102.49         96.48        17.53 o                         
   5  -6   5       1671.87       1696.02        21.44 o                         
   6  -6   5        881.36        867.18        20.42 o                         
   7  -6   5         39.39         45.87        23.35 o                         
   8  -6   5        491.27        476.13        30.23 o                         
   9  -6   5        470.48        443.88        40.33 o                         
  -7  -5   5         98.79        140.22        32.55 o                         
  -6  -5   5         88.76         70.39        23.18 o                         
  -5  -5   5        496.96        517.25        21.40 o                         
  -4  -5   5        697.66        736.72        25.87 o                         
  -3  -5   5        104.88        127.48        17.98 o                         
  -2  -5   5        488.18        481.89        23.78 o                         
  -1  -5   5       1899.13       1958.06        44.30 o                         
   0  -5   5        795.37        761.84        16.54 o                         
   1  -5   5          3.73          4.43        17.91 o                         
   2  -5   5       1837.90       1797.70        19.78 o                         
   3  -5   5       1142.33       1199.21        18.32 o                         
   4  -5   5         26.36         13.32        28.70 o                         
   5  -5   5        869.13        904.42        19.95 o                         
   6  -5   5       1695.98       1694.71        35.24 o                         
   7  -5   5         84.81         88.37        21.03 o                         
   8  -5   5        312.57        293.97        29.82 o                         
   9  -5   5        271.49        299.44        44.11 o                         
  -8  -4   5          4.65         11.16        37.45 o                         
  -7  -4   5          1.21        -27.64        27.64 o                         
  -6  -4   5         72.43         65.62        20.23 o                         
  -5  -4   5          0.42         -7.70        20.42 o                         
  -4  -4   5        122.53        153.86        40.48 o                         
  -3  -4   5         30.84         24.24        14.87 o                         
  -2  -4   5         40.76         25.05        15.39 o                         
  -1  -4   5        146.05        180.28        16.12 o                         
   0  -4   5       2875.92       2909.12        63.03 o                         
   1  -4   5        104.60        106.13        12.79 o                         
   2  -4   5         93.92         95.67        15.80 o                         
   3  -4   5         58.53         46.86        15.23 o                         
   4  -4   5         27.00         37.60        14.66 o                         
   5  -4   5         12.74         -4.80        22.06 o                         
   6  -4   5        712.50        716.71        28.13 o                         
   7  -4   5        163.81        157.91        24.00 o                         
   8  -4   5          1.14         -7.91        27.87 o                         
   9  -4   5         77.20         66.42        42.69 o                         
  -8  -3   5        294.96        211.55        33.23 o                         
  -7  -3   5        240.36        206.78        28.20 o                         
  -6  -3   5         21.20          9.27        22.59 o                         
  -5  -3   5        451.13        475.30        22.74 o                         
  -4  -3   5        612.87        611.57        20.26 o                         
  -3  -3   5         93.79         56.20        23.98 o                         
  -2  -3   5        519.14        460.17        14.41 o                         
  -1  -3   5       1160.53       1048.77        22.47 o                         
   0  -3   5       3932.02       3745.61        36.30 o                         
   1  -3   5        991.08       1000.83        28.21 o                         
   2  -3   5       1407.54       1161.75        38.27 o                         
   3  -3   5       1024.18       1012.45        22.17 o                         
   4  -3   5          1.83         23.80        18.14 o                         
   5  -3   5        945.54        913.15        27.75 o                         
   6  -3   5        298.70        292.32        21.97 o                         
   7  -3   5         11.93          6.53        19.29 o                         
   8  -3   5        162.96        157.97        29.08 o                         
   9  -3   5        286.25        293.45        39.85 o                         
  -9  -2   5          4.10          6.65        25.06 o                         
  -8  -2   5        457.06        466.71        33.47 o                         
  -7  -2   5       1028.43       1059.45        57.37 o                         
  -6  -2   5        205.80        195.58        24.63 o                         
  -5  -2   5       1230.00       1289.03        30.07 o                         
  -4  -2   5       1597.81       1485.98        27.19 o                         
  -3  -2   5       1375.05       1348.78        24.78 o                         
  -2  -2   5        549.14        564.74        23.22 o                         
  -1  -2   5       6484.75       6457.87        69.31 o                         
   0  -2   5       2345.92       2246.54        31.12 o                         
   1  -2   5          4.67          4.02        14.73 o                         
   2  -2   5       1907.50       1642.74        38.35 o                         
   3  -2   5       3107.47       2932.39        82.45 o                         
   4  -2   5        111.73         91.61        16.14 o                         
   5  -2   5        545.41        561.84        25.17 o                         
   6  -2   5       3095.38       3294.46        39.93 o                         
   7  -2   5        134.90        124.21        16.04 o                         
   8  -2   5        151.06        147.21        22.08 o                         
   9  -2   5        630.49        546.71        41.50 o                         
  -9  -1   5        138.70        119.81        38.36 o                         
  -8  -1   5        381.23        376.46        23.66 o                         
  -7  -1   5       1238.03       1269.94        27.13 o                         
  -6  -1   5        508.10        522.80        17.90 o                         
  -5  -1   5        229.78        214.03        20.96 o                         
  -4  -1   5       3069.17       2888.61        30.53 o                         
  -3  -1   5       2120.65       2113.11        23.34 o                         
  -2  -1   5        100.18         69.60        15.04 o                         
  -1  -1   5       3142.97       2827.42        78.30 o                         
   0  -1   5       4119.49       3848.92        33.48 o                         
   1  -1   5        184.44        195.31        17.83 o                         
   2  -1   5        540.25        488.25        27.89 o                         
   3  -1   5       3424.72       3104.80        26.13 o                         
   4  -1   5       1109.94       1075.60        32.83 o                         
   5  -1   5       1440.69       1448.36        48.13 o                         
   6  -1   5        758.25        783.55        18.26 o                         
   7  -1   5        471.81        485.96        32.01 o                         
   8  -1   5          2.36         -7.93        17.50 o                         
   9  -1   5        392.44        357.74        27.24 o                         
  -7   0   5        300.67        295.55        25.24 o                         
  -6   0   5         27.40         22.38        21.08 o                         
  -5   0   5         11.19         27.87        19.90 o                         
  -4   0   5        358.85        369.84        23.17 o                         
  -3   0   5        260.74        250.27        19.26 o                         
  -2   0   5         78.45         73.31        17.51 o                         
  -1   0   5        339.34        328.18        18.87 o                         
   0   0   5        467.35        395.85        23.27 o                         
   1   0   5        171.22        176.27        17.90 o                         
   2   0   5        257.83        245.35        21.04 o                         
   3   0   5         98.82         81.22        19.06 o                         
   4   0   5         43.19         19.55        18.17 o                         
   5   0   5        578.41        586.06        23.35 o                         
   6   0   5        364.66        376.94        36.12 o                         
   7   0   5        188.42        180.84        22.45 o                         
   8   0   5         69.28         70.15        20.60 o                         
  -6   1   5         28.52         26.20        24.77 o                         
  -5   1   5         40.03         21.18        16.54 o                         
  -4   1   5        463.55        466.59        20.22 o                         
  -3   1   5       2083.04       1951.17        32.64 o                         
  -2   1   5        241.05        198.16        18.17 o                         
  -1   1   5        104.51         89.98        21.43 o                         
   0   1   5       1488.70       1348.88        45.71 o                         
   1   1   5        522.14        531.19        53.66 o                         
   2   1   5        137.90        140.70        19.91 o                         
   3   1   5        888.23        883.02        21.57 o                         
   4   1   5         82.92         76.16        22.77 o                         
   5   1   5         29.87         23.43        20.75 o                         
   6   1   5        530.09        498.33        21.15 o                         
   7   1   5         91.36         63.87        23.05 o                         
   8   1   5          4.80         -8.88        30.35 o                         
  -6   2   5       4887.32       5063.71       123.25 o                         
  -5   2   5        159.10        146.65        19.29 o                         
  -4   2   5       4939.27       4862.62       226.12 o                         
  -3   2   5       4361.45       4172.50        35.01 o                         
  -2   2   5        930.64        920.52        24.27 o                         
  -1   2   5        731.73        691.24        23.14 o                         
   0   2   5       8106.83       8369.35       225.80 o                         
   1   2   5        996.78       1001.58        22.43 o                         
   2   2   5        594.67        604.42        21.87 o                         
   3   2   5       3660.74       3841.65        28.68 o                         
   4   2   5       1564.48       1590.25        40.08 o                         
   5   2   5          4.09         17.66        19.71 o                         
   6   2   5       1128.50       1161.77        26.94 o                         
   7   2   5        691.63        652.28        23.77 o                         
  -7   3   5       2144.77       2267.69        49.62 o                         
  -6   3   5       1323.60       1404.06        30.01 o                         
  -5   3   5        592.24        576.04        48.75 o                         
  -4   3   5       2139.95       2156.21        57.84 o                         
  -3   3   5       4102.75       4149.85        61.51 o                         
  -2   3   5        778.11        734.14        22.15 o                         
  -1   3   5        413.58        390.40        20.68 o                         
   0   3   5       4513.43       4619.71        31.37 o                         
   1   3   5       1601.86       1599.99        27.64 o                         
   2   3   5        531.16        492.37        36.41 o                         
   3   3   5       2154.28       2326.16       104.20 o                         
   4   3   5       1720.90       1787.88        62.58 o                         
   5   3   5         79.45         49.37        19.19 o                         
   6   3   5        539.40        540.69        59.59 o                         
   7   3   5        520.40        450.03        29.29 o                         
  -8   4   5         33.09         65.72        45.44 o                         
  -7   4   5         20.87         17.85        21.27 o                         
  -6   4   5       1296.52       1278.39        31.12 o                         
  -5   4   5       1069.45       1043.71        26.56 o                         
  -4   4   5        117.74        122.36        18.19 o                         
  -3   4   5        906.23        929.24        23.60 o                         
  -2   4   5        887.76        848.19        21.34 o                         
  -1   4   5        482.34        484.76        17.05 o                         
   0   4   5        466.08        501.67        19.70 o                         
   1   4   5        746.21        758.99        19.97 o                         
   2   4   5         29.30         71.89        21.55 o                         
   3   4   5        464.46        495.48        23.27 o                         
   4   4   5        301.42        323.99        19.96 o                         
   5   4   5         40.07         91.56        22.59 o                         
   6   4   5         21.35        -14.67        34.67 o                         
  -9   5   5         79.29         23.28        51.64 o                         
  -8   5   5          4.61         43.35        44.58 o                         
  -7   5   5        187.99        190.83        23.66 o                         
  -6   5   5         91.80         90.32        20.54 o                         
  -5   5   5        205.55        186.86        22.08 o                         
  -4   5   5         70.31         86.60        22.28 o                         
  -3   5   5        367.18        380.09        23.43 o                         
  -2   5   5        529.25        525.12        20.42 o                         
  -1   5   5        718.97        729.52        19.55 o                         
   0   5   5          4.52         -9.54        31.35 o                         
   1   5   5         77.87         74.13        21.23 o                         
   2   5   5          5.44         15.94        16.07 o                         
   3   5   5         67.70         58.97        21.06 o                         
   4   5   5         64.52         46.15        22.83 o                         
   5   5   5         14.94         20.28        21.83 o                         
  -9   6   5        414.39        341.06        52.43 o                         
  -8   6   5         81.91         71.90        24.57 o                         
  -7   6   5        378.79        408.31        27.96 o                         
  -6   6   5       1345.69       1419.14        27.28 o                         
  -5   6   5        229.01        214.75        20.87 o                         
  -4   6   5        299.69        303.82        30.25 o                         
  -3   6   5       1489.39       1564.02        89.41 o                         
  -2   6   5        436.65        429.31        33.41 o                         
  -1   6   5        228.70        241.02        21.10 o                         
   0   6   5       1006.41       1089.69        22.97 o                         
   1   6   5        388.91        395.50        20.39 o                         
   2   6   5          9.20         -5.44        18.97 o                         
   3   6   5        221.87        223.66        34.87 o                         
   4   6   5        513.10        547.89        23.55 o                         
  -8   7   5        209.87        209.05        29.59 o                         
  -7   7   5        157.45        158.45        21.70 o                         
  -6   7   5       1352.95       1416.73        26.74 o                         
  -5   7   5        575.39        599.37        21.29 o                         
  -4   7   5         41.11         22.73        19.30 o                         
  -3   7   5        769.76        769.70        16.63 o                         
  -2   7   5       1777.36       1765.15        21.51 o                         
  -1   7   5          1.59         -6.48        18.77 o                         
   0   7   5        594.70        641.06        35.42 o                         
   1   7   5        686.86        658.63        20.96 o                         
   2   7   5         29.51         17.79        18.29 o                         
   3   7   5        170.44        106.59        50.58 o                         
  -8   8   5         81.62         63.45        37.77 o                         
  -7   8   5         11.96          0.36        29.74 o                         
  -6   8   5         61.86         55.62        29.32 o                         
  -5   8   5        280.59        279.48        23.59 o                         
  -4   8   5          6.49          5.98        28.51 o                         
  -3   8   5         46.90         44.39        25.92 o                         
  -2   8   5        260.48        217.55        38.79 o                         
  -1   8   5         36.22        -22.70        22.70 o                         
   0   8   5         69.64         62.37        42.11 o                         
   1   8   5        151.89        115.10        27.04 o                         
  -6   9   5         17.26         22.09        25.54 o                         
  -5   9   5         28.68          4.83        26.81 o                         
  -4   9   5          7.15         15.83        27.92 o                         
  -3   9   5         43.33         39.64        19.06 o                         
  -2   9   5         28.78         41.24        21.68 o                         
  -1   9   5          0.45         27.74        25.78 o                         
   1 -10   6        166.41        151.34        59.18 o                         
   2 -10   6        198.67        155.98        71.49 o                         
   3 -10   6          8.67         51.43        21.29 o                         
   4 -10   6        227.86        130.99        19.60 o                         
  -2  -9   6        241.97        161.71        30.84 o                         
  -1  -9   6         80.31         72.12        26.13 o                         
   0  -9   6          0.42         -6.78        84.69 o                         
   1  -9   6        277.72        211.29        23.76 o                         
   2  -9   6        207.17        220.44        19.10 o                         
   3  -9   6         80.75         86.53        15.89 o                         
   4  -9   6        145.09         98.78        18.75 o                         
   5  -9   6        314.06        321.68        28.93 o                         
   6  -9   6        105.98        100.69        35.51 o                         
  -4  -8   6         14.26         31.20        26.09 o                         
  -3  -8   6          7.54         18.99        23.21 o                         
  -2  -8   6          7.31          3.25        28.12 o                         
  -1  -8   6        283.06        274.27        24.14 o                         
   0  -8   6         28.51         -7.86        32.11 o                         
   1  -8   6         61.61         56.16        15.72 o                         
   2  -8   6        144.42        135.15        11.26 o                         
   3  -8   6         74.43         85.05        19.08 o                         
   4  -8   6          2.53        -14.92        18.96 o                         
   5  -8   6        141.39        161.48        18.87 o                         
   6  -8   6         14.54         31.32        17.96 o                         
   7  -8   6          0.34        -17.70        22.24 o                         
  -5  -7   6        131.75        103.11        39.22 o                         
  -4  -7   6          2.13         -4.18        22.31 o                         
  -3  -7   6         34.98         41.98        22.77 o                         
  -2  -7   6         61.38         71.86        19.04 o                         
  -1  -7   6         53.30         65.55        15.94 o                         
   0  -7   6          3.71          6.31        16.16 o                         
   1  -7   6         84.20         94.77        38.83 o                         
   2  -7   6         86.23         70.18        12.96 o                         
   3  -7   6          0.67         10.15        19.47 o                         
   4  -7   6        217.92        221.78        14.39 o                         
   5  -7   6         51.30         55.27        16.30 o                         
   6  -7   6         70.27         80.86        18.29 o                         
   7  -7   6         55.50         61.56        24.93 o                         
   8  -7   6         14.98         -9.77        26.38 o                         
  -6  -6   6        115.16         66.26        26.87 o                         
  -5  -6   6        190.39        224.57        23.13 o                         
  -4  -6   6        498.55        510.76        24.78 o                         
  -3  -6   6          3.39         30.55        13.67 o                         
  -2  -6   6        684.75        760.38        54.39 o                         
  -1  -6   6        509.53        620.44        22.59 o                         
   0  -6   6         78.36         82.07        28.41 o                         
   1  -6   6        345.74        357.99        17.67 o                         
   2  -6   6       1330.73       1474.50        38.14 o                         
   3  -6   6        207.39        238.19        17.76 o                         
   4  -6   6         93.89         97.06        24.98 o                         
   5  -6   6        953.29       1017.07        19.00 o                         
   6  -6   6        502.37        514.17        21.12 o                         
   7  -6   6         39.86         13.15        22.69 o                         
   8  -6   6        459.54        410.39        31.57 o                         
  -7  -5   6        192.39        198.39        33.89 o                         
  -6  -5   6          0.05         19.98        27.59 o                         
  -5  -5   6        483.57        481.84        24.23 o                         
  -4  -5   6       1551.45       1640.73        46.45 o                         
  -3  -5   6         34.21         56.49        24.63 o                         
  -2  -5   6        794.64        841.71        60.15 o                         
  -1  -5   6       1201.19       1241.37        21.73 o                         
   0  -5   6         91.59        112.87        12.95 o                         
   1  -5   6         88.37         87.76        14.89 o                         
   2  -5   6       2715.11       2948.10        52.29 o                         
   3  -5   6       1465.52       1494.87        55.53 o                         
   4  -5   6        322.05        343.82        18.61 o                         
   5  -5   6        608.33        647.74        22.71 o                         
   6  -5   6        676.53        652.78        22.40 o                         
   7  -5   6         75.70         72.61        25.93 o                         
   8  -5   6        252.06        237.99        29.05 o                         
  -8  -4   6         62.20         63.40        38.19 o                         
  -7  -4   6        113.57         98.83        24.96 o                         
  -6  -4   6         27.43         22.08        31.52 o                         
  -5  -4   6         62.14         62.09        19.95 o                         
  -4  -4   6        255.79        279.80        24.02 o                         
  -3  -4   6        499.73        525.18        17.17 o                         
  -2  -4   6         28.99         17.86        14.80 o                         
  -1  -4   6        626.98        661.22        24.37 o                         
   0  -4   6        734.47        748.02        23.86 o                         
   1  -4   6        143.52        154.11        17.34 o                         
   2  -4   6       1001.89        944.89        26.76 o                         
   3  -4   6        659.95        691.26        18.67 o                         
   4  -4   6        298.19        346.34        33.16 o                         
   5  -4   6        244.63        278.43        24.95 o                         
   6  -4   6        310.34        294.13        21.04 o                         
   7  -4   6        185.44        172.44        26.73 o                         
   8  -4   6         39.44         32.36        28.06 o                         
   9  -4   6        222.35        197.74        33.45 o                         
  -8  -3   6        165.52        125.09        52.96 o                         
  -7  -3   6          0.73        -25.12        34.51 o                         
  -6  -3   6          2.47         38.51        56.09 o                         
  -5  -3   6        343.67        426.81        70.08 o                         
  -4  -3   6         58.99         27.15        18.40 o                         
  -3  -3   6          1.29         11.89        21.08 o                         
  -2  -3   6        222.69        196.46        22.51 o                         
  -1  -3   6         20.70         25.12        22.36 o                         
   0  -3   6        441.65        412.18        24.01 o                         
   1  -3   6        373.80        375.18        16.86 o                         
   2  -3   6        116.62        121.36        12.57 o                         
   3  -3   6         38.79         36.56        15.08 o                         
   4  -3   6         51.59         79.16        20.16 o                         
   5  -3   6        110.95        117.37        20.11 o                         
   6  -3   6         95.65         89.57        15.62 o                         
   7  -3   6         31.92         44.86        26.24 o                         
   8  -3   6         21.31         32.86        27.73 o                         
   9  -3   6         28.90         35.48        34.37 o                         
  -9  -2   6          5.43         -0.57        25.27 o                         
  -8  -2   6        282.48        294.19        18.17 o                         
  -7  -2   6       1580.75       1577.72        21.15 o                         
  -6  -2   6         41.28         56.85        23.22 o                         
  -5  -2   6       1020.53       1124.07        41.95 o                         
  -4  -2   6       3308.91       3541.43       152.84 o                         
  -3  -2   6        684.92        606.29        33.20 o                         
  -2  -2   6        716.54        715.87        23.54 o                         
  -1  -2   6       5628.59       5737.72        55.22 o                         
   0  -2   6       1649.81       1460.12        18.00 o                         
   1  -2   6        565.07        582.28        17.79 o                         
   2  -2   6       2120.04       1968.10        59.92 o                         
   3  -2   6       1269.28       1164.38        18.61 o                         
   4  -2   6         30.19         27.20        14.61 o                         
   5  -2   6        611.23        641.60        19.52 o                         
   6  -2   6       1290.62       1281.98        20.67 o                         
   7  -2   6         25.01         33.38        22.24 o                         
   8  -2   6        189.88        190.51        20.68 o                         
  -9  -1   6        112.45         79.53        39.41 o                         
  -8  -1   6        441.29        443.34        32.62 o                         
  -7  -1   6       1542.20       1531.14        37.89 o                         
  -6  -1   6        480.30        468.85        17.72 o                         
  -5  -1   6        319.62        312.08        17.71 o                         
  -4  -1   6       5009.56       5051.36       111.57 o                         
  -3  -1   6       2055.60       1974.19        28.56 o                         
  -2  -1   6        150.43        142.20        18.06 o                         
  -1  -1   6       9212.81       9471.16        53.39 o                         
   0  -1   6       4058.26       3873.20        24.22 o                         
   1  -1   6        547.16        499.39        24.98 o                         
   2  -1   6       6409.73       6492.67        51.17 o                         
   3  -1   6       4530.19       4378.56        29.38 o                         
   4  -1   6        362.26        345.03        15.70 o                         
   5  -1   6       1596.95       1686.35        21.72 o                         
   6  -1   6       1081.82       1133.77        33.77 o                         
   7  -1   6        631.81        635.57        26.14 o                         
   8  -1   6         52.58         50.90        19.90 o                         
  -8   0   6         11.78         22.95        30.41 o                         
  -7   0   6        684.99        660.15        33.40 o                         
  -6   0   6        410.46        435.43        42.14 o                         
  -5   0   6         16.03         16.84        17.76 o                         
  -4   0   6       1159.84       1091.01        20.62 o                         
  -3   0   6       2473.93       2429.83        24.88 o                         
  -2   0   6        137.80        153.44        17.10 o                         
  -1   0   6       2631.02       2405.07        73.41 o                         
   0   0   6       3137.74       2964.40        37.07 o                         
   1   0   6          7.16         29.95        19.48 o                         
   2   0   6        723.20        653.49        18.43 o                         
   3   0   6       1511.67       1435.22        71.54 o                         
   4   0   6        168.99        174.45        22.67 o                         
   5   0   6        143.81        141.21        20.90 o                         
   6   0   6        889.56        905.35        43.62 o                         
   7   0   6        248.64        240.04        19.36 o                         
   8   0   6         32.02         46.41        26.64 o                         
  -7   1   6         39.16         44.40        24.36 o                         
  -6   1   6         48.23         62.00        22.68 o                         
  -5   1   6         81.68         88.67        15.72 o                         
  -4   1   6        127.29        116.66        17.06 o                         
  -3   1   6        152.21        175.65        16.54 o                         
  -2   1   6       1354.50       1350.84        46.70 o                         
  -1   1   6          2.85         -4.34        20.14 o                         
   0   1   6         22.25         32.69        19.83 o                         
   1   1   6         34.84         18.97        15.74 o                         
   2   1   6        179.13        144.86        18.87 o                         
   3   1   6         17.60         20.07        17.77 o                         
   4   1   6         65.56         83.61        21.63 o                         
   5   1   6          9.80        -12.00        16.31 o                         
   6   1   6         14.33         36.25        22.03 o                         
   7   1   6          4.27         16.10        23.16 o                         
  -7   2   6        773.71        833.61        33.90 o                         
  -6   2   6       1558.84       1608.08        34.32 o                         
  -5   2   6        194.56        164.43        17.12 o                         
  -4   2   6       1334.19       1364.18        24.46 o                         
  -3   2   6       1151.17       1049.54        34.41 o                         
  -2   2   6        465.53        420.92        23.97 o                         
  -1   2   6       1433.42       1434.67        56.53 o                         
   0   2   6       2811.23       2812.19        62.57 o                         
   1   2   6       1209.52       1152.42        39.57 o                         
   2   2   6        399.15        411.14        19.34 o                         
   3   2   6       1738.22       1894.10        26.63 o                         
   4   2   6        434.24        494.27        21.67 o                         
   5   2   6         34.06         34.24        19.07 o                         
   6   2   6        595.66        598.95        25.14 o                         
   7   2   6        150.72        134.07        27.01 o                         
  -7   3   6       1926.94       2023.05        30.42 o                         
  -6   3   6       1171.37       1229.91        53.66 o                         
  -5   3   6        492.73        533.27        31.21 o                         
  -4   3   6       1072.29       1092.16        24.26 o                         
  -3   3   6       4352.21       4326.24        31.91 o                         
  -2   3   6        718.82        744.29        21.11 o                         
  -1   3   6       1247.32       1220.90        22.43 o                         
   0   3   6       4731.58       4645.18       131.38 o                         
   1   3   6       3439.84       3648.77        27.57 o                         
   2   3   6        114.56        126.38        18.54 o                         
   3   3   6       1351.43       1543.30        43.03 o                         
   4   3   6       1353.83       1396.49        23.67 o                         
   5   3   6          6.76         41.85        22.95 o                         
   6   3   6        216.64        209.68        26.27 o                         
  -8   4   6          2.17         15.38        44.96 o                         
  -7   4   6        104.10        109.86        19.01 o                         
  -6   4   6        453.66        486.59        24.65 o                         
  -5   4   6        581.11        585.01        25.70 o                         
  -4   4   6        276.80        294.30        23.40 o                         
  -3   4   6       2501.03       2554.50        42.82 o                         
  -2   4   6        477.21        476.14        19.50 o                         
  -1   4   6        397.40        394.20        14.40 o                         
   0   4   6       1039.37       1157.23        24.89 o                         
   1   4   6       2155.23       2320.29        90.67 o                         
   2   4   6        326.49        338.43        23.58 o                         
   3   4   6       1365.27       1337.51        65.55 o                         
   4   4   6        581.68        634.90        30.37 o                         
   5   4   6         14.97        -13.09        22.27 o                         
   6   4   6        197.47        179.07        26.66 o                         
  -9   5   6         97.83        123.22        54.20 o                         
  -8   5   6         28.09          9.38        26.88 o                         
  -7   5   6         31.38         28.43        21.06 o                         
  -6   5   6          3.95         -9.19        21.74 o                         
  -5   5   6        133.13        138.41        22.71 o                         
  -4   5   6         95.43        112.13        21.37 o                         
  -3   5   6          6.92         31.23        21.55 o                         
  -2   5   6          2.02        -21.67        21.67 o                         
  -1   5   6        135.96        121.75        21.69 o                         
   0   5   6         17.31         38.16        16.78 o                         
   1   5   6         11.87         37.35        20.40 o                         
   2   5   6         37.88         36.08        13.54 o                         
   3   5   6         13.30         34.73        23.08 o                         
   4   5   6          6.62        -10.24        22.37 o                         
   5   5   6          7.80         11.09        26.01 o                         
  -9   6   6        242.58        125.27        65.99 o                         
  -8   6   6         22.75         17.92        21.16 o                         
  -7   6   6        260.37        274.70        23.76 o                         
  -6   6   6        738.28        703.37        22.47 o                         
  -5   6   6        101.41        103.37        19.72 o                         
  -4   6   6        190.68        204.25        20.22 o                         
  -3   6   6        477.82        575.33        69.32 o                         
  -2   6   6         93.80         84.59        20.44 o                         
  -1   6   6          2.28         14.38        19.47 o                         
   0   6   6        717.02        753.12        21.21 o                         
   1   6   6        621.03        572.82        40.61 o                         
   2   6   6         18.07         -0.25        21.13 o                         
   3   6   6        121.02        104.24        22.60 o                         
   4   6   6        166.96        224.24        56.86 o                         
  -8   7   6        176.68        161.96        31.33 o                         
  -7   7   6        181.18        165.63        23.41 o                         
  -6   7   6        924.40        919.73        24.93 o                         
  -5   7   6        507.30        529.98        26.26 o                         
  -4   7   6         79.75         96.73        23.34 o                         
  -3   7   6        707.64        717.55        21.16 o                         
  -2   7   6        818.73        871.59        37.55 o                         
  -1   7   6          0.04          1.70        27.87 o                         
   0   7   6        844.51        879.85        40.79 o                         
   1   7   6        769.95        741.99        31.45 o                         
   2   7   6         25.76         33.28        29.83 o                         
  -7   8   6         30.95         15.82        27.78 o                         
  -6   8   6        416.18        417.14        25.33 o                         
  -5   8   6        309.69        286.34        29.18 o                         
  -4   8   6         13.06         26.68        22.37 o                         
  -3   8   6        363.73        339.80        63.48 o                         
  -2   8   6        285.40        226.65        32.42 o                         
  -1   8   6          7.32         15.08        22.29 o                         
   0   8   6         65.11        116.11        21.70 o                         
   1   8   6        369.27        275.65        20.23 o                         
  -4   9   6         29.93         18.81        26.27 o                         
  -3   9   6         87.09         51.82        26.57 o                         
  -1  -9   7        160.05        189.20        28.35 o                         
   0  -9   7          1.62        -18.28        18.28 o                         
   1  -9   7        409.62        386.02        21.12 o                         
   2  -9   7        200.63        124.06        19.02 o                         
   3  -9   7          9.48        -12.72        18.29 o                         
   4  -9   7        152.34        150.97        20.14 o                         
   5  -9   7        309.82        317.31        35.76 o                         
  -3  -8   7          0.86        -10.69        44.17 o                         
  -2  -8   7        112.34         79.07        18.63 o                         
  -1  -8   7        432.95        410.19        33.98 o                         
   0  -8   7         55.03         63.43        23.24 o                         
   1  -8   7        236.12        234.59        19.63 o                         
   2  -8   7        341.49        398.73        25.49 o                         
   3  -8   7         42.24         70.95        16.39 o                         
   4  -8   7         41.42         54.55        26.52 o                         
   5  -8   7        390.74        371.11        19.68 o                         
   6  -8   7        109.79         87.90        20.61 o                         
   7  -8   7         72.83         60.39        28.75 o                         
  -5  -7   7          3.94         13.34        25.74 o                         
  -4  -7   7          0.98        -33.34        33.34 o                         
  -3  -7   7         16.25         55.96        18.44 o                         
  -2  -7   7          2.11         17.20        46.03 o                         
  -1  -7   7         25.61         37.94        26.42 o                         
   0  -7   7        100.04         98.59        13.92 o                         
   1  -7   7         49.76         63.33        16.05 o                         
   2  -7   7          5.31          6.24        21.78 o                         
   3  -7   7         23.66         28.23        13.71 o                         
   4  -7   7         33.19         27.39        25.63 o                         
   5  -7   7         11.54         -9.80        19.01 o                         
   6  -7   7        125.95        141.13        23.09 o                         
   7  -7   7         25.14         40.18        31.02 o                         
  -6  -6   7         86.59         61.18        29.86 o                         
  -5  -6   7        186.49        177.79        18.83 o                         
  -4  -6   7         73.35         99.30        19.07 o                         
  -3  -6   7          0.95        -19.08        19.08 o                         
  -2  -6   7        484.85        475.05        14.92 o                         
  -1  -6   7        752.48        820.88        26.63 o                         
   0  -6   7        358.38        362.07        15.83 o                         
   1  -6   7        155.72        164.98        12.64 o                         
   2  -6   7        558.34        609.16        26.07 o                         
   3  -6   7         88.81        127.69        25.12 o                         
   4  -6   7         69.39         51.57        17.42 o                         
   5  -6   7        447.61        458.67        20.90 o                         
   6  -6   7          2.24         14.71        25.09 o                         
   7  -6   7         23.37          9.58        22.48 o                         
   8  -6   7        195.41        167.49        27.25 o                         
  -7  -5   7        199.51        171.84        33.24 o                         
  -6  -5   7          3.30        -27.76        27.76 o                         
  -5  -5   7        534.41        612.17        25.14 o                         
  -4  -5   7        849.69        859.18        32.72 o                         
  -3  -5   7          0.41        -16.55        16.55 o                         
  -2  -5   7        941.69       1027.94        44.12 o                         
  -1  -5   7       1341.41       1369.47        16.33 o                         
   0  -5   7        865.27        859.89        25.61 o                         
   1  -5   7        947.57       1053.07        47.67 o                         
   2  -5   7       2131.28       2300.56        33.11 o                         
   3  -5   7        978.69        992.93        20.14 o                         
   4  -5   7        216.69        217.86        21.93 o                         
   5  -5   7       1121.74       1156.57        35.95 o                         
   6  -5   7        364.35        367.33        22.26 o                         
   7  -5   7         10.96        -21.51        25.12 o                         
   8  -5   7        346.40        307.93        31.25 o                         
  -7  -4   7        153.48        148.60        28.14 o                         
  -6  -4   7          6.17        -13.76        42.70 o                         
  -5  -4   7        465.97        502.14        43.50 o                         
  -4  -4   7        210.95        237.12        32.21 o                         
  -3  -4   7        248.65        249.73        26.04 o                         
  -2  -4   7        379.27        375.49        21.21 o                         
  -1  -4   7       2009.96       2127.96        37.07 o                         
   0  -4   7        284.78        250.11        22.18 o                         
   1  -4   7         61.79         46.37        20.97 o                         
   2  -4   7        994.90        966.56        15.77 o                         
   3  -4   7        945.17       1037.20        21.68 o                         
   4  -4   7         13.21         -7.23        21.25 o                         
   5  -4   7        555.97        550.59        35.43 o                         
   6  -4   7       1026.43       1067.49        23.63 o                         
   7  -4   7         23.80         21.06        27.37 o                         
   8  -4   7        122.48        128.07        31.86 o                         
  -8  -3   7          1.87         45.13        24.28 o                         
  -7  -3   7         43.85        -21.18        30.11 o                         
  -6  -3   7         11.25        -16.22        26.02 o                         
  -5  -3   7          4.54        -27.54        27.54 o                         
  -4  -3   7         40.93         29.43        21.82 o                         
  -3  -3   7         20.07         12.91        19.86 o                         
  -2  -3   7          3.15          2.72        18.01 o                         
  -1  -3   7          0.54         -6.74        21.17 o                         
   0  -3   7         74.05         67.85        16.29 o                         
   1  -3   7          5.08          3.13        11.85 o                         
   2  -3   7        116.10        144.39        15.22 o                         
   3  -3   7        109.62        119.28        14.84 o                         
   4  -3   7        136.53        127.21        18.14 o                         
   5  -3   7        152.35        168.75        17.98 o                         
   6  -3   7          4.99         -3.71        15.08 o                         
   7  -3   7         27.60         33.92        17.62 o                         
   8  -3   7         15.20         42.96        30.13 o                         
  -8  -2   7         73.72         83.10        19.00 o                         
  -7  -2   7        355.12        389.99        20.58 o                         
  -6  -2   7         26.52         17.22        14.73 o                         
  -5  -2   7        304.94        332.96        18.38 o                         
  -4  -2   7       1049.97       1020.13        17.89 o                         
  -3  -2   7        308.78        321.81        15.98 o                         
  -2  -2   7        130.54        107.03        15.74 o                         
  -1  -2   7       2454.43       2398.87        49.37 o                         
   0  -2   7        863.57        879.08        14.50 o                         
   1  -2   7        394.41        363.35        25.27 o                         
   2  -2   7        877.26        831.03        17.19 o                         
   3  -2   7       1025.46       1027.05        20.32 o                         
   4  -2   7         40.68         61.06        18.00 o                         
   5  -2   7       1839.85       1799.39        42.60 o                         
   6  -2   7        207.52        206.84        17.06 o                         
   7  -2   7          0.37          1.76        17.53 o                         
   8  -2   7        265.95        296.91        26.43 o                         
  -9  -1   7         32.85         18.25        33.18 o                         
  -8  -1   7        371.60        395.57        35.89 o                         
  -7  -1   7       1196.23       1190.81        36.67 o                         
  -6  -1   7        177.65        207.66        19.00 o                         
  -5  -1   7        630.13        665.88        30.90 o                         
  -4  -1   7       2686.46       2638.78        79.66 o                         
  -3  -1   7       2023.50       1930.87        25.37 o                         
  -2  -1   7          5.84        -13.18        16.79 o                         
  -1  -1   7       3304.00       3144.76        50.77 o                         
   0  -1   7       3803.47       3512.85        79.76 o                         
   1  -1   7        336.86        309.54        16.28 o                         
   2  -1   7       2968.13       2878.00        39.41 o                         
   3  -1   7       3028.63       2908.40       109.55 o                         
   4  -1   7        135.64        126.28        18.20 o                         
   5  -1   7        338.32        341.25        21.78 o                         
   6  -1   7       1890.05       1908.66        21.03 o                         
   7  -1   7        295.02        307.07        25.14 o                         
   8  -1   7        103.20        110.63        21.04 o                         
  -8   0   7        240.86        266.92        29.43 o                         
  -7   0   7        505.01        505.60        22.73 o                         
  -6   0   7       1913.56       1962.77        83.12 o                         
  -5   0   7        785.88        758.32        25.23 o                         
  -4   0   7       3797.11       3834.17        80.79 o                         
  -3   0   7       2862.75       2854.53        24.72 o                         
  -2   0   7         41.41         10.74        15.75 o                         
  -1   0   7       1428.48       1342.01        25.63 o                         
   0   0   7       5316.48       5420.71        56.63 o                         
   1   0   7          3.73        -10.91        13.23 o                         
   2   0   7       1253.93       1218.95        22.22 o                         
   3   0   7       3197.16       3243.03        28.58 o                         
   4   0   7        646.93        622.30        19.59 o                         
   5   0   7        152.21        206.81        20.15 o                         
   6   0   7       1248.27       1335.80        29.51 o                         
   7   0   7        485.67        449.82        19.14 o                         
  -8   1   7         19.44         23.27        34.82 o                         
  -7   1   7        417.59        415.82        22.66 o                         
  -6   1   7         88.58         93.52        18.77 o                         
  -5   1   7          2.20         16.81        20.86 o                         
  -4   1   7        392.54        407.80        17.55 o                         
  -3   1   7        242.46        221.48        15.80 o                         
  -2   1   7        199.42        194.91        23.45 o                         
  -1   1   7        140.11        114.80        15.78 o                         
   0   1   7        552.45        531.03        20.57 o                         
   1   1   7          5.14        -18.46        18.46 o                         
   2   1   7        407.62        404.68        19.23 o                         
   3   1   7        497.16        473.92        23.44 o                         
   4   1   7        339.73        323.96        21.52 o                         
   5   1   7         16.74          6.10        39.60 o                         
   6   1   7        304.35        317.31        24.37 o                         
   7   1   7         38.19         36.43        25.11 o                         
  -7   2   7        484.60        501.37        27.10 o                         
  -6   2   7         23.58         19.89        16.39 o                         
  -5   2   7        261.49        270.90        18.96 o                         
  -4   2   7        337.52        349.42        15.81 o                         
  -3   2   7        449.49        416.06        20.02 o                         
  -2   2   7          2.09         -8.47        18.31 o                         
  -1   2   7        139.77        141.01        15.59 o                         
   0   2   7        678.90        723.45        20.55 o                         
   1   2   7        193.46        193.22        17.55 o                         
   2   2   7         25.34         24.03        15.75 o                         
   3   2   7        366.67        409.52        21.93 o                         
   4   2   7        112.75        116.59        19.78 o                         
   5   2   7         43.83         54.20        23.20 o                         
   6   2   7        241.70        228.88        23.39 o                         
   7   2   7         34.85         31.25        37.03 o                         
  -8   3   7         48.75         62.32        31.74 o                         
  -7   3   7       1275.39       1322.77        32.33 o                         
  -6   3   7        806.46        823.17        25.37 o                         
  -5   3   7        394.15        382.68        30.08 o                         
  -4   3   7       1066.95       1100.71        33.56 o                         
  -3   3   7       3161.75       3185.59        27.95 o                         
  -2   3   7        976.62        957.20        18.44 o                         
  -1   3   7       2551.28       2631.92        59.72 o                         
   0   3   7       1618.73       1672.85        20.51 o                         
   1   3   7        157.46        190.36        22.56 o                         
   2   3   7         86.29        126.17        21.09 o                         
   3   3   7       1063.07       1152.26        46.45 o                         
   4   3   7        811.73        779.97        21.41 o                         
   5   3   7         60.68         76.01        22.58 o                         
   6   3   7        361.18        309.18        43.53 o                         
  -8   4   7         11.56         -5.48        27.44 o                         
  -7   4   7        601.59        599.54        26.92 o                         
  -6   4   7       1308.04       1392.17        63.14 o                         
  -5   4   7         86.84         87.74        20.81 o                         
  -4   4   7       1099.44       1146.40        24.81 o                         
  -3   4   7       2862.80       3168.83        73.66 o                         
  -2   4   7        244.34        278.39        26.24 o                         
  -1   4   7          2.96         -1.45        22.06 o                         
   0   4   7       1761.14       2038.60        30.26 o                         
   1   4   7        424.75        483.51        21.70 o                         
   2   4   7          2.69          1.90        16.03 o                         
   3   4   7       1146.41       1150.97        31.55 o                         
   4   4   7        676.36        690.93        49.50 o                         
   5   4   7         21.26        -26.74        26.74 o                         
  -9   5   7         86.72        130.58        54.00 o                         
  -8   5   7         30.28         38.44        24.41 o                         
  -7   5   7        112.15        113.08        26.39 o                         
  -6   5   7        551.18        539.15        21.29 o                         
  -5   5   7         16.91          5.03        21.50 o                         
  -4   5   7         32.64         49.83        20.47 o                         
  -3   5   7        341.15        406.73        34.75 o                         
  -2   5   7        835.69        806.72        19.35 o                         
  -1   5   7         87.55         76.22        20.65 o                         
   0   5   7        277.53        304.52        20.59 o                         
   1   5   7         86.44        108.08        28.72 o                         
   2   5   7          7.33        -22.26        22.26 o                         
   3   5   7        110.28        146.29        22.86 o                         
   4   5   7        144.28        113.41        27.09 o                         
  -8   6   7         21.60         22.67        20.32 o                         
  -7   6   7         32.06         29.19        25.83 o                         
  -6   6   7        284.12        313.13        23.98 o                         
  -5   6   7          1.24         16.88        18.76 o                         
  -4   6   7         69.18         56.03        19.13 o                         
  -3   6   7        303.45        270.59        20.11 o                         
  -2   6   7          8.16         29.03        51.42 o                         
  -1   6   7         20.35         14.71        18.98 o                         
   0   6   7         47.82         46.63        23.50 o                         
   1   6   7         93.06         93.95        16.62 o                         
   2   6   7          1.16          7.85        33.59 o                         
   3   6   7        117.49        113.32        42.11 o                         
  -8   7   7         93.98         60.32        30.84 o                         
  -7   7   7        190.99        156.86        24.81 o                         
  -6   7   7        710.26        703.31        41.03 o                         
  -5   7   7        344.40        333.52        24.03 o                         
  -4   7   7         72.66         91.43        22.89 o                         
  -3   7   7       1064.58       1089.74        61.41 o                         
  -2   7   7        643.59        692.78        25.10 o                         
  -1   7   7          0.23         -3.18        23.29 o                         
   0   7   7        663.18        652.52        24.68 o                         
   1   7   7        310.54        284.02        26.85 o                         
   2   7   7         29.89         22.73        26.23 o                         
  -6   8   7        618.02        555.77        45.03 o                         
  -5   8   7        357.20        356.24        28.00 o                         
  -4   8   7         15.20         -9.01        27.93 o                         
  -3   8   7        540.92        461.97        20.50 o                         
  -2   8   7        601.73        577.96        21.08 o                         
  -1   8   7          0.99          6.22        61.24 o                         
   0   8   7        225.38        168.48        27.89 o                         
  -1  -9   8         84.74         58.93        22.53 o                         
   0  -9   8          2.12        -16.56        22.03 o                         
   1  -9   8        208.43        199.12        22.75 o                         
   2  -9   8        146.17        122.56        26.87 o                         
   3  -9   8          2.02         12.70        21.68 o                         
   4  -9   8        217.42        170.75        35.27 o                         
   5  -9   8        155.02        125.47        26.25 o                         
  -3  -8   8          8.26          3.11        21.66 o                         
  -2  -8   8        244.07        208.79        15.07 o                         
  -1  -8   8         99.83         73.00        24.43 o                         
   0  -8   8         33.24         47.77        24.70 o                         
   1  -8   8        215.86        241.61        16.94 o                         
   2  -8   8        405.40        445.63        20.75 o                         
   3  -8   8         17.34          2.65        26.25 o                         
   4  -8   8        105.84         82.18        29.13 o                         
   5  -8   8        359.10        283.53        28.21 o                         
   6  -8   8        175.27        121.28        22.30 o                         
  -4  -7   8         96.70        119.41        22.44 o                         
  -3  -7   8          2.49        -18.52        18.52 o                         
  -2  -7   8         40.03         34.49        16.42 o                         
  -1  -7   8         57.64         50.64        24.74 o                         
   0  -7   8          6.69         -2.27        13.26 o                         
   1  -7   8         12.15         -1.37        15.95 o                         
   2  -7   8        219.87        231.34        28.71 o                         
   3  -7   8        119.60        101.77        18.39 o                         
   4  -7   8         50.55         55.54        19.11 o                         
   5  -7   8         21.69         -2.99        18.64 o                         
   6  -7   8        124.36        136.84        22.80 o                         
   7  -7   8         27.97         32.39        28.63 o                         
  -5  -6   8        109.09         47.80        27.72 o                         
  -4  -6   8          6.93        -25.24        25.24 o                         
  -3  -6   8         71.23         55.26        27.69 o                         
  -2  -6   8        224.04        246.06        22.23 o                         
  -1  -6   8        178.41        165.02        18.75 o                         
   0  -6   8        189.77        188.02        25.91 o                         
   1  -6   8         25.76         45.87        23.21 o                         
   2  -6   8         49.79         73.10        23.59 o                         
   3  -6   8          1.38         10.18        20.39 o                         
   4  -6   8        230.65        252.22        29.14 o                         
   5  -6   8        100.47        149.76        23.49 o                         
   6  -6   8          2.41         18.98        22.56 o                         
   7  -6   8         95.81        118.11        25.89 o                         
  -6  -5   8         18.07         13.71        27.38 o                         
  -5  -5   8        667.39        664.58        25.68 o                         
  -4  -5   8        369.68        388.60        24.98 o                         
  -3  -5   8          6.30         16.21        19.29 o                         
  -2  -5   8        812.39        828.97        23.28 o                         
  -1  -5   8        620.29        684.27        26.68 o                         
   0  -5   8        590.58        688.07        26.55 o                         
   1  -5   8       1196.98       1357.01        33.46 o                         
   2  -5   8        926.87        972.09        26.75 o                         
   3  -5   8        107.63        123.50        17.04 o                         
   4  -5   8        148.48        135.03        20.59 o                         
   5  -5   8        905.91        886.96        33.68 o                         
   6  -5   8        374.54        427.94        26.72 o                         
   7  -5   8         40.82         18.35        39.10 o                         
   8  -5   8        205.31        154.41        27.49 o                         
  -7  -4   8        508.67        493.78        45.52 o                         
  -6  -4   8          7.21         42.27        22.62 o                         
  -5  -4   8        818.13        838.84        96.87 o                         
  -4  -4   8       1089.48       1188.86        33.19 o                         
  -3  -4   8         53.64         57.77        24.11 o                         
  -2  -4   8        940.29       1070.90        47.41 o                         
  -1  -4   8       2609.91       2936.94        45.05 o                         
   0  -4   8        168.64        150.01        23.36 o                         
   1  -4   8        486.98        544.13        16.40 o                         
   2  -4   8       1611.80       1591.46        17.15 o                         
   3  -4   8        535.66        561.75        23.06 o                         
   4  -4   8         81.60         76.70        20.77 o                         
   5  -4   8        446.65        464.24        30.09 o                         
   6  -4   8       1011.38       1057.64        27.12 o                         
   7  -4   8          0.41         -1.06        24.61 o                         
   8  -4   8        202.85        176.27        36.02 o                         
  -8  -3   8        110.62        101.42        22.92 o                         
  -7  -3   8        205.72        206.10        17.60 o                         
  -6  -3   8         24.88         27.33        15.53 o                         
  -5  -3   8         45.47         83.36        19.68 o                         
  -4  -3   8        775.71        769.90        26.74 o                         
  -3  -3   8        119.73        168.64        20.91 o                         
  -2  -3   8        232.41        224.24        15.22 o                         
  -1  -3   8       1427.86       1416.46        18.65 o                         
   0  -3   8        315.09        317.16        14.67 o                         
   1  -3   8          6.61          2.47        14.35 o                         
   2  -3   8       1047.40       1107.91        33.98 o                         
   3  -3   8        669.28        645.46        17.48 o                         
   4  -3   8         21.40         21.65        17.82 o                         
   5  -3   8        885.99        876.11        16.77 o                         
   6  -3   8         50.27         41.00        18.95 o                         
   7  -3   8         98.86         90.55        18.87 o                         
   8  -3   8          9.18         45.19        28.58 o                         
  -8  -2   8         88.80         68.25        21.78 o                         
  -7  -2   8          0.86         -3.07        17.86 o                         
  -6  -2   8         11.65          9.05        15.56 o                         
  -5  -2   8        157.34        157.20        17.15 o                         
  -4  -2   8        195.86        234.86        18.66 o                         
  -3  -2   8          1.71          8.02        12.74 o                         
  -2  -2   8          9.60          6.76        23.02 o                         
  -1  -2   8         23.03          8.00        15.05 o                         
   0  -2   8         17.25         18.37        13.27 o                         
   1  -2   8          4.65         30.78        16.11 o                         
   2  -2   8         80.89         79.85        16.73 o                         
   3  -2   8        146.73        115.84        19.94 o                         
   4  -2   8         20.38         27.35        18.81 o                         
   5  -2   8        191.58        203.76        16.42 o                         
   6  -2   8          4.95        -18.93        19.03 o                         
   7  -2   8          1.16         17.26        18.32 o                         
   8  -2   8          4.19         -3.34        20.41 o                         
  -9  -1   8         11.68          2.84        33.14 o                         
  -8  -1   8        552.08        521.25        26.78 o                         
  -7  -1   8        864.44        837.78        22.92 o                         
  -6  -1   8         19.41         16.49        16.70 o                         
  -5  -1   8        206.55        245.53        21.75 o                         
  -4  -1   8       2001.75       2065.44        44.02 o                         
  -3  -1   8       1181.37       1159.54        18.07 o                         
  -2  -1   8        954.26        970.31        24.41 o                         
  -1  -1   8       1731.13       1652.23        20.93 o                         
   0  -1   8       1544.15       1434.82        18.81 o                         
   1  -1   8         51.47         27.81        14.90 o                         
   2  -1   8       2109.15       2125.63        22.84 o                         
   3  -1   8       1667.07       1735.73        21.82 o                         
   4  -1   8         11.00         -0.36        16.84 o                         
   5  -1   8         85.15        107.70        16.02 o                         
   6  -1   8        791.28        851.74        21.06 o                         
   7  -1   8        121.86        105.77        17.81 o                         
  -9   0   8         32.03         32.78        40.59 o                         
  -8   0   8        271.25        261.43        25.60 o                         
  -7   0   8        739.89        744.44        23.64 o                         
  -6   0   8       1780.05       1819.91        43.39 o                         
  -5   0   8         72.01         73.63        21.81 o                         
  -4   0   8       3224.01       3236.61       140.26 o                         
  -3   0   8       1042.83        983.21        17.80 o                         
  -2   0   8          7.55          7.78        14.89 o                         
  -1   0   8       3166.80       3123.75        55.83 o                         
   0   0   8       4093.10       3829.33        97.42 o                         
   1   0   8        165.49        156.57        18.59 o                         
   2   0   8       2477.43       2420.20        80.53 o                         
   3   0   8       2867.04       3028.84        34.80 o                         
   4   0   8        297.89        283.48        17.67 o                         
   5   0   8        340.54        386.85        20.10 o                         
   6   0   8       1149.93       1187.72        21.72 o                         
   7   0   8        239.47        213.55        23.80 o                         
  -8   1   8         19.52         19.19        27.58 o                         
  -7   1   8        961.28        971.85        25.32 o                         
  -6   1   8         94.99        112.36        14.44 o                         
  -5   1   8        381.18        374.05        21.49 o                         
  -4   1   8        606.72        590.48        27.92 o                         
  -3   1   8       1244.16       1202.69        18.14 o                         
  -2   1   8          2.54         -8.83        14.90 o                         
  -1   1   8        724.13        711.56        20.55 o                         
   0   1   8       1942.11       1956.32        43.99 o                         
   1   1   8       1320.64       1324.15        31.56 o                         
   2   1   8        416.31        447.06        25.49 o                         
   3   1   8        803.27        892.14        41.39 o                         
   4   1   8        379.59        432.10        20.80 o                         
   5   1   8         49.61         47.76        23.22 o                         
   6   1   8        150.91        179.77        48.65 o                         
   7   1   8        297.00        240.57        26.66 o                         
  -8   2   8          6.60         10.03        28.86 o                         
  -7   2   8        212.28        200.96        17.52 o                         
  -6   2   8          4.31         -6.05        14.98 o                         
  -5   2   8        288.28        292.40        18.16 o                         
  -4   2   8        112.35        129.97        23.68 o                         
  -3   2   8         15.81         30.77        17.57 o                         
  -2   2   8         35.27         37.00        17.94 o                         
  -1   2   8        119.61        102.18        15.02 o                         
   0   2   8         36.97         42.68        14.59 o                         
   1   2   8        524.03        530.32        23.23 o                         
   2   2   8        332.06        296.22        21.75 o                         
   3   2   8         70.41         50.45        20.36 o                         
   4   2   8          3.87          9.49        18.85 o                         
   5   2   8          3.00          1.76        22.74 o                         
   6   2   8          0.20        -10.03        26.31 o                         
  -8   3   8         90.07         87.69        20.99 o                         
  -7   3   8        971.68        978.15        20.92 o                         
  -6   3   8        986.77       1010.78        18.82 o                         
  -5   3   8         42.75         46.14        17.81 o                         
  -4   3   8       1270.00       1367.93        26.94 o                         
  -3   3   8       1543.71       1565.29        56.12 o                         
  -2   3   8        584.37        612.67        37.03 o                         
  -1   3   8       1935.25       1974.20        79.61 o                         
   0   3   8        967.61       1045.95        23.96 o                         
   1   3   8        125.02        116.56        15.41 o                         
   2   3   8        253.58        263.03        20.58 o                         
   3   3   8        974.43        988.54        26.23 o                         
   4   3   8        351.77        367.26        33.81 o                         
   5   3   8         13.11         47.39        21.83 o                         
  -9   4   8        260.08        231.44        39.26 o                         
  -8   4   8         53.48         68.03        22.38 o                         
  -7   4   8       1045.52       1065.32        24.78 o                         
  -6   4   8       1531.83       1529.99        44.84 o                         
  -5   4   8         46.41         54.39        20.19 o                         
  -4   4   8       1254.08       1285.48        47.81 o                         
  -3   4   8       1696.59       1903.56        91.32 o                         
  -2   4   8        107.11        144.99        17.43 o                         
  -1   4   8        133.24        132.26        17.50 o                         
   0   4   8       3179.13       3427.18       168.69 o                         
   1   4   8       1059.55       1096.25        42.11 o                         
   2   4   8        262.64        255.87        19.79 o                         
   3   4   8        770.75        779.10        21.19 o                         
   4   4   8        824.20        839.98        24.73 o                         
   5   4   8         13.80          1.19        36.86 o                         
  -9   5   8         92.39         51.90        64.43 o                         
  -8   5   8         26.62         44.54        24.36 o                         
  -7   5   8        264.72        253.13        18.94 o                         
  -6   5   8        657.17        690.73        23.92 o                         
  -5   5   8        130.86        123.48        19.52 o                         
  -4   5   8        320.33        320.65        15.33 o                         
  -3   5   8        444.73        456.28        43.88 o                         
  -2   5   8        458.95        493.70        20.96 o                         
  -1   5   8        267.16        298.25        51.97 o                         
   0   5   8        880.30        844.18        19.75 o                         
   1   5   8        558.76        554.29        21.46 o                         
   2   5   8         32.65         26.24        18.64 o                         
   3   5   8        285.18        189.87        23.37 o                         
  -8   6   8          2.04        -11.75        24.40 o                         
  -7   6   8          2.35          8.66        23.08 o                         
  -6   6   8          0.29          9.07        22.66 o                         
  -5   6   8         11.64         37.19        22.91 o                         
  -4   6   8          1.17        -21.23        23.15 o                         
  -3   6   8          1.10         14.08        25.41 o                         
  -2   6   8          9.52         -7.09        28.67 o                         
  -1   6   8          0.93         33.30        18.74 o                         
   0   6   8         11.26         24.51        27.62 o                         
   1   6   8          3.48         33.90        22.29 o                         
   2   6   8         14.12          8.13        26.37 o                         
  -7   7   8         37.22         37.12        25.00 o                         
  -6   7   8        113.53        111.78        22.93 o                         
  -5   7   8        204.57        214.29        32.68 o                         
  -4   7   8         77.94         43.90        18.94 o                         
  -3   7   8        149.00        159.04        25.35 o                         
  -2   7   8        266.90        249.08        73.32 o                         
  -1   7   8          5.54          4.20        23.35 o                         
   0   7   8         89.97         62.39        37.17 o                         
   1   7   8        213.52        150.78        44.43 o                         
  -5   8   8        226.21        135.42        27.24 o                         
  -4   8   8          0.79         21.03        26.20 o                         
  -3   8   8        568.71        502.18        57.84 o                         
  -2   8   8        451.61        329.25        77.97 o                         
   0  -9   9         72.13         51.75        24.35 o                         
   1  -9   9        128.94        188.31        33.22 o                         
   2  -9   9         61.50         34.33        33.12 o                         
   3  -9   9          4.07         13.43        32.42 o                         
   4  -9   9        153.12        117.90        18.89 o                         
  -3  -8   9         11.02         21.31        25.08 o                         
  -2  -8   9        283.08        306.13        33.26 o                         
  -1  -8   9        169.64        131.08        28.42 o                         
   0  -8   9         88.46        109.28        31.91 o                         
   1  -8   9        199.14        221.90        25.51 o                         
   2  -8   9        322.58        329.10        40.55 o                         
   3  -8   9          7.54         15.30        27.47 o                         
   4  -8   9         92.98        103.44        18.35 o                         
   5  -8   9        307.25        265.56        22.75 o                         
  -4  -7   9        124.11        137.11        29.38 o                         
  -3  -7   9          8.47         47.75        24.45 o                         
  -2  -7   9        171.25        169.45        21.70 o                         
  -1  -7   9        156.71        132.94        31.81 o                         
   0  -7   9         18.95         32.93        24.74 o                         
   1  -7   9        123.75        113.29        27.23 o                         
   2  -7   9        401.03        438.18        28.53 o                         
   3  -7   9        166.61        150.70        19.26 o                         
   4  -7   9        139.32        125.33        18.79 o                         
   5  -7   9        160.82        167.55        50.13 o                         
   6  -7   9         40.40         13.01        32.38 o                         
  -5  -6   9          0.98          3.42        32.61 o                         
  -4  -6   9         36.16         34.68        24.69 o                         
  -3  -6   9         80.07         69.78        26.87 o                         
  -2  -6   9         20.76         44.40        23.14 o                         
  -1  -6   9         13.89         17.59        18.01 o                         
   0  -6   9         27.53         28.45        24.01 o                         
   1  -6   9         18.65          7.97        24.09 o                         
   2  -6   9          3.20        -17.06        17.33 o                         
   3  -6   9         41.15         38.04        13.52 o                         
   4  -6   9        114.18        122.69        19.34 o                         
   5  -6   9          5.82        -10.80        22.82 o                         
   6  -6   9         36.32         20.03        22.48 o                         
   7  -6   9         19.54         15.19        26.21 o                         
  -6  -5   9         18.17          6.41        33.81 o                         
  -5  -5   9        318.97        329.22        26.04 o                         
  -4  -5   9        163.43        181.04        23.74 o                         
  -3  -5   9          1.09         -4.30        42.49 o                         
  -2  -5   9        434.71        460.26        24.38 o                         
  -1  -5   9        609.21        613.23        22.72 o                         
   0  -5   9         30.14         25.22        15.27 o                         
   1  -5   9        375.04        410.62        30.97 o                         
   2  -5   9       1006.21       1022.19        20.13 o                         
   3  -5   9         34.82         33.73        14.02 o                         
   4  -5   9        184.85        206.38        35.87 o                         
   5  -5   9        302.79        316.58        24.28 o                         
   6  -5   9        121.39        121.02        22.97 o                         
   7  -5   9         25.11         -9.83        26.83 o                         
  -7  -4   9        420.98        393.66        24.04 o                         
  -6  -4   9         15.16          2.58        18.53 o                         
  -5  -4   9        598.16        641.13        69.38 o                         
  -4  -4   9       1000.63       1069.98        44.07 o                         
  -3  -4   9         46.20         58.12        23.32 o                         
  -2  -4   9        703.24        741.06        19.45 o                         
  -1  -4   9       2650.94       2901.50        81.00 o                         
   0  -4   9        321.28        336.44        18.51 o                         
   1  -4   9        854.25        900.98        27.02 o                         
   2  -4   9       1615.21       1698.10        57.45 o                         
   3  -4   9        658.28        721.92        22.56 o                         
   4  -4   9         51.52         55.08        22.53 o                         
   5  -4   9       1637.33       1592.61        49.48 o                         
   6  -4   9        496.65        495.19        24.75 o                         
   7  -4   9         14.80        -19.63        27.14 o                         
  -8  -3   9        145.28        139.30        37.92 o                         
  -7  -3   9        236.61        218.25        18.64 o                         
  -6  -3   9         10.37         23.15        19.78 o                         
  -5  -3   9        370.60        380.65        16.84 o                         
  -4  -3   9        808.82        847.47        18.92 o                         
  -3  -3   9        200.60        182.55        20.37 o                         
  -2  -3   9         74.74        104.24        15.95 o                         
  -1  -3   9       1527.01       1614.69        37.93 o                         
   0  -3   9        612.59        603.33        15.96 o                         
   1  -3   9          3.01        -14.02        14.02 o                         
   2  -3   9       1781.66       1875.57        42.03 o                         
   3  -3   9        871.77        900.59        18.93 o                         
   4  -3   9          3.45         -5.08        16.42 o                         
   5  -3   9        589.64        583.60        20.39 o                         
   6  -3   9        615.62        611.80        20.63 o                         
   7  -3   9         74.05         75.34        22.32 o                         
  -8  -2   9          0.09         -0.51        28.72 o                         
  -7  -2   9          4.37          7.55        19.39 o                         
  -6  -2   9        149.55        121.85        16.16 o                         
  -5  -2   9        121.13        117.28        16.68 o                         
  -4  -2   9        118.00        114.95        17.37 o                         
  -3  -2   9        254.93        253.79        17.80 o                         
  -2  -2   9         10.68         24.86        20.12 o                         
  -1  -2   9          0.73          9.12        18.02 o                         
   0  -2   9        295.19        310.50        17.23 o                         
   1  -2   9        125.58        148.20        19.36 o                         
   2  -2   9          0.12         -5.10        16.30 o                         
   3  -2   9        136.28        164.54        18.83 o                         
   4  -2   9         57.23         48.64        18.21 o                         
   5  -2   9          0.37         17.83        15.23 o                         
   6  -2   9        137.10        162.04        18.87 o                         
   7  -2   9         40.44         24.85        21.08 o                         
  -8  -1   9        299.28        279.09        21.34 o                         
  -7  -1   9        115.94        114.52        21.71 o                         
  -6  -1   9          0.11          4.13        18.40 o                         
  -5  -1   9         45.16         66.23        20.16 o                         
  -4  -1   9        459.17        469.54        23.44 o                         
  -3  -1   9        333.78        346.57        20.47 o                         
  -2  -1   9        743.75        750.61        23.99 o                         
  -1  -1   9        827.53        819.23        34.03 o                         
   0  -1   9        322.92        333.33        17.35 o                         
   1  -1   9         38.50         49.54        14.37 o                         
   2  -1   9        287.52        279.65        18.45 o                         
   3  -1   9        312.42        325.41        23.02 o                         
   4  -1   9         34.36         11.14        16.44 o                         
   5  -1   9        288.21        311.68        18.10 o                         
   6  -1   9         41.56         37.23        18.53 o                         
   7  -1   9         53.98         32.20        21.00 o                         
  -9   0   9         54.11         51.96        33.00 o                         
  -8   0   9        286.53        277.06        25.40 o                         
  -7   0   9        935.98       1013.88        28.54 o                         
  -6   0   9         47.49         51.30        25.11 o                         
  -5   0   9        495.74        508.62        44.17 o                         
  -4   0   9       1660.12       1679.26        28.90 o                         
  -3   0   9        937.08        932.95        21.96 o                         
  -2   0   9         25.77         44.98        11.15 o                         
  -1   0   9       2670.23       2541.35        21.70 o                         
   0   0   9       2167.94       2156.28        50.13 o                         
   1   0   9        262.71        290.30        18.51 o                         
   2   0   9        428.32        464.22        18.33 o                         
   3   0   9       1914.74       2077.13        25.73 o                         
   4   0   9        222.95        244.18        16.12 o                         
   5   0   9        433.12        468.63        19.89 o                         
   6   0   9       1041.80       1075.18        21.12 o                         
  -9   1   9        149.75        152.96        44.63 o                         
  -8   1   9        126.16        137.54        26.24 o                         
  -7   1   9        888.59        946.70        26.24 o                         
  -6   1   9        104.71        103.78        15.27 o                         
  -5   1   9        599.09        612.24        19.66 o                         
  -4   1   9       1009.32       1070.89        21.71 o                         
  -3   1   9       1622.19       1753.78        21.96 o                         
  -2   1   9          1.41         10.33        13.68 o                         
  -1   1   9       2162.48       2187.73        28.61 o                         
   0   1   9       1311.42       1420.10        27.21 o                         
   1   1   9         34.49         41.36        17.98 o                         
   2   1   9        420.21        450.13        22.74 o                         
   3   1   9        921.28        930.43        39.40 o                         
   4   1   9        380.99        348.10        18.40 o                         
   5   1   9        270.81        253.39        40.67 o                         
   6   1   9        404.21        360.15        30.23 o                         
  -8   2   9          3.78          2.50        23.87 o                         
  -7   2   9          3.29          2.90        21.20 o                         
  -6   2   9         57.05         65.39        15.59 o                         
  -5   2   9          5.26         -0.10        16.39 o                         
  -4   2   9        137.89        148.43        15.21 o                         
  -3   2   9        534.10        512.59        23.20 o                         
  -2   2   9          4.18          5.38        22.00 o                         
  -1   2   9          0.28          5.33        21.97 o                         
   0   2   9         25.52         42.66        21.52 o                         
   1   2   9          3.55          2.25        14.60 o                         
   2   2   9         29.69         57.70        19.92 o                         
   3   2   9        442.19        460.07        20.98 o                         
   4   2   9         28.71         -1.93        46.13 o                         
   5   2   9          2.06         -6.12        22.17 o                         
  -8   3   9         70.42         48.79        23.52 o                         
  -7   3   9        165.02        170.11        19.98 o                         
  -6   3   9         36.94         32.92        15.44 o                         
  -5   3   9         48.74         49.77        16.15 o                         
  -4   3   9        563.26        600.73        45.19 o                         
  -3   3   9        285.25        304.27        31.34 o                         
  -2   3   9         89.13         71.67        17.21 o                         
  -1   3   9        269.93        235.13        21.04 o                         
   0   3   9        341.26        343.44        22.60 o                         
   1   3   9        261.39        317.86        42.16 o                         
   2   3   9         40.90         59.10        18.95 o                         
   3   3   9        320.54        354.60        19.55 o                         
   4   3   9         24.02         28.49        22.36 o                         
   5   3   9         39.53         26.10        42.82 o                         
  -9   4   9        619.02        513.09        66.83 o                         
  -8   4   9        119.55        133.81        22.35 o                         
  -7   4   9        656.33        651.46        21.50 o                         
  -6   4   9       1194.68       1248.54        36.11 o                         
  -5   4   9          7.13         38.74        19.04 o                         
  -4   4   9        912.14        953.12        40.44 o                         
  -3   4   9       1759.79       1876.23        52.61 o                         
  -2   4   9         45.51         74.51        19.81 o                         
  -1   4   9        420.75        427.31        20.94 o                         
   0   4   9       1248.56       1299.87        79.61 o                         
   1   4   9        544.05        545.17        43.13 o                         
   2   4   9        119.38        175.38        29.88 o                         
   3   4   9        665.22        655.97        24.63 o                         
   4   4   9         82.92         80.03        56.73 o                         
  -8   5   9         40.97         27.82        25.45 o                         
  -7   5   9        591.44        552.69        29.73 o                         
  -6   5   9       1141.49       1242.32        56.30 o                         
  -5   5   9        125.95        142.44        23.43 o                         
  -4   5   9        512.77        488.46        28.43 o                         
  -3   5   9       1775.52       1807.35        24.26 o                         
  -2   5   9        545.25        600.94        24.96 o                         
  -1   5   9        192.89        185.23        20.50 o                         
   0   5   9       1634.04       1821.60        62.32 o                         
   1   5   9        358.52        333.94        51.51 o                         
   2   5   9         15.64         27.84        18.33 o                         
   3   5   9        355.82        236.27        23.23 o                         
  -7   6   9         42.46         44.22        25.06 o                         
  -6   6   9        299.83        299.13        22.49 o                         
  -5   6   9         64.23         56.96        24.84 o                         
  -4   6   9         94.35        125.40        36.58 o                         
  -3   6   9        293.49        283.00        23.74 o                         
  -2   6   9         91.52        133.56        22.51 o                         
  -1   6   9         57.04         44.45        18.63 o                         
   0   6   9        133.56        116.63        29.69 o                         
   1   6   9        203.19        162.22        28.22 o                         
  -6   7   9         58.30         60.96        25.93 o                         
  -5   7   9          0.10         -9.31        26.60 o                         
  -4   7   9         71.98         85.15        34.57 o                         
  -3   7   9         16.59         50.37        18.05 o                         
  -2   7   9         37.22         25.08        26.99 o                         
  -1   7   9         18.75         98.52        26.08 o                         
  -2  -8  10        226.64        298.76        51.80 o                         
  -1  -8  10        165.53        178.33        31.74 o                         
   0  -8  10        154.35        124.96        25.28 o                         
   1  -8  10        115.07        126.54        28.15 o                         
   2  -8  10        123.59         89.44        27.95 o                         
   3  -8  10          0.32         30.09        21.64 o                         
   4  -8  10        175.45        124.59        19.68 o                         
  -4  -7  10         77.69         77.98        22.56 o                         
  -3  -7  10         43.74         11.40        24.59 o                         
  -2  -7  10        279.40        292.87        28.51 o                         
  -1  -7  10         97.04         88.90        42.53 o                         
   0  -7  10        102.03        122.48        26.35 o                         
   1  -7  10        542.57        607.61        55.96 o                         
   2  -7  10        239.08        265.87        14.83 o                         
   3  -7  10         14.01         13.69        14.20 o                         
   4  -7  10        125.61        116.61        15.50 o                         
   5  -7  10        316.00        339.07        27.49 o                         
  -5  -6  10         61.19        -21.23        32.66 o                         
  -4  -6  10         22.10          6.89        27.22 o                         
  -3  -6  10          4.48         27.25        27.82 o                         
  -2  -6  10         69.15         56.80        66.94 o                         
  -1  -6  10        176.90        170.86        32.49 o                         
   0  -6  10          9.81         10.08        18.14 o                         
   1  -6  10          9.99         -4.18        15.33 o                         
   2  -6  10         78.18         63.98        15.03 o                         
   3  -6  10         21.04         30.53        33.16 o                         
   4  -6  10          7.95         38.65        18.50 o                         
   5  -6  10          7.53         19.47        22.23 o                         
   6  -6  10        140.14        141.52        27.05 o                         
  -6  -5  10         15.39          4.30        21.53 o                         
  -5  -5  10        128.58        150.21        24.73 o                         
  -4  -5  10          0.15         12.81        26.24 o                         
  -3  -5  10          8.78         -7.70        26.16 o                         
  -2  -5  10         51.11         42.69        15.72 o                         
  -1  -5  10         33.68         30.38        22.85 o                         
   0  -5  10          2.28          2.07        16.05 o                         
   1  -5  10         73.27         60.59        16.16 o                         
   2  -5  10        110.57        120.00        16.19 o                         
   3  -5  10          0.61        -15.47        15.47 o                         
   4  -5  10         89.82        105.50        19.12 o                         
   5  -5  10          1.96         18.25        22.43 o                         
   6  -5  10        113.53         97.32        25.27 o                         
  -7  -4  10         85.81         58.33        20.53 o                         
  -6  -4  10          1.60         20.81        19.04 o                         
  -5  -4  10        541.39        584.17        20.15 o                         
  -4  -4  10        634.50        612.17        23.81 o                         
  -3  -4  10          1.59         -2.38        24.89 o                         
  -2  -4  10        434.97        451.46        17.84 o                         
  -1  -4  10        784.16        831.05        38.78 o                         
   0  -4  10        141.30        148.36        16.94 o                         
   1  -4  10        504.86        543.53        22.00 o                         
   2  -4  10        766.94        769.06        31.25 o                         
   3  -4  10        435.67        466.42        17.82 o                         
   4  -4  10         11.34         24.76        15.13 o                         
   5  -4  10       1034.95       1024.23        52.05 o                         
   6  -4  10        115.71        105.81        22.84 o                         
   7  -4  10          2.42         19.28        26.18 o                         
  -7  -3  10        357.60        341.71        21.46 o                         
  -6  -3  10          0.76         11.66        18.45 o                         
  -5  -3  10        410.53        427.92        41.70 o                         
  -4  -3  10       1011.59        971.93        27.20 o                         
  -3  -3  10        173.36        164.52        13.38 o                         
  -2  -3  10        637.55        705.13        23.23 o                         
  -1  -3  10       1169.88       1195.51        37.05 o                         
   0  -3  10        563.33        534.30        22.71 o                         
   1  -3  10        264.70        252.91        17.70 o                         
   2  -3  10       2033.07       2101.68        36.37 o                         
   3  -3  10        803.82        801.44        15.32 o                         
   4  -3  10         29.95         25.72        15.52 o                         
   5  -3  10        146.99        174.60        16.66 o                         
   6  -3  10        835.96        720.25        38.86 o                         
   7  -3  10         18.54         29.32        20.53 o                         
  -8  -2  10         53.13         38.21        25.88 o                         
  -7  -2  10         34.52         20.68        19.66 o                         
  -6  -2  10        585.49        604.51        24.27 o                         
  -5  -2  10         43.40         41.31        19.20 o                         
  -4  -2  10        678.59        710.04        41.12 o                         
  -3  -2  10         71.80         55.34        25.40 o                         
  -2  -2  10         99.77        100.68        17.70 o                         
  -1  -2  10        401.25        429.48        13.62 o                         
   0  -2  10        690.70        740.85        21.04 o                         
   1  -2  10         48.57         51.37        19.92 o                         
   2  -2  10        855.45        898.09        20.08 o                         
   3  -2  10        552.33        547.35        24.88 o                         
   4  -2  10          9.96         13.27        17.75 o                         
   5  -2  10        119.05        122.15        22.18 o                         
   6  -2  10        232.27        202.00        18.88 o                         
  -8  -1  10         83.47         83.22        28.98 o                         
  -7  -1  10         13.49         17.04        21.16 o                         
  -6  -1  10         16.53         16.66        19.15 o                         
  -5  -1  10        773.53        773.84        22.34 o                         
  -4  -1  10        112.34        105.96        20.72 o                         
  -3  -1  10          1.01          1.50        16.71 o                         
  -2  -1  10         84.72         64.27        17.58 o                         
  -1  -1  10        131.33        148.61        24.86 o                         
   0  -1  10          0.63          0.05        19.16 o                         
   1  -1  10        428.50        481.28        18.25 o                         
   2  -1  10         22.78         49.18        19.56 o                         
   3  -1  10         12.26          2.94        15.90 o                         
   4  -1  10         28.54         40.83        15.27 o                         
   5  -1  10         60.84         73.91        18.58 o                         
   6  -1  10         26.21         56.10        21.19 o                         
  -8   0  10        182.90        146.19        25.17 o                         
  -7   0  10        951.81        937.67        45.51 o                         
  -6   0  10         19.91         11.89        16.35 o                         
  -5   0  10        784.77        814.46        18.22 o                         
  -4   0  10       1314.50       1339.14        20.14 o                         
  -3   0  10        446.28        457.89        19.58 o                         
  -2   0  10        226.22        202.53        15.94 o                         
  -1   0  10        640.81        689.63        19.26 o                         
   0   0  10        838.12        906.81        19.66 o                         
   1   0  10        358.67        382.26        15.62 o                         
   2   0  10       1035.73       1117.84        36.38 o                         
   3   0  10        603.29        609.61        15.86 o                         
   4   0  10         30.27         44.79        22.96 o                         
   5   0  10        235.57        237.01        16.87 o                         
   6   0  10        404.63        372.64        36.08 o                         
  -8   1  10        241.32        224.55        35.97 o                         
  -7   1  10       1171.93       1190.35        27.00 o                         
  -6   1  10        660.76        649.94        27.48 o                         
  -5   1  10        284.52        306.31        19.37 o                         
  -4   1  10       1689.21       1714.95        21.68 o                         
  -3   1  10       1441.84       1476.61        17.24 o                         
  -2   1  10        125.36        121.30        17.47 o                         
  -1   1  10       3584.37       3810.36        33.00 o                         
   0   1  10       1230.50       1254.46        69.07 o                         
   1   1  10         29.41         -2.63        20.33 o                         
   2   1  10        940.68        955.85        22.44 o                         
   3   1  10       1314.02       1278.17        18.88 o                         
   4   1  10        312.24        320.34        52.60 o                         
   5   1  10        190.75        179.55        19.04 o                         
  -8   2  10         43.39         47.00        23.96 o                         
  -7   2  10        364.72        382.54        19.17 o                         
  -6   2  10        354.58        350.09        16.57 o                         
  -5   2  10          0.36         23.24        17.05 o                         
  -4   2  10        787.61        838.11        18.62 o                         
  -3   2  10        397.70        449.03        17.70 o                         
  -2   2  10         41.32         32.30        20.49 o                         
  -1   2  10         37.34         63.63        20.26 o                         
   0   2  10       1534.11       1660.66        22.50 o                         
   1   2  10        158.00        161.07        16.51 o                         
   2   2  10        351.96        372.03        19.91 o                         
   3   2  10        505.57        565.28        30.13 o                         
   4   2  10        330.75        334.62        19.38 o                         
   5   2  10          0.06         31.78        25.98 o                         
  -8   3  10         11.42          9.06        22.18 o                         
  -7   3  10          9.73         39.99        17.35 o                         
  -6   3  10          1.41          5.71        18.05 o                         
  -5   3  10          2.77         10.89        15.45 o                         
  -4   3  10         19.70         24.20        19.48 o                         
  -3   3  10        172.00        192.22        20.11 o                         
  -2   3  10         46.74         38.37        19.78 o                         
  -1   3  10         60.67         89.41        19.64 o                         
   0   3  10         12.83         40.60        22.18 o                         
   1   3  10          5.46        -15.28        15.28 o                         
   2   3  10          9.55         34.13        36.32 o                         
   3   3  10          4.91          7.86        22.42 o                         
   4   3  10          4.32         17.27        26.24 o                         
  -8   4  10         19.01         15.94        26.10 o                         
  -7   4  10        283.94        289.98        21.46 o                         
  -6   4  10        680.12        726.83        19.15 o                         
  -5   4  10          0.98        -23.22        23.22 o                         
  -4   4  10        537.92        525.49        44.62 o                         
  -3   4  10        995.17        975.54        31.96 o                         
  -2   4  10        186.07        180.86        19.54 o                         
  -1   4  10        351.38        310.33        16.72 o                         
   0   4  10        942.24       1068.57        25.65 o                         
   1   4  10        280.65        267.76        17.11 o                         
   2   4  10        124.18        115.13        20.65 o                         
   3   4  10        806.26        822.79        41.95 o                         
  -8   5  10          2.02        -20.99        44.53 o                         
  -7   5  10        318.52        297.83        22.70 o                         
  -6   5  10        429.20        419.99        28.46 o                         
  -5   5  10        180.40        241.71        70.33 o                         
  -4   5  10        444.76        447.11        37.69 o                         
  -3   5  10        975.88        997.61        21.84 o                         
  -2   5  10        406.38        426.00        24.19 o                         
  -1   5  10        216.55        251.06        27.43 o                         
   0   5  10       1025.59        981.46        32.32 o                         
   1   5  10        420.18        388.52        23.50 o                         
   2   5  10         14.02        -19.10        21.97 o                         
  -7   6  10        185.82        114.54        38.26 o                         
  -6   6  10        234.30        223.06        29.34 o                         
  -5   6  10         76.59         47.47        22.39 o                         
  -4   6  10         90.20         92.23        27.70 o                         
  -3   6  10        440.56        373.10        36.76 o                         
  -2   6  10        264.09        213.21        23.52 o                         
  -1   6  10         18.92         38.02        18.66 o                         
   0   6  10        214.71        180.65        26.98 o                         
  -4   7  10         20.23         30.67        33.47 o                         
  -3   7  10         27.93          7.83        26.77 o                         
  -1  -8  11         33.59         40.24        22.86 o                         
   0  -8  11         80.78         63.23        32.88 o                         
   1  -8  11        100.48        109.35        21.38 o                         
   2  -8  11         86.19         65.19        17.72 o                         
   3  -8  11          8.33         13.40        21.23 o                         
  -3  -7  11         22.86         -8.61        28.81 o                         
  -2  -7  11        307.59        249.44        25.61 o                         
  -1  -7  11        191.86        171.34        30.90 o                         
   0  -7  11          4.02         -1.20        19.60 o                         
   1  -7  11        447.86        404.85        22.26 o                         
   2  -7  11        383.90        326.39        23.06 o                         
   3  -7  11          0.20         -7.15        18.01 o                         
   4  -7  11        154.82        156.94        22.00 o                         
  -4  -6  11        115.85         80.66        36.20 o                         
  -3  -6  11          0.19         16.77        18.17 o                         
  -2  -6  11        162.59        195.68        14.67 o                         
  -1  -6  11        484.38        500.29        27.89 o                         
   0  -6  11          0.89          3.51        16.14 o                         
   1  -6  11        181.26        215.03        19.39 o                         
   2  -6  11        294.02        271.21        36.70 o                         
   3  -6  11         51.47         53.37        22.89 o                         
   4  -6  11         62.97         29.72        18.42 o                         
   5  -6  11        260.39        224.92        27.68 o                         
  -5  -5  11          0.72         -2.13        32.68 o                         
  -4  -5  11         12.04         -3.90        18.12 o                         
  -3  -5  11         23.17         -4.78        18.80 o                         
  -2  -5  11         28.81         35.32        14.54 o                         
  -1  -5  11         27.80         31.65        15.46 o                         
   0  -5  11         28.78         27.14        24.54 o                         
   1  -5  11         68.17         96.74        17.65 o                         
   2  -5  11         29.50         29.37        21.98 o                         
   3  -5  11         39.54         52.04        18.83 o                         
   4  -5  11          9.25        -22.67        22.67 o                         
   5  -5  11         73.66         56.69        31.04 o                         
   6  -5  11          1.23        -26.09        26.09 o                         
  -6  -4  11         21.11         40.41        21.61 o                         
  -5  -4  11         77.43         93.43        18.48 o                         
  -4  -4  11        188.19        191.40        15.09 o                         
  -3  -4  11         51.33         40.13        15.52 o                         
  -2  -4  11        263.76        232.79        13.03 o                         
  -1  -4  11        438.07        414.16        24.66 o                         
   0  -4  11          0.73         30.64        13.84 o                         
   1  -4  11         56.16         57.99        19.59 o                         
   2  -4  11        650.16        633.44        26.01 o                         
   3  -4  11         82.22        107.28        29.32 o                         
   4  -4  11         93.85        159.73        22.74 o                         
   5  -4  11        344.36        348.24        30.04 o                         
   6  -4  11          6.14         30.15        26.19 o                         
  -7  -3  11        183.98        163.47        24.50 o                         
  -6  -3  11         38.57         54.28        47.40 o                         
  -5  -3  11        135.62        110.67        23.47 o                         
  -4  -3  11        575.44        532.10        20.99 o                         
  -3  -3  11        114.09        125.54        19.48 o                         
  -2  -3  11       1150.90       1130.53        23.38 o                         
  -1  -3  11       1108.88       1195.72        48.45 o                         
   0  -3  11        259.95        301.43        17.08 o                         
   1  -3  11         74.51         51.70        14.97 o                         
   2  -3  11        979.89       1011.14        18.27 o                         
   3  -3  11        441.29        466.35        18.06 o                         
   4  -3  11        121.91        145.84        18.74 o                         
   5  -3  11        436.97        443.61        19.59 o                         
   6  -3  11        234.06        246.95        22.43 o                         
  -7  -2  11        141.87        157.08        24.10 o                         
  -6  -2  11         20.14         42.70        22.40 o                         
  -5  -2  11        201.13        218.35        23.87 o                         
  -4  -2  11        523.37        513.55        26.36 o                         
  -3  -2  11         61.69         58.99        16.40 o                         
  -2  -2  11         69.86         71.80        14.49 o                         
  -1  -2  11       1229.57       1318.31        22.82 o                         
   0  -2  11        537.08        582.93        19.39 o                         
   1  -2  11         32.26         34.65        14.98 o                         
   2  -2  11        381.29        395.28        19.59 o                         
   3  -2  11        644.55        673.32        31.36 o                         
   4  -2  11         10.53        -11.89        18.68 o                         
   5  -2  11        371.92        378.43        23.78 o                         
   6  -2  11        466.22        425.33        22.97 o                         
  -8  -1  11          0.25         -1.87        23.32 o                         
  -7  -1  11         43.91         41.99        21.51 o                         
  -6  -1  11         74.51         56.12        22.18 o                         
  -5  -1  11          2.78        -18.79        18.79 o                         
  -4  -1  11          0.63         14.53        19.16 o                         
  -3  -1  11        108.74        116.14        16.39 o                         
  -2  -1  11         13.81         17.41        17.81 o                         
  -1  -1  11         27.65          5.53        18.20 o                         
   0  -1  11         13.59         34.33        15.26 o                         
   1  -1  11         66.25         61.83        16.95 o                         
   2  -1  11          0.12         -0.65        15.82 o                         
   3  -1  11         13.43         26.64        15.14 o                         
   4  -1  11         30.14         62.12        18.36 o                         
   5  -1  11         37.13         44.15        18.27 o                         
  -8   0  11        139.37        134.16        26.46 o                         
  -7   0  11        459.28        401.32        23.79 o                         
  -6   0  11         22.22         26.64        22.64 o                         
  -5   0  11        179.38        201.14        23.96 o                         
  -4   0  11        538.73        584.58        18.80 o                         
  -3   0  11          7.96         24.32        18.84 o                         
  -2   0  11        100.87         92.75        13.81 o                         
  -1   0  11        504.52        578.06        26.38 o                         
   0   0  11        811.32        817.91        35.46 o                         
   1   0  11          1.59          2.37        19.07 o                         
   2   0  11        934.82        881.69        17.79 o                         
   3   0  11         45.24         34.88        16.63 o                         
   4   0  11         34.11         29.39        14.33 o                         
   5   0  11         70.41         18.43        25.56 o                         
  -8   1  11        319.48        296.72        30.50 o                         
  -7   1  11        650.55        622.93        23.06 o                         
  -6   1  11        137.60        142.41        19.02 o                         
  -5   1  11         47.48         66.36        17.42 o                         
  -4   1  11       1769.63       1846.53        21.63 o                         
  -3   1  11        632.23        680.23        17.92 o                         
  -2   1  11        152.18        157.36        16.69 o                         
  -1   1  11       2343.81       2376.73        22.69 o                         
   0   1  11        963.57        997.72        37.49 o                         
   1   1  11        118.98        107.01        37.89 o                         
   2   1  11        666.28        688.17        21.74 o                         
   3   1  11       1256.92       1327.22        52.44 o                         
   4   1  11         58.03         51.69        23.41 o                         
   5   1  11        236.04        193.23        18.93 o                         
  -8   2  11        208.14        245.44        30.14 o                         
  -7   2  11        586.19        583.79        19.73 o                         
  -6   2  11        446.79        443.35        19.96 o                         
  -5   2  11        176.61        178.26        27.92 o                         
  -4   2  11        959.70        958.28        20.85 o                         
  -3   2  11        700.31        733.06        20.15 o                         
  -2   2  11        116.30        142.61        48.05 o                         
  -1   2  11        488.28        503.26        25.00 o                         
   0   2  11       1129.52       1150.62        53.06 o                         
   1   2  11         98.45         88.09        39.34 o                         
   2   2  11        458.13        528.40        24.29 o                         
   3   2  11        417.10        443.13        19.67 o                         
   4   2  11         53.96          6.67        26.79 o                         
  -8   3  11         15.45         39.07        22.23 o                         
  -7   3  11        123.57        106.29        19.08 o                         
  -6   3  11        224.23        197.60        27.88 o                         
  -5   3  11          1.66         -2.36        18.83 o                         
  -4   3  11        153.13        189.78        31.52 o                         
  -3   3  11        226.62        211.17        19.43 o                         
  -2   3  11         56.10         58.21        18.96 o                         
  -1   3  11        141.89        105.91        19.30 o                         
   0   3  11        282.84        292.27        24.17 o                         
   1   3  11          9.53        -12.04        45.46 o                         
   2   3  11         36.02         16.72        31.34 o                         
   3   3  11         56.37         37.35        61.76 o                         
  -7   4  11        102.76        114.46        36.86 o                         
  -6   4  11         23.67         28.71        17.06 o                         
  -5   4  11          3.80          4.06        18.34 o                         
  -4   4  11         79.49         74.46        22.87 o                         
  -3   4  11         65.28         86.05        22.96 o                         
  -2   4  11         47.96         76.85        23.18 o                         
  -1   4  11         18.40         12.57        18.76 o                         
   0   4  11        158.82        170.33        18.84 o                         
   1   4  11         20.73        -22.49        22.49 o                         
   2   4  11         25.69         11.51        26.51 o                         
  -7   5  11        441.78        396.95        26.75 o                         
  -6   5  11        353.40        354.84        21.82 o                         
  -5   5  11         23.42         29.40        22.22 o                         
  -4   5  11        634.74        612.03        24.92 o                         
  -3   5  11        605.45        625.36        25.94 o                         
  -2   5  11        174.56        193.08        23.09 o                         
  -1   5  11        195.48        160.10        31.07 o                         
   0   5  11        225.43        193.53        22.37 o                         
   1   5  11        256.02        207.09        22.42 o                         
  -5   6  11         35.56         31.46        41.38 o                         
  -4   6  11         41.72         17.32        26.65 o                         
  -3   6  11       1133.51       1072.09        30.21 o                         
  -2   6  11        142.48        117.55        26.65 o                         
  -2  -7  12        140.49        100.87        19.93 o                         
  -1  -7  12        106.29         86.44        22.03 o                         
   0  -7  12         10.83         27.67        21.76 o                         
   1  -7  12        177.46        168.53        22.61 o                         
   2  -7  12        228.52        183.59        30.21 o                         
   3  -7  12          0.13        -40.60        49.06 o                         
  -3  -6  12          7.80        -15.29        21.82 o                         
  -2  -6  12        178.48        172.31        18.95 o                         
  -1  -6  12        243.98        239.62        22.27 o                         
   0  -6  12          6.18        -20.82        21.66 o                         
   1  -6  12        358.51        315.91        21.86 o                         
   2  -6  12        213.12        205.26        23.19 o                         
   3  -6  12         67.83         81.64        34.65 o                         
   4  -6  12         29.40         10.32        21.89 o                         
  -5  -5  12         39.25         -2.15        18.65 o                         
  -4  -5  12         74.78         76.80        30.75 o                         
  -3  -5  12          7.49        -12.68        18.41 o                         
  -2  -5  12         14.13          4.95        18.54 o                         
  -1  -5  12         53.46         79.71        19.90 o                         
   0  -5  12         41.90         79.23        22.94 o                         
   1  -5  12         17.42        -18.83        34.75 o                         
   2  -5  12        282.82        257.23        40.81 o                         
   3  -5  12         58.44         58.20        28.37 o                         
   4  -5  12          7.03         11.50        22.03 o                         
   5  -5  12          1.66        -14.95        26.09 o                         
  -5  -4  12         44.93         26.23        23.54 o                         
  -4  -4  12          0.55         -0.03        18.14 o                         
  -3  -4  12         18.53         36.66        16.18 o                         
  -2  -4  12         45.84         41.06        23.17 o                         
  -1  -4  12        115.11         91.60        21.46 o                         
   0  -4  12         59.12         58.97        16.07 o                         
   1  -4  12          3.56         -6.72        23.26 o                         
   2  -4  12         15.51         15.43        18.76 o                         
   3  -4  12          2.69         -9.49        18.57 o                         
   4  -4  12         45.23         35.46        22.33 o                         
   5  -4  12         60.71         46.18        21.66 o                         
  -6  -3  12         12.03        -26.89        26.89 o                         
  -5  -3  12        771.60        753.16        21.56 o                         
  -4  -3  12        352.19        332.96        20.09 o                         
  -3  -3  12         14.24         18.13        28.92 o                         
  -2  -3  12        631.63        637.10        21.15 o                         
  -1  -3  12        632.41        671.58        32.06 o                         
   0  -3  12         28.62          7.27        16.22 o                         
   1  -3  12        461.30        483.24        16.59 o                         
   2  -3  12        380.60        430.22        19.95 o                         
   3  -3  12        154.33        175.78        19.23 o                         
   4  -3  12         87.97         59.02        18.48 o                         
   5  -3  12        419.84        401.42        17.18 o                         
  -7  -2  12        379.40        305.39        25.29 o                         
  -6  -2  12         17.25          8.05        22.33 o                         
  -5  -2  12        668.93        715.13        53.14 o                         
  -4  -2  12        614.62        634.52        25.06 o                         
  -3  -2  12         85.96         95.25        19.01 o                         
  -2  -2  12        286.72        280.38        16.35 o                         
  -1  -2  12        778.67        757.75        14.71 o                         
   0  -2  12        195.49        222.24        13.41 o                         
   1  -2  12        446.49        420.86        26.53 o                         
   2  -2  12        636.61        725.67        22.02 o                         
   3  -2  12        459.51        509.22        18.90 o                         
   4  -2  12          2.88        -18.18        21.66 o                         
   5  -2  12        393.24        362.23        22.86 o                         
  -7  -1  12        175.13        174.19        29.38 o                         
  -6  -1  12         56.48         49.79        22.38 o                         
  -5  -1  12        195.10        171.29        19.54 o                         
  -4  -1  12        167.75        145.17        17.29 o                         
  -3  -1  12        171.48        179.26        17.89 o                         
  -2  -1  12         10.38          2.23        28.52 o                         
  -1  -1  12        703.66        770.41        47.90 o                         
   0  -1  12         86.59         93.91        16.61 o                         
   1  -1  12        194.85        202.57        17.74 o                         
   2  -1  12        250.42        313.22        24.78 o                         
   3  -1  12        134.80        137.02        16.63 o                         
   4  -1  12         42.20         78.51        16.73 o                         
   5  -1  12         89.14         72.96        24.68 o                         
  -7   0  12         36.92         25.00        23.74 o                         
  -6   0  12          5.74         -2.73        21.35 o                         
  -5   0  12        127.25        115.97        18.74 o                         
  -4   0  12         14.99         23.90        17.36 o                         
  -3   0  12          5.98         15.64        17.36 o                         
  -2   0  12          2.84          2.74        17.66 o                         
  -1   0  12        388.65        383.12        13.13 o                         
   0   0  12          4.64          7.72        13.35 o                         
   1   0  12         19.86         -4.45        15.21 o                         
   2   0  12         37.35         38.87        13.37 o                         
   3   0  12          3.16        -18.26        18.26 o                         
   4   0  12         29.09         43.16        21.74 o                         
  -7   1  12        364.64        352.94        29.57 o                         
  -6   1  12        109.50         92.55        18.76 o                         
  -5   1  12         83.93         91.57        21.29 o                         
  -4   1  12        999.15       1070.12        21.69 o                         
  -3   1  12        788.33        769.77        28.66 o                         
  -2   1  12        208.00        233.80        36.96 o                         
  -1   1  12        416.53        410.88        16.52 o                         
   0   1  12        656.95        710.84        36.29 o                         
   1   1  12          1.00        -14.02        16.19 o                         
   2   1  12        275.34        265.13        22.68 o                         
   3   1  12        568.86        552.06        29.67 o                         
   4   1  12          9.65         49.37        21.11 o                         
  -7   2  12        486.00        431.59        21.87 o                         
  -6   2  12        587.18        585.14        20.19 o                         
  -5   2  12        165.33        170.29        20.46 o                         
  -4   2  12       1067.37       1098.44        33.48 o                         
  -3   2  12       1131.77       1265.02        21.48 o                         
  -2   2  12          0.13         28.98        18.92 o                         
  -1   2  12       1103.17       1213.47        64.53 o                         
   0   2  12       1238.45       1360.05        43.86 o                         
   1   2  12         92.19        122.66        31.53 o                         
   2   2  12        529.02        513.17        39.46 o                         
   3   2  12       1175.33       1133.76        22.76 o                         
  -7   3  12        148.82        207.89        47.17 o                         
  -6   3  12        112.99        128.21        22.83 o                         
  -5   3  12         11.37          8.46        18.44 o                         
  -4   3  12        245.69        268.31        19.04 o                         
  -3   3  12        347.33        395.67        47.27 o                         
  -2   3  12         61.36         74.86        22.95 o                         
  -1   3  12        266.37        254.52        41.21 o                         
   0   3  12        763.99        873.78        99.08 o                         
   1   3  12         39.62         14.14        18.53 o                         
   2   3  12        100.98        115.02        49.11 o                         
  -6   4  12          1.15         -2.73        21.10 o                         
  -5   4  12         12.14         10.43        27.18 o                         
  -4   4  12          0.52         13.35        22.28 o                         
  -3   4  12         16.02        -24.68        24.68 o                         
  -2   4  12          6.01         20.19        22.26 o                         
  -1   4  12          7.57          7.25        33.30 o                         
   0   4  12         30.11         13.94        27.06 o                         
   1   4  12         47.00        -18.36        26.61 o                         
  -5   5  12         12.54          7.52        26.59 o                         
  -4   5  12        113.12         75.24        50.66 o                         
  -3   5  12        154.89        168.87        33.05 o                         
  -2   5  12         38.69         57.88        26.53 o                         
  -1   5  12        264.24        276.34        47.89 o                         
  -2  -6  13        220.47        253.72        32.85 o                         
  -1  -6  13        164.17        116.70        19.69 o                         
   0  -6  13          0.91         59.66        27.24 o                         
   1  -6  13        166.98        115.01        22.79 o                         
   2  -6  13        332.40        252.02        27.83 o                         
   3  -6  13         26.33          0.67        41.29 o                         
  -4  -5  13         71.21         36.78        16.71 o                         
  -3  -5  13          5.65         -3.54        30.26 o                         
  -2  -5  13        255.05        229.53        23.05 o                         
  -1  -5  13        138.57         93.98        22.90 o                         
   0  -5  13         28.00         71.42        18.04 o                         
   1  -5  13         19.69         30.95        22.23 o                         
   2  -5  13        281.15        227.47        17.18 o                         
   3  -5  13         59.13         47.85        21.67 o                         
   4  -5  13         73.43         42.00        21.41 o                         
  -5  -4  13          9.24         21.83        25.87 o                         
  -4  -4  13          6.25         -8.19        36.95 o                         
  -3  -4  13          1.74         13.84        22.22 o                         
  -2  -4  13         18.61         32.03        24.84 o                         
  -1  -4  13         15.51         55.11        22.63 o                         
   0  -4  13         58.13         43.22        22.82 o                         
   1  -4  13        110.60        118.09        22.73 o                         
   2  -4  13          0.18        -18.27        18.27 o                         
   3  -4  13         36.13         18.99        18.26 o                         
   4  -4  13         12.94         21.18        25.99 o                         
  -5  -3  13        339.88        285.39        29.48 o                         
  -4  -3  13        213.49        176.77        23.12 o                         
  -3  -3  13         19.77         13.33        22.71 o                         
  -2  -3  13        135.14        127.47        16.71 o                         
  -1  -3  13        321.16        300.33        20.15 o                         
   0  -3  13         26.15         37.28        18.83 o                         
   1  -3  13        457.61        473.73        19.76 o                         
   2  -3  13        366.23        343.45        20.37 o                         
   3  -3  13         54.05         34.46        18.26 o                         
   4  -3  13         53.92         37.18        21.64 o                         
  -6  -2  13          5.78         -7.69        26.69 o                         
  -5  -2  13        336.69        270.06        23.63 o                         
  -4  -2  13        594.31        569.70        20.96 o                         
  -3  -2  13          1.10         16.30        18.44 o                         
  -2  -2  13        425.79        432.93        19.90 o                         
  -1  -2  13        580.49        656.78        20.30 o                         
   0  -2  13        453.95        478.47        31.17 o                         
   1  -2  13        172.85        172.25        20.43 o                         
   2  -2  13       1166.78       1127.35        66.91 o                         
   3  -2  13        148.56        163.43        23.61 o                         
   4  -2  13          0.86        -18.65        18.65 o                         
  -6  -1  13         12.45        -19.02        34.56 o                         
  -5  -1  13        101.88        103.99        43.36 o                         
  -4  -1  13        526.16        495.18        20.70 o                         
  -3  -1  13         50.19         55.47        18.67 o                         
  -2  -1  13         97.80        110.00        18.92 o                         
  -1  -1  13       1420.34       1507.94        24.25 o                         
   0  -1  13        141.26        180.51        17.67 o                         
   1  -1  13          8.19         16.10        14.96 o                         
   2  -1  13        435.78        462.46        32.52 o                         
   3  -1  13        399.52        411.38        22.09 o                         
   4  -1  13          1.80         18.03        19.94 o                         
  -7   0  13         20.15         51.20        33.23 o                         
  -6   0  13         16.03          8.19        26.83 o                         
  -5   0  13         10.20         12.27        18.23 o                         
  -4   0  13         40.23         25.87        20.44 o                         
  -3   0  13          1.78          5.53        20.23 o                         
  -2   0  13        114.48        126.77        20.71 o                         
  -1   0  13         33.93         36.32        20.54 o                         
   0   0  13         87.90         93.99        22.65 o                         
   1   0  13          4.99        -18.50        23.42 o                         
   2   0  13         49.02         23.16        35.73 o                         
   3   0  13          4.59         30.40        18.69 o                         
  -6   1  13          0.63         -8.94        23.69 o                         
  -5   1  13         58.07         33.87        20.26 o                         
  -4   1  13        173.32        201.79        42.22 o                         
  -3   1  13         72.59         61.64        18.68 o                         
  -2   1  13         92.84         89.31        16.41 o                         
  -1   1  13         81.39         96.43        18.91 o                         
   0   1  13        186.89        203.84        26.82 o                         
   1   1  13          0.85         15.62        15.69 o                         
   2   1  13        116.41         95.78        31.17 o                         
   3   1  13        172.79        122.11        19.16 o                         
  -6   2  13        111.70        105.65        21.78 o                         
  -5   2  13         96.94         86.74        20.69 o                         
  -4   2  13        689.00        675.86        17.93 o                         
  -3   2  13        267.40        282.74        19.11 o                         
  -2   2  13          1.91         22.48        32.60 o                         
  -1   2  13        510.22        459.05        15.61 o                         
   0   2  13        557.48        512.69        19.85 o                         
   1   2  13         39.50         18.05        22.67 o                         
   2   2  13        357.30        359.96       120.51 o                         
  -6   3  13         79.32         71.92        22.52 o                         
  -5   3  13          0.12         -6.08        21.78 o                         
  -4   3  13        677.40        658.84        48.93 o                         
  -3   3  13        433.11        401.33        17.12 o                         
  -2   3  13         16.27        -22.53        22.53 o                         
  -1   3  13        308.76        228.42        23.23 o                         
   0   3  13        204.38        193.42        27.07 o                         
   1   3  13         78.86        124.49        26.26 o                         
  -5   4  13          1.55        -21.53        21.53 o                         
  -4   4  13          8.75         -9.50        16.74 o                         
  -3   4  13        280.26        292.90        37.27 o                         
  -2   4  13          7.43         41.54        32.53 o                         
  -1   4  13         33.05         33.94        21.50 o                         
  -2  -5  14        328.25        278.01        41.97 o                         
  -1  -5  14        133.64         82.55        29.22 o                         
   0  -5  14          1.01         13.27        28.20 o                         
   1  -5  14        157.21        133.44        27.13 o                         
   2  -5  14        102.76         58.38        47.49 o                         
  -4  -4  14         23.27        -11.00        36.87 o                         
  -3  -4  14          2.67         -5.35        41.50 o                         
  -2  -4  14          1.59        -27.75        33.86 o                         
  -1  -4  14         72.52         63.19        18.48 o                         
   0  -4  14          1.55          3.81        26.41 o                         
   1  -4  14         45.02         59.87        50.44 o                         
   2  -4  14         13.97        -10.69        26.67 o                         
   3  -4  14         47.08         25.12        37.63 o                         
  -4  -3  14         49.32         77.49        26.64 o                         
  -3  -3  14         39.37         33.75        25.26 o                         
  -2  -3  14        117.91         76.83        18.75 o                         
  -1  -3  14         26.53         13.09        22.37 o                         
   0  -3  14          6.32         14.04        14.07 o                         
   1  -3  14          2.11         -0.19        19.97 o                         
   2  -3  14         48.92         57.25        39.93 o                         
   3  -3  14         13.23         17.41        27.24 o                         
  -5  -2  14        355.54        306.53        28.87 o                         
  -4  -2  14        254.40        184.07        25.76 o                         
  -3  -2  14          0.27         -6.33        19.73 o                         
  -2  -2  14        270.15        268.32        18.98 o                         
  -1  -2  14        646.43        609.89        25.83 o                         
   0  -2  14         62.68         67.10        19.90 o                         
   1  -2  14        118.71        125.82        21.25 o                         
   2  -2  14        531.66        523.16        39.03 o                         
   3  -2  14         16.19         17.57        21.42 o                         
  -5  -1  14        136.03        131.77        22.30 o                         
  -4  -1  14        690.64        598.68        29.15 o                         
  -3  -1  14        205.24        185.43        30.66 o                         
  -2  -1  14        362.93        352.37        17.89 o                         
  -1  -1  14        643.18        672.98        53.12 o                         
   0  -1  14        178.23        154.44        32.19 o                         
   1  -1  14         41.90         43.89        25.28 o                         
   2  -1  14        372.93        376.69        45.15 o                         
  -6   0  14        115.52         89.04        26.45 o                         
  -5   0  14        112.02        114.18        19.33 o                         
  -4   0  14        171.34        144.97        21.03 o                         
  -3   0  14        175.39        165.52        19.84 o                         
  -2   0  14         40.16         31.30        19.29 o                         
  -1   0  14        228.60        225.15        21.42 o                         
   0   0  14        249.98        241.39        30.97 o                         
   1   0  14          1.08        -16.70        16.77 o                         
   2   0  14        205.27        151.13        28.28 o                         
  -5   1  14         52.37         43.13        21.83 o                         
  -4   1  14         29.22         25.00        17.14 o                         
  -3   1  14          0.72         18.00        20.45 o                         
  -2   1  14         60.97         64.10        18.17 o                         
  -1   1  14          4.69         10.91        21.78 o                         
   0   1  14         44.35         89.27        14.22 o                         
   1   1  14          0.92         19.26        25.78 o                         
  -5   2  14        118.15        131.94        22.92 o                         
  -4   2  14        296.72        247.94        30.64 o                         
  -3   2  14        276.23        292.48        21.98 o                         
  -2   2  14         14.04         56.46        16.39 o                         
  -1   2  14        378.80        326.35        22.88 o                         
   0   2  14        394.67        307.67        24.88 o                         
  -4   3  14        373.67        321.28        22.37 o                         
  -3   3  14        214.72        184.74        17.36 o                         
  -2   3  14          2.28        -16.63        36.36 o                         
  -1   3  14        611.51        470.30        56.82 o                         
  -1  -4  15         71.34         51.07        26.39 o                         
   0  -4  15         39.15         47.13        41.16 o                         
  -3  -3  15          0.80         -5.30        25.75 o                         
  -2  -3  15         18.54         -1.22        26.19 o                         
  -1  -3  15         90.13         38.71        32.26 o                         
   0  -3  15          0.87         11.98        21.47 o                         
   1  -3  15          1.03         -2.68        16.36 o                         
  -3  -2  15         15.37        -26.52        26.52 o                         
  -2  -2  15         17.37         20.75        21.73 o                         
  -1  -2  15        497.40        468.63        36.06 o                         
   0  -2  15          0.40        -21.61        21.61 o                         
   1  -2  15         95.59         84.10        16.92 o                         
  -4  -1  15        332.16        268.14        37.87 o                         
  -3  -1  15         54.09         57.70        16.80 o                         
  -2  -1  15        281.59        267.35        31.59 o                         
  -1  -1  15        224.81        206.48        24.57 o                         
   0  -1  15        252.41        301.80        25.08 o                         
   1  -1  15         51.10         43.40        25.47 o                         
  -4   0  15        272.87        251.85        24.94 o                         
  -3   0  15         33.49          0.35        20.47 o                         
  -2   0  15         17.68         52.15        20.32 o                         
  -1   0  15        303.38        281.32        25.27 o                         
   0   0  15        127.10        150.43        23.66 o                         
  -3   1  15         21.06         13.01        24.33 o                         
  -2   1  15         11.05          7.32        29.21 o                         
  -1   1  15          1.44         15.94        17.50 o                         
                                                                                
